# Supplementary material for: DANSR: A Tool for the Detection of Annotated and Novel Small RNAs
Source: Noncoding RNA. 2022 Jan 13;8(1):9. doi: 10.3390/ncrna8010009 (PMC8788476; doi:10.3390/ncrna8010009)
Supplement: Supplementary file 1 [file ncrna-08-00009-s001.zip]

Archive with 4 entries (4 files):
- ncrna-1458322-supplementary-PUB.pdf
- Table_S2.xlsx
- Table_S3.xlsx
- Table_S4.xlsx
