# Supplementary material for: DANSR: A Tool for the Detection of Annotated and Novel Small RNAs
Source: Noncoding RNA. 2022 Jan 13;8(1):9. doi: 10.3390/ncrna8010009 (PMC8788476; doi:10.3390/ncrna8010009)
Supplement: Supplementary file 1 [file ncrna-08-00009-s001.zip › Table_S2.xlsx]

## Sheet: Table_S2
Table S2. Institutional colon cancer cohort with matched normal and metastatic samples.
sample	total_reads	mapped_reads	unique_reads	pct.mapped.reads	pct.unique.reads	num.annotated.smallRNA	num.unannotated.smallRNA	MIRNA	MISC	PIRNA	RRNA	SNORNA	SNRNA	TRNA	unannotated (<=20nt)	unannotated (20-50nt)	unannotated (50-100nt)	unannotated (100-200nt)
CRC-N1	18012755	16220090	12979305	0.9005	0.8002	1129	700	394	120	96	97	303	26	140	52	615	22	11
CRC-N3	20616086	18639547	14857030	0.9041	0.7971	1042	546	359	107	85	64	307	25	135	24	487	23	12
CRC-N4	15537451	14501438	12993310	0.9333	0.896	1175	862	450	138	105	74	299	23	137	69	752	31	10
CRC-N5	15020216	13406152	10122399	0.8925	0.7551	1013	529	371	100	91	53	289	19	124	11	493	18	7
CRC-P1	15553302	14148939	11301841	0.9097	0.7988	1185	520	394	162	95	86	310	44	137	21	439	44	16
CRC-P2	15206663	13815085	11473913	0.9085	0.8305	1014	533	377	104	82	54	288	20	131	25	479	21	8
CRC-P3	15472096	14250866	12259489	0.9211	0.8603	1109	660	415	115	107	69	301	25	112	16	614	20	10
CRC-P4	16784586	15252798	11947014	0.9087	0.7833	1237	873	428	185	117	81	311	28	144	32	696	123	22
CRC-P5	16999275	14922301	12256362	0.8778	0.8213	950	349	333	71	63	54	325	18	106	9	302	21	17
CRC-UP1	16711127	15165995	12458246	0.9075	0.8215	1197	666	398	134	104	74	329	29	169	26	552	66	22
CRC-UP2	16059230	12948371	7376021	0.8063	0.5696	993	332	308	95	100	43	306	21	144	32	266	23	11
CRC-UP3	14700575	13064319	11486009	0.8887	0.8792	1102	552	393	120	88	61	314	21	141	26	460	48	18
CRC-UP4	19235207	17965714	15220166	0.934	0.8472	1204	708	407	141	108	121	295	39	162	17	656	29	6
LVR-N1	16271575	14111196	8812909	0.8672	0.6245	1011	443	306	98	99	87	315	19	116	14	400	23	6
LVR-N2	13488328	12058445	8129665	0.894	0.6742	1088	505	352	96	95	76	309	27	165	25	442	24	14
LVR-N3	14757337	13012625	8985786	0.8818	0.6905	951	316	286	98	85	60	303	24	121	4	274	26	12
LVR-N4	15631446	13908053	9072373	0.8897	0.6523	1117	532	341	113	113	85	308	34	159	18	481	25	8
LVR-N5	15053373	13507512	8628975	0.8973	0.6388	1141	479	354	130	103	80	325	38	143	30	413	23	13
LVR-N6	14765607	13368366	8783757	0.9054	0.6571	1104	535	364	130	98	58	304	25	153	44	457	21	13
LVR-N7	12965353	11460943	7589435	0.884	0.6622	1008	444	322	88	95	63	310	18	147	16	399	20	9
CRC-M1	17666322	16117648	13579695	0.9123	0.8425	1116	653	415	109	84	68	321	24	133	18	591	29	15
CRC-M2	12189691	11158259	9394814	0.9154	0.842	1101	418	377	102	93	71	319	28	147	9	350	39	20
CRC-M4	12989608	11898068	9736967	0.916	0.8184	981	289	273	85	100	50	332	22	144	2	217	50	20
CRC-M5	13383565	12475873	11503487	0.9322	0.9221	953	404	324	77	80	66	308	22	101	5	346	38	15
CRC-M6	14383744	13067263	9328317	0.9085	0.7139	1209	412	359	161	104	115	301	48	166	27	329	38	18
CRC-M7	14273485	13317158	11524316	0.933	0.8654	1079	421	317	96	98	120	326	25	136	17	356	33	15
CRC-M8	12076488	10918077	9560569	0.9041	0.8757	999	332	330	84	96	47	313	17	134	9	282	29	12
CRC-M9	12962002	11660395	9925326	0.8996	0.8512	1155	453	381	99	105	82	316	22	178	17	386	36	14
CRC-M10	13669458	12105974	9620333	0.8856	0.7947	1112	487	377	126	94	74	310	34	143	26	361	72	28
CRC-M11	14972964	13746668	11225483	0.9181	0.8166	1289	869	453	215	115	97	304	38	127	31	748	74	16
