# Supplementary material for: DANSR: A Tool for the Detection of Annotated and Novel Small RNAs
Source: Noncoding RNA. 2022 Jan 13;8(1):9. doi: 10.3390/ncrna8010009 (PMC8788476; doi:10.3390/ncrna8010009)
Supplement: Supplementary file 1 [file ncrna-08-00009-s001.zip › Table_S3.xlsx]

## Sheet: Annotated
Table S3A. Annotated small non-coding RNAs discovered and quantified in colorectal cancer samples.
N=Normal, P=Primary, UP=Unmatched Primary, and M=Metastatic. Values are read counts.
Cluster.chr	Cluster.start	Cluster.end	Cluster.strand	Cluster.class	Feature	External.name	Type	CRC-N1	CRC-N3	CRC-N4	CRC-N5	CRC-P1	CRC-P2	CRC-P3	CRC-P4	CRC-P5	CRC-UP1	CRC-UP2	CRC-UP3	CRC-UP4	LVR-N1	LVR-N2	LVR-N3	LVR-N4	LVR-N5	LVR-N6	LVR-N7	CRC-M1	CRC-M2	CRC-M4	CRC-M5	CRC-M6	CRC-M7	CRC-M8	CRC-M9	CRC-M10	CRC-M11
1	629416	629489	+	Annotated	URS00000012EC_9606	MT-TI,RF00005-002	tRNA	0	0	0	0	0	0	0	25	0	0	0	0	0	0	0	8	0	0	0	0	0	0	0	8	13	0	18	0	0	0
1	629492	629570	-	Annotated	URS0000DE4DF0_9606	MT-TQ,RF00005-001	tRNA	0	0	0	0	0	0	0	0	0	0	0	0	0	0	0	1351	0	0	0	0	0	0	0	0	0	0	0	0	0	0
1	629494	629556	+	Annotated	URS00003BE447_9606	AM711904-001,AM711904-006	tRNA	0	0	7	0	9	0	8	0	0	0	0	0	29	0	10	0	0	5	0	0	0	0	0	0	0	0	0	0	0	0
1	629494	629570	-	Annotated	URS0000A160DA_9606	MT-TQ,RF00005-001	tRNA	167	189	0	139	0	180	162	0	0	419	229	0	0	0	497	0	0	651	0	0	180	573	794	110	372	0	195	177	405	411
1	629532	629570	-	Annotated	URS0001C6B998_9606	RF00005-001	tRNA	0	0	75	0	0	0	0	0	72	0	0	144	109	1104	0	0	459	0	134	299	0	0	0	0	0	214	0	0	0	0
1	629558	629732	+	Annotated	URS0000DCF513_9606	AF346969-001,MT-TM	tRNA	0	0	0	0	0	0	0	0	492	0	0	0	0	0	0	0	436	0	0	0	0	0	0	0	0	0	0	0	1492	0
1	629570	629643	+	Annotated	URS000004104A_9606	AF346969-001,MT-TM	tRNA	0	0	0	0	0	0	0	3336	0	0	0	0	0	0	0	0	0	0	0	0	0	0	0	0	0	0	0	0	0	8235
1	630681	630718	+	Annotated	URS0000DDF359_9606	MT-TW,RF00005-003	tRNA	0	0	0	0	0	0	0	0	0	0	0	0	0	0	0	0	0	0	0	21	0	0	0	0	0	0	0	0	0	0
1	630681	630734	+	Annotated	URS0000DEB71A_9606	MT-TW,RF00005-003	tRNA	0	0	0	0	0	18	0	0	0	0	0	0	29	0	0	0	0	45	0	0	0	0	0	0	22	0	0	0	0	0
1	630681	630772	+	Annotated	URS0000DEFA8D_9606	MT-TW,RF00005-003	tRNA	0	0	0	0	0	0	0	0	0	0	0	0	0	0	0	0	0	0	0	0	0	0	0	0	0	19	0	0	0	0
1	630681	630775	+	Annotated	URS0000DD4C91_9606	MT-TW,RF00005-003	tRNA	47	0	0	0	0	0	0	0	0	0	0	0	0	0	0	0	0	0	0	0	0	0	0	0	0	0	36	0	0	0
1	630681	630778	+	Annotated	URS00019B8258_9606	MT-TW,RF00005-003	tRNA	0	0	0	0	0	0	0	0	0	0	0	0	0	0	0	0	0	0	0	0	0	0	0	0	0	0	0	40	0	130
1	630681	630788	+	Annotated	URS0001D2EB9E_9606	MT-TW,RF00005-003	tRNA	0	0	0	0	0	0	0	0	0	0	0	0	0	60	0	51	0	0	0	0	0	70	0	0	0	0	0	0	0	0
1	630681	630835	+	Annotated	URS0000BB3005_9606	MF362736-001,MF362736-002,MF362736-003,MT-TW,RF00005-003	tRNA	0	0	184	0	105	0	35	141	0	0	0	39	0	0	0	0	0	0	0	0	0	0	0	0	0	0	0	0	145	0
1	630693	630756	+	Annotated	URS0000DDC892_9606	MT-TW,RF00005-003	tRNA	0	0	0	0	0	0	0	0	0	52	0	0	0	0	0	0	0	0	0	0	0	0	18	0	0	0	0	0	0	0
1	630749	630827	+	Annotated	URS00000133BF_9606	AY713976-001,AY713976-002,AY713976-003	tRNA	0	0	0	0	0	0	0	0	0	0	0	0	95	0	0	0	0	0	0	0	0	0	0	0	0	0	0	0	0	0
1	630802	630880	+	Annotated	URS0000DD71D7_9606	AM711904-003,AM711904-008	tRNA	0	0	0	0	0	0	0	0	0	7	0	0	0	0	0	0	0	0	0	0	0	0	0	0	0	0	0	0	0	10
1	630819	630902	-	Annotated	URS000077F722_9606	MT-TN,RF00005-005	tRNA	592	1058	1306	650	0	842	297	1745	0	2059	651	781	447	1479	753	1014	993	1282	249	584	610	0	2284	707	867	719	546	616	808	1965
1	630822	630923	-	Annotated	URS0000DCA589_9606	MT-TN,RF00005-005	tRNA	0	0	0	0	0	0	0	0	437	0	0	0	0	0	0	0	0	0	0	0	0	0	0	0	0	0	0	0	0	0
1	630877	630942	+	Annotated	URS00007ADE2F_9606	AM711904-003,AM711904-008	tRNA	7	0	0	0	0	0	0	0	0	0	9	11	11	0	0	39	0	0	0	0	0	0	0	0	0	0	7	0	0	0
1	630893	630975	+	Annotated	URS000058D04B_9606	AY713976-004,AY714005-001,AY714005-002,AY714005-003	tRNA	0	0	0	0	0	0	0	0	0	0	0	0	0	0	0	0	0	0	0	7	0	0	0	0	0	0	0	0	0	0
1	632576	632685	-	Annotated	URS00008FA249_9606	MIR12136,MT-TS1	tRNA	0	0	0	0	0	0	0	0	15	0	0	0	0	0	0	0	0	0	0	0	0	0	0	0	0	0	40	0	0	0
1	632610	632686	-	Annotated	URS00000FA426_9606	MIR12136,MT-TS1	tRNA	0	0	0	0	0	38	0	0	0	0	0	58	0	0	0	0	0	0	0	0	0	0	0	0	0	0	0	0	0	0
1	632611	632719	-	Annotated	URS0000DC284A_9606	MIR12136,MT-TS1	tRNA	0	0	0	0	0	0	0	0	0	0	44	0	0	0	0	0	0	0	0	0	0	0	0	0	0	0	0	0	0	0
1	632611	632731	-	Annotated	URS0000A65008_9606	MIR12136,MT-TS1	tRNA	0	0	0	0	0	0	0	0	0	0	0	0	0	0	0	0	0	0	0	0	0	0	0	0	0	0	0	0	78	0
1	632612	632687	-	Annotated	URS0000BA5588_9606	MIR12136	tRNA	0	30	99	0	0	0	0	212	0	0	0	0	0	0	0	0	0	411	0	0	0	0	0	0	120	0	0	0	0	0
1	632612	632796	-	Annotated	URS0000DD9790_9606	MIR12136,MT-TS1	tRNA	0	0	0	0	77	0	0	0	0	0	0	0	0	0	0	0	0	0	0	0	0	0	0	0	0	0	0	0	0	0
1	632632	632685	-	Annotated	URS0000DBBB60_9606	MIR12136,MT-TS1	tRNA	0	0	0	0	0	0	48	0	0	0	0	0	0	0	0	0	0	0	0	0	0	0	0	0	0	0	0	0	0	0
1	632650	632686	-	Annotated	URS0000DEA00F_9606	MIR12136,MT-TS1	tRNA	0	0	0	0	0	0	0	0	0	0	0	0	0	0	0	0	0	0	0	0	0	0	0	0	0	0	0	0	0	0
1	632655	632686	-	Annotated	URS0000DC5703_9606	MIR12136,MT-TS1	tRNA	0	0	0	0	0	0	0	0	0	118	0	0	0	0	0	0	0	0	0	0	0	0	51	0	0	0	0	28	0	0
1	632657	632686	-	Annotated	URS0000A65008_9606	MIR12136,MT-TS1	tRNA	0	0	0	0	0	0	0	0	0	0	0	0	0	0	0	0	0	0	0	0	0	93	0	29	0	20	0	0	0	0
1	632688	632888	+	Annotated	URS0000DEE865_9606	AF346964	tRNA	0	0	309	0	0	0	0	260	0	267	0	0	0	0	0	0	0	0	116	0	0	0	0	0	60	0	0	163	0	0
1	632700	632763	+	Annotated	URS000075925A_9606	AF346964,MT-TD	tRNA	0	0	0	0	0	0	0	0	0	0	0	0	0	0	0	124	0	0	0	0	0	0	0	0	0	0	0	0	0	0
1	633399	633538	+	Annotated	URS000061CC6B_9606	MT-TK,RF00005-007	tRNA	0	0	0	0	0	0	0	0	0	0	0	0	0	0	0	0	0	0	0	0	0	1727	0	0	0	0	0	0	0	0
1	633461	633517	+	Annotated	URS00002BBA68_9606	MT-TK,RF00005-007	tRNA	0	1260	0	14098	3184	1325	0	2637	493	0	1590	0	0	0	0	0	2429	0	0	5037	0	0	959	697	0	2645	2286	2991	0	0
1	633462	633622	+	Annotated	URS0000DE340F_9606	MF057456,MT-TK,RF00005-007	tRNA	0	0	0	0	0	0	0	0	0	0	0	0	0	0	0	0	0	0	0	0	0	0	0	0	0	0	0	0	0	1643
1	1167122	1167148	+	Annotated	URS000012A1DD_9606	MIR200B	miRNA	244	190	0	0	254	0	11	0	68	131	0	0	307	10	8	0	0	6	8	0	173	0	0	62	130	113	106	0	72	0
1	1167156	1167184	+	Annotated	URS000014D9C1_9606	MIR200B	miRNA	93574	57226	0	0	0	0	0	0	20402	0	0	0	77065	0	0	0	0	0	0	0	35211	0	0	16307	0	0	0	0	0	0
1	1167156	1167186	+	Annotated	URS00002B452B_9606	MIR200B	miRNA	0	0	89863	47859	38557	61089	3776	61878	0	39323	14826	51836	0	978	662	1085	1741	1189	1346	1056	0	28421	14623	0	32869	19924	28223	33318	18065	85543
1	1167877	1167902	+	Annotated	URS000023B77E_9606	MIR200A	miRNA	0	0	0	0	0	0	164	0	0	0	0	0	0	39	0	21	27	30	47	40	0	0	0	0	0	0	0	0	0	0
1	1167914	1167939	+	Annotated	URS000008DA94_9606	MIR200A	miRNA	0	0	0	0	0	0	0	0	0	0	0	0	0	0	0	0	0	0	661	0	0	0	0	0	0	0	0	0	0	0
1	1167914	1167941	+	Annotated	URS00003DB428_9606	MIR200A	miRNA	33475	21529	59520	15615	17528	22675	1314	42057	8245	15230	8348	23568	26959	642	387	521	586	601	0	400	22102	12846	7344	8130	9571	10379	12577	12845	11281	90264
1	1169048	1169078	+	Annotated	URS000055BBE5_9606	MIR429	miRNA	3708	2685	10923	2345	3207	4462	226	10284	1005	3423	1359	4576	4759	45	45	44	55	96	58	52	1952	2068	1005	1063	1734	942	2146	2585	1942	13977
1	1304726	1304812	-	Annotated	URS0000ABD8DD_9606	SNORD167	snoRNA	0	0	0	0	0	7	0	5	0	9	0	14	0	0	0	0	0	0	0	0	0	5	9	6	9	0	0	0	8	0
1	7930309	7930348	-	Annotated	URS000012F7C1_9606	piR-33064,piR-33123-001,piR-33123-002,piR-33123-003,piR-33123-004,piR-33123-005,piR-33123-006,piR-33123-007,piR-33123-008,piR-33123-009,piR-33123-010	piRNA	0	0	57	0	5	0	0	360	0	0	0	0	0	0	6	0	0	69	11	0	0	0	0	0	0	0	0	0	0	208
1	9151689	9151714	-	Annotated	URS000040249F_9606	MIR34A	miRNA	0	0	6	0	9	0	5	0	0	0	0	0	0	0	0	0	0	0	0	0	7	0	0	5	0	0	0	5	0	9
1	9151726	9151758	-	Annotated	URS00001646B5_9606	AY194151	misc_RNA	358	337	844	304	930	347	1483	297	174	324	160	340	325	182	237	129	235	281	136	159	979	491	399	965	350	342	364	743	159	817
1	11152371	11152401	+	Annotated	URS00006D2DFF_9606	RF00026-006	snRNA	0	0	0	0	0	0	0	0	0	0	0	0	0	0	0	0	0	0	0	0	0	0	0	0	0	0	0	0	0	0
1	11908148	11908273	+	Annotated	URS0000673862_9606	RNU5E-1	snRNA	0	763	244	240	1782	0	333	839	0	1366	1063	605	0	529	439	885	594	729	476	251	442	975	553	392	2773	453	260	437	2849	262
1	11908149	11908340	+	Annotated	URS000075DD00_9606	RNU5E-1	snRNA	622	0	0	0	0	523	0	0	723	0	0	0	178	0	0	0	0	0	0	0	0	0	0	0	0	0	0	0	0	0
1	11909745	11909913	-	Annotated	RNU5E-4P	RNU5E-4P	snRNA	21	22	24	20	80	18	8	34	14	25	38	17	9	17	16	17	25	27	30	0	16	23	0	24	0	8	0	13	43	38
1	11909798	11909928	-	Annotated	URS0000211DE2_9606	cgr_piR_011646	piRNA	0	0	0	0	0	0	0	0	0	0	0	0	0	0	0	0	0	0	0	0	0	0	0	0	86	0	0	0	0	0
1	11909800	11909931	-	Annotated	URS000040D513_9606	cgr_piR_011654	piRNA	0	0	0	0	0	0	0	0	0	0	0	0	0	0	0	0	0	0	0	12	0	0	0	0	0	0	0	0	0	0
1	12507241	12507398	+	Annotated	URS0000056589_9606	SNORA59A,SNORA59B	snoRNA	13	13	17	10	10	8	5	12	20	28	20	20	5	0	0	12	12	10	0	6	7	17	16	6	20	7	10	14	8	10
1	16514012	16514228	-	Annotated	URS00001A347A_9606	cgr_piR_000313	piRNA	0	0	21	0	18	0	17	13	14	15	0	0	22	0	5	0	15	6	0	0	18	6	0	0	10	0	0	0	11	11
1	16520580	16520623	-	Annotated	URS000027ADD4_9606	cgr_piR_003364	piRNA	0	0	0	0	0	0	0	0	0	0	0	0	0	0	0	0	0	0	0	0	0	0	0	0	0	0	0	0	0	0
1	16545894	16545938	-	Annotated	URS0001BEED4C_9606	TRG-CCC1-1	tRNA	0	5	0	21	0	0	0	0	0	0	0	0	0	0	17	0	0	0	0	0	0	0	0	0	0	45	0	0	0	0
1	16545953	16546012	-	Annotated	URS00004BF687_9606	TRG-CCC1-1,TRG-CCC1-2	tRNA	0	0	0	202	0	39	176	0	0	0	0	0	0	0	0	74	0	0	0	170	0	0	0	0	0	0	0	0	0	0
1	16545954	16546015	-	Annotated	URS000015B1A9_9606	piR-31924-001,piR-31924-002,piR-31924-005,piR-57660-001,piR-57660-002	piRNA	0	103	0	0	0	0	0	556	0	0	0	0	0	0	254	0	0	0	0	0	0	0	0	0	0	273	0	0	0	0
1	16666774	16666802	-	Annotated	URS00001A347A_9606	cgr_piR_000313	piRNA	0	0	0	0	0	0	0	0	0	0	0	0	0	0	0	0	0	6	0	0	0	0	0	0	0	0	0	0	0	0
1	16678225	16678347	-	Annotated	URS00006B479B_9606	TRG-CCC4-1	tRNA	7	8	0	15	16	12	8	5	8	14	9	14	7	0	8	0	12	6	15	9	6	0	0	0	9	19	8	19	12	7
1	16680043	16680078	-	Annotated	URS00007547BC_9606	TRV-CAC10-1	tRNA	0	0	0	0	0	0	0	0	0	0	0	0	0	0	0	0	0	0	0	0	0	0	0	0	0	0	0	0	0	0
1	16727276	16727369	+	Annotated	URS00007131F2_9606	TRG-CCC5-1	tRNA	16	0	6	14	13	0	0	14	0	11	10	5	16	0	10	0	11	5	11	6	6	7	0	0	0	0	6	8	0	0
1	16727276	16727369	+	Annotated	URS00007131F2_9606	TRG-CCC5-1	tRNA	0	0	0	0	0	12	0	0	0	0	0	0	0	0	0	0	0	0	0	0	0	0	10	0	20	0	0	0	24	0
1	16740613	16740683	+	Annotated	URS000051BA34_9606	HSALNG0100518,RF00003-024,RNU1-1,RNU1-2,RNU1-3,RNU1-4,RNVU1-18,RNVU1-28,RNVU1-29	snRNA	0	0	0	0	0	0	0	0	0	0	0	0	0	0	0	0	0	6	0	0	0	0	0	0	0	0	0	0	0	0
1	16861914	16861955	+	Annotated	URS0000602F30_9606	piR-31924-001,piR-31924-002,piR-31924-003,piR-31924-005,piR-31924-006	piRNA	0	0	0	0	0	0	0	0	0	0	0	0	0	0	0	0	0	0	0	0	0	0	0	0	0	273	0	0	0	0
1	16861914	16861974	+	Annotated	URS000015B1A9_9606	piR-31924-001,piR-31924-002,piR-31924-005,piR-57660-001,piR-57660-002	piRNA	120	103	0	0	0	39	176	0	71	0	0	0	0	0	0	74	545	0	0	170	0	0	0	0	0	0	474	471	0	0
1	16861920	16861954	+	Annotated	URS00002F3702_9606	piR-30456,piR-31068-001,piR-31068-002,piR-31068-003,piR-31068-004,piR-31068-005,piR-31924-001,piR-31924-002,piR-31924-003,piR-31924-004,piR-31924-005,piR-31924-006	piRNA	0	0	0	0	0	0	0	0	0	0	0	0	0	0	0	0	0	0	0	0	0	0	0	0	0	0	0	0	0	413
1	16861920	16861957	+	Annotated	URS00004DCC2C_9606	piR-30456,piR-31068-001,piR-31068-002,piR-31068-003,piR-31068-004,piR-31068-005,piR-31924-001,piR-31924-002,piR-31924-003,piR-31924-004,piR-31924-005,piR-31924-006,piR-57660-002	piRNA	0	0	123	0	365	0	0	0	0	0	0	0	0	0	0	0	0	0	0	0	0	0	0	0	0	0	0	0	0	0
1	16861920	16861974	+	Annotated	URS00004BF687_9606	TRG-CCC1-1,TRG-CCC1-2	tRNA	0	0	0	202	0	0	0	0	0	0	0	488	179	0	0	0	0	0	0	0	0	0	0	123	160	0	0	0	0	0
1	16889649	16889766	+	Annotated	URS00006AACBE_9606	TRN-GTT4-1	tRNA	51	10	99	18	31	0	0	22	5	71	36	29	6	0	15	0	30	19	71	65	12	31	32	15	49	10	21	55	0	0
1	16889670	16889732	+	Annotated	URS00001BBC70_9606	K01921-001,K01921-002,K01921-003,K01921-004,K01921-005,K01921-006,K01921-007,K01921-008,K01921-009,K01921-010,K01921-011,K01921-012,K01921-013,K01921-014	tRNA	0	0	0	0	0	7	0	0	0	0	0	0	0	0	0	0	0	0	0	0	0	0	0	0	0	0	0	0	0	0
1	16896077	16896147	+	Annotated	URS000051BA34_9606	HSALNG0100518,RF00003-024,RNU1-1,RNU1-2,RNU1-3,RNU1-4,RNVU1-18,RNVU1-28,RNVU1-29	snRNA	0	0	0	0	0	0	0	0	0	0	0	0	0	0	0	0	0	6	0	0	0	0	0	0	0	0	0	0	0	0
1	16896077	16896218	+	Annotated	URS00001A347A_9606	cgr_piR_000313	piRNA	0	0	0	0	0	0	6	0	0	10	5	0	0	0	0	0	0	0	0	0	0	0	0	0	0	0	0	0	0	0
1	16905196	16905257	+	Annotated	URS00004341B6_9606	HQ292127	misc_RNA	0	0	11	11	6	0	6	0	0	0	0	0	0	0	0	0	9	0	5	0	7	0	0	0	5	0	0	0	0	0
1	17407161	17407246	-	Annotated	URS0000121F90_9606	piR-56300	piRNA	0	0	0	0	0	0	0	0	0	0	0	0	0	0	0	0	0	0	0	0	0	0	0	0	0	0	0	0	0	0
1	22719565	22719591	+	Annotated	URS000052AB63_9606	MIR4684	miRNA	10	8	7	0	14	0	0	0	0	6	0	5	0	0	0	0	0	0	0	0	18	0	0	0	5	0	6	0	0	8
1	26554562	26554597	+	Annotated	URS000024720F_9606	MIR1976	miRNA	0	9	0	0	0	9	0	0	0	0	6	0	29	0	0	0	0	0	0	0	0	0	0	0	0	0	0	0	0	0
1	26554572	26554599	+	Annotated	URS000075BD0D_9606	MIR1976	miRNA	7	0	9	0	8	0	10	15	0	5	0	0	0	0	6	5	5	0	7	4	7	8	0	0	5	5	7	0	7	9
1	27834399	27834570	+	Annotated	URS000021BC29_9606	SCARNA1	snoRNA	218	141	202	42	122	142	54	181	257	167	145	236	56	45	55	79	108	117	75	69	92	120	116	103	82	82	174	231	95	154
1	28507496	28507572	+	Annotated	URS00002E8F54_9606	AJ006834	misc_RNA	0	0	0	0	74	0	0	0	0	0	0	0	0	0	0	0	0	0	0	0	0	0	0	0	0	0	0	0	0	0
1	28508555	28508698	+	Annotated	URS0000123B91_9606	AJ006834	misc_RNA	593	0	168	168	510	0	0	937	0	453	0	506	557	0	195	0	181	255	402	212	266	224	0	0	356	455	449	483	335	895
1	28508556	28508698	+	Annotated	URS000009709D_9606	SNORA73B	snoRNA	0	460	0	0	0	458	250	0	715	0	425	0	0	62	0	109	0	0	0	0	0	0	306	164	0	0	0	0	0	0
1	28578727	28578820	-	Annotated	URS000075A722_9606	SNORD99	snoRNA	8526	0	9774	0	8824	13887	8743	10920	8478	16484	9145	0	2497	1878	1988	2846	3374	2547	4169	4498	0	0	9300	4076	11247	10127	4553	8014	0	13556
1	28578750	28578821	-	Annotated	URS00006E3D71_9606	SNORD99	snoRNA	0	10387	0	5971	0	0	0	0	0	0	0	6643	0	0	0	0	0	0	0	0	6883	10378	0	0	0	0	0	0	11556	0
1	28579759	28579894	-	Annotated	SNORA61	SNORA61	snoRNA	1777	1598	1382	826	634	1254	1456	0	0	1113	0	0	259	216	427	573	0	477	802	821	1226	867	0	674	0	0	827	0	1096	0
1	28580897	28581054	-	Annotated	URS00005810E4_9606	SNORA16A	snoRNA	12150	9383	12793	4182	0	21676	8535	14353	19091	12123	16129	12016	4273	1433	2515	3134	3320	3897	3481	4284	8143	7963	9407	4676	4225	4811	8019	11278	9719	8497
1	28648598	28648734	+	Annotated	URS000067AD39_9606	RNU11	snRNA	0	320	318	148	541	0	276	556	0	469	0	0	461	0	336	374	349	559	236	0	242	526	217	205	525	0	277	0	0	0
1	28648598	28648738	+	Annotated	URS000000A142_9606	RNU11	snRNA	0	0	0	0	0	0	0	0	0	0	454	0	0	0	0	0	0	0	0	0	0	0	0	0	0	0	0	0	0	0
1	30935661	30935772	-	Annotated	URS0000668E72_9606	SNORD103A,SNORD103B	snoRNA	13704	21020	12581	7448	7865	15597	12558	12517	29913	13155	6780	18155	8270	36579	28249	28259	28605	31949	16356	19902	53399	14780	21085	17747	6268	41395	27613	21946	7261	14979
1	30949090	30949201	-	Annotated	URS0000668E72_9606	SNORD103A,SNORD103B	snoRNA	13704	21020	12581	7448	7865	15597	12558	12517	29913	13155	6780	18155	8270	36579	28249	28259	28605	31949	16356	19902	53399	14780	21085	17747	6268	41395	27613	21946	7261	14979
1	30968139	30968235	-	Annotated	URS0000086DBC_9606	piR-36711	piRNA	1963	2678	1737	0	0	0	0	0	2815	0	0	0	0	0	0	0	0	0	0	0	0	0	0	0	0	0	0	0	1110	0
1	30968144	30968236	-	Annotated	URS000075AA41_9606	SNORD103C	snoRNA	0	0	0	1511	1397	1466	2689	2297	0	2108	1180	3037	3776	4034	3239	3321	3313	3238	3191	2642	11041	2027	2832	4883	1183	6196	5887	3602	0	2237
1	31306342	31306366	-	Annotated	URS0000945854_9606	RF00017-1026,RF00017-116,RF00017-126,RF00017-1275,RF00017-1633,RF00017-1686,RF00017-1890,RF00017-1894,RF00017-1905,RF00017-3227,RF00017-3433,RF00017-3607,RF00017-475,RF00017-4881,RF00017-6075,RF00017-6422,RF00017-7149,RF00017-7330,RF00017-7394,RF00017-909	misc_RNA	0	0	0	0	0	0	0	0	0	0	0	0	0	0	0	0	0	0	0	0	0	0	0	0	0	0	0	0	0	5
1	31503686	31503744	-	Annotated	URS00006642D4_9606	ENSG00000265961	misc_RNA	0	13	0	19	14	0	23	0	0	25	29	0	23	0	0	0	16	17	0	0	0	0	0	0	45	0	0	0	27	52
1	33332402	33332427	-	Annotated	URS00000A9FB9_9606	MIR3605	miRNA	0	10	7	12	5	0	20	13	0	0	0	5	15	0	6	0	0	10	10	11	26	0	0	0	0	5	7	8	6	7
1	33332447	33332473	-	Annotated	URS000018C677_9606	MIR3605	miRNA	0	0	0	0	0	0	7	0	0	0	0	0	0	0	0	0	0	0	0	0	0	0	0	0	0	0	0	0	0	0
1	34669609	34669635	-	Annotated	URS000075A6FD_9606	MIR552	miRNA	407	218	411	275	73	631	134	687	118	484	153	2213	371	0	0	0	0	16	5	0	942	346	603	253	14	225	1742	980	384	1607
1	34669644	34669673	-	Annotated	URS000075AF8C_9606	MIR552	miRNA	113	43	149	55	8	208	19	240	13	138	36	632	130	0	0	0	0	8	0	0	214	121	122	55	0	48	622	504	121	578
1	36418446	36418579	-	Annotated	URS0000ABD892_9606	SNORA63C	snoRNA	0	0	0	0	0	0	0	0	0	0	0	0	0	8	0	0	0	0	0	0	0	0	0	23	0	0	39	0	0	0
1	39504561	39504597	+	Annotated	URS000075456A_9606	HG983924	tRNA	0	0	0	0	0	0	0	0	0	0	0	0	0	0	0	0	0	0	0	0	0	0	0	0	0	0	0	0	0	0
1	39567359	39567510	-	Annotated	SNORA55	SNORA55	snoRNA	12	16	0	0	8	0	8	8	11	9	7	6	12	10	10	0	0	14	5	0	9	12	6	11	10	17	6	13	18	11
1	40754368	40754397	+	Annotated	URS00001B2024_9606	MIR30E	miRNA	14588	9884	26195	10877	7524	5512	10884	10250	5702	8016	3540	6645	24329	21417	18085	10669	16182	24569	9192	9791	15846	9319	2863	6905	4382	7139	4390	8509	2838	9765
1	40754405	40754436	+	Annotated	URS00004DC6A5_9606	MIR30E	miRNA	2519	2606	1452	2449	1225	1491	1696	993	918	990	384	1043	3822	1761	3384	1424	4135	2656	4257	3369	2497	847	314	929	957	1144	612	937	456	480
1	40757299	40757325	+	Annotated	URS00000980C2_9606	MIR30C1,MIR30C2	miRNA	0	0	7551	0	0	0	0	0	3217	5144	0	0	19031	0	0	0	12014	7872	9017	0	6009	0	0	0	0	0	0	6023	0	0
1	40757338	40757363	+	Annotated	URS0000237FB8_9606	MIR30C1	miRNA	0	29	38	0	17	0	26	13	14	19	8	8	48	0	33	14	0	0	0	40	22	11	0	0	0	7	10	8	6	11
1	43171684	43171708	-	Annotated	URS000075EA52_9606	MIR6733	miRNA	6	0	0	0	0	0	0	0	0	0	0	0	0	0	0	0	0	0	0	0	0	0	0	0	0	0	0	0	0	0
1	44670950	44671044	-	Annotated	URS0000ABD825_9606	SNORD145	snoRNA	136	156	236	108	312	144	122	210	193	703	121	486	68	609	484	331	423	396	568	534	339	441	803	425	223	380	263	300	219	196
1	44721762	44721903	-	Annotated	URS0000759ECB_9606	RNU5F-1	snRNA	0	0	4	9	0	0	10	29	0	0	12	0	0	0	0	0	5	0	0	0	33	7	18	26	10	5	0	10	0	10
1	44721799	44721903	-	Annotated	URS000067B2B1_9606	RNU5F-1	snRNA	0	0	0	0	0	0	0	0	0	0	0	0	6	0	0	0	0	0	0	0	0	0	0	0	0	0	0	0	0	0
1	44731044	44731170	-	Annotated	RNU5D-1	RNU5D-1	snRNA	0	8	19	13	33	14	0	15	0	76	14	38	0	0	6	10	9	13	8	0	14	35	10	0	27	0	12	29	56	23
1	44731046	44731117	-	Annotated	URS0001BE4B85_9606	RNU5D-1	snRNA	0	0	0	0	0	0	5	0	0	0	0	0	8	0	0	0	0	0	0	0	0	0	0	15	0	0	0	0	0	0
1	44762034	44762115	+	Annotated	URS0000ABD889_9606	SNORD160	snoRNA	0	0	0	0	10	0	0	0	0	0	5	8	0	0	0	0	0	0	0	0	0	0	7	0	19	0	0	0	10	0
1	44775861	44775939	+	Annotated	URS000029360B_9606	SNORD55	snoRNA	20224	34138	6834	0	18723	25915	31561	35524	27699	29346	17248	23444	8661	26318	18719	23006	19944	18415	27920	27944	33318	18659	20558	11692	34037	29951	12379	16477	16696	10885
1	44776489	44776592	+	Annotated	URS0000010A7C_9606	SNORD46	snoRNA	265476	290486	210761	117778	156489	275000	196487	167705	364655	239593	147874	234796	157056	59873	75755	105918	0	77898	101617	75628	289793	0	234271	203663	0	0	243771	228932	153252	156466
1	44776489	44776604	+	Annotated	URS0000650132_9606	SNORD46	snoRNA	0	0	0	0	0	0	0	0	0	0	0	0	0	0	0	0	92811	0	0	0	0	157118	0	0	136770	171925	0	0	0	0
1	44777839	44777912	+	Annotated	URS00003640C3_9606	SNORD38A	snoRNA	18966	28929	27978	22883	0	40788	20454	35963	24750	38664	20715	30656	33321	20351	18441	16887	17174	24114	17214	20952	36714	25486	34028	40822	15867	39418	34234	30783	16756	41432
1	44777840	44777924	+	Annotated	URS000067EB9D_9606	SNORD38A	snoRNA	0	0	0	0	24440	0	0	0	0	0	0	0	0	0	0	0	0	0	0	0	0	0	0	0	0	0	0	0	0	0
1	44778387	44778457	+	Annotated	SNORD38B	SNORD38B	snoRNA	1029	1041	2140	840	1212	1568	982	1601	773	1434	826	1281	1765	942	983	893	705	1454	853	730	1677	1447	1220	1972	823	1479	1526	1560	728	1439
1	44819874	44819999	-	Annotated	URS00006F88C8_9606	RF00020-001	snRNA	8	0	6	5	26	0	0	6	9	14	7	5	10	5	0	0	10	9	5	5	8	14	0	6	20	0	0	7	26	5
1	51973420	51973466	+	Annotated	RNA5SP48	RNA5SP48	rRNA	0	0	0	0	0	0	0	0	0	0	0	0	0	0	0	0	0	0	0	0	0	0	0	0	0	5	0	0	0	0
1	53771099	53771153	-	Annotated	SNORA58	SNORA58	snoRNA	0	0	0	0	0	0	0	0	0	0	0	0	0	0	28	0	0	0	45	27	0	0	0	32	0	0	0	0	0	93
1	54054123	54054150	+	Annotated	URS0000128A0A_9606	MIR4781	miRNA	0	0	0	0	0	0	0	0	0	0	0	0	5	0	0	0	0	0	0	0	0	0	0	0	0	0	0	0	0	0
1	54957885	54957943	-	Annotated	URS0000637361_9606	TRK-CTT7-1	tRNA	12	5	0	5	16	0	0	0	0	0	35	0	0	0	0	8	7	11	15	0	12	14	18	0	8	9	19	11	0	0
1	62025661	62025817	+	Annotated	URS0000EFB93E_9606	SNODB2077	snoRNA	48	56	10	0	19	93	0	35	87	64	34	36	0	7	0	38	0	24	29	20	6	29	21	0	33	16	20	19	19	43
1	65058436	65058464	-	Annotated	URS00005FF45E_9606	MIR101-1,MIR101-2	miRNA	14456	13466	16169	5738	9586	0	8458	8318	6809	4719	2509	6139	15825	27737	23439	11522	20184	18898	11156	11171	16456	10322	0	11593	5919	11647	0	7042	0	13069
1	66628484	66628510	+	Annotated	URS00005F035B_9606	MIR3117	miRNA	5	0	0	0	24	0	0	0	0	0	0	6	0	0	0	0	0	0	0	0	11	0	0	0	0	0	0	5	0	0
1	68183574	68183599	-	Annotated	URS0000568FF8_9606	MIR1262	miRNA	6	0	6	0	0	0	0	0	0	0	0	0	0	0	0	0	0	0	0	0	0	0	0	0	0	0	0	0	0	11
1	71067675	71067703	-	Annotated	URS000015CB3A_9606	MIR186	miRNA	2075	1430	3882	1513	1545	2569	2110	3339	714	2076	684	1849	4657	789	837	572	1070	1098	994	637	2501	1437	505	856	793	858	1195	1806	988	3563
1	73749550	73749591	-	Annotated	RNA5SP50	RNA5SP50	rRNA	5	0	0	0	0	0	0	0	0	0	0	0	8	0	0	0	5	0	0	0	0	0	0	0	21	18	0	5	0	13
1	73806946	73806983	-	Annotated	URS0000327E22_9606	piR-64742	piRNA	10	0	0	0	7	0	5	11	0	9	0	5	0	23	6	0	5	28	18	0	0	9	0	0	6	0	5	0	6	8
1	75787054	75787151	+	Annotated	URS0000759A7B_9606	SNORD45C	snoRNA	14017	17395	7415	5196	11251	12549	5341	10975	0	12944	8413	13894	13222	10527	8372	12232	12103	7259	6998	6083	19985	9382	0	0	0	17027	13680	14458	11763	13499
1	75787069	75787157	+	Annotated	URS0000668E0B_9606	SNORD45C	snoRNA	0	0	0	0	0	0	0	0	0	0	0	0	0	0	0	0	0	0	0	0	0	0	13939	25876	0	0	0	0	0	0
1	75789474	75789548	+	Annotated	URS00002F8E76_9606	SNORD45B	snoRNA	2989	2194	2310	2344	1972	2499	3636	3822	2484	4351	2311	2559	1802	2321	3281	4289	5806	6273	5747	0	10046	3874	3836	4721	1959	3682	4063	3546	2180	4162
1	75789475	75789551	+	Annotated	URS0000725609_9606	SNORD45B	snoRNA	0	0	0	0	0	0	0	0	0	0	0	0	0	0	0	0	0	0	0	6323	0	0	0	0	0	0	0	0	0	0
1	76699932	76700057	+	Annotated	URS00000A8A15_9606	piR-37778-001,piR-37778-002	piRNA	0	0	0	0	0	0	0	0	0	0	0	0	0	0	0	0	0	0	0	0	0	0	0	0	0	0	0	0	0	0
1	85592322	85592353	+	Annotated	URS000067CDA6_9606	ENSG00000199934	snoRNA	18444	0	26558	18399	0	9136	0	19539	0	0	9653	0	26774	0	0	0	14541	0	14492	0	41019	16258	0	36631	0	35975	19427	0	0	19906
1	88794472	88794589	+	Annotated	URS0000EFB92F_9606	SNODB2078	snoRNA	20	18	102	45	58	22	41	61	22	84	116	25	24	33	28	36	11	81	62	15	14	26	38	8	16	8	10	12	27	29
1	91387217	91387422	-	Annotated	URS00007A4766_9606	URS00007A4766_9606	piRNA	0	0	0	0	0	0	1709	1412	0	0	0	0	0	1604	0	0	0	0	0	0	649	0	795	1477	0	0	355	736	5417	0
1	91387219	91387381	-	Annotated	URS000090DF6D_9606	RF02543-001	tRNA	0	0	0	1278	0	795	0	0	587	0	0	0	0	0	681	0	2426	0	1489	1154	0	0	0	0	28979	6630	0	0	0	0
1	91387428	91387524	-	Annotated	URS000090DF6D_9606	RF02543-001	tRNA	0	0	0	0	0	0	0	0	0	169	0	0	0	0	0	0	0	0	0	0	0	0	68	0	0	0	0	0	0	0
1	92837285	92837383	+	Annotated	URS00002E0A2C_9606	SNORD21	snoRNA	86829	92415	73662	61169	56357	38765	80341	76891	130369	83324	41207	65617	30730	58560	53559	28297	60180	73629	61066	55749	78771	58008	61813	52238	45222	112322	62300	54592	38675	42513
1	92840716	92840852	+	Annotated	URS0001BBF5F0_9606	SNORA66	snoRNA	975	0	0	159	473	0	0	0	0	0	0	0	204	0	337	0	0	0	488	0	0	0	0	497	0	0	0	1141	0	0
1	92840717	92840852	+	Annotated	SNORA66	SNORA66	snoRNA	0	739	1043	0	0	1124	539	1031	1581	1115	400	1240	0	614	0	193	1049	1253	0	449	812	1721	477	0	629	848	1475	0	401	1229
1	93516263	93516356	-	Annotated	URS0000417A0F_9606	TRC-GCA2-1,TRC-GCA2-2,TRC-GCA2-3,TRC-GCA2-4,TRC-GCA5-1,TRC-GCA7-1	tRNA	0	0	0	9	0	0	0	0	0	0	0	0	0	18	6	0	0	8	0	0	0	0	0	0	5	0	0	0	0	0
1	93516310	93516350	-	Annotated	URS00003736D0_9606	piR-36245-002,piR-36245-003,piR-36245-004,piR-36245-005,piR-36245-006,piR-36245-007,piR-36246,piR-36247	piRNA	7	0	0	0	16	0	5	13	0	26	17	9	0	0	0	0	0	8	0	0	8	14	10	0	0	0	11	13	36	0
1	93516313	93516339	-	Annotated	URS0000417A0F_9606	TRC-GCA2-1,TRC-GCA2-2,TRC-GCA2-3,TRC-GCA2-4,TRC-GCA5-1,TRC-GCA7-1	tRNA	0	0	9	0	0	0	0	0	0	0	0	0	0	0	0	0	0	0	0	0	0	0	0	0	0	0	0	0	0	0
1	93846878	93846904	+	Annotated	URS000075BD83_9606	MIR760	miRNA	0	0	0	0	0	0	0	0	0	5	0	0	0	0	0	0	0	0	0	0	0	0	0	0	0	0	0	0	0	0
1	95155786	95155817	-	Annotated	URS000033D4B5_9606	URS000033D4B5_9606	piRNA	0	0	5	0	0	6	0	0	0	0	0	0	0	0	0	0	6	6	0	0	0	0	0	0	0	0	0	0	0	0
1	98045305	98045329	-	Annotated	URS0000366551_9606	MIR2682	miRNA	0	6	0	0	0	0	0	0	0	0	0	0	0	0	0	0	0	0	0	0	0	0	0	0	0	0	0	0	0	0
1	98046088	98046113	-	Annotated	URS0000EFF083_9606	MIR137	miRNA	5	8	12	9	0	0	0	0	0	0	0	0	11	0	0	0	0	0	0	0	0	0	0	0	0	0	0	0	0	0
1	107570695	107570722	-	Annotated	URS000097CDD0_9606	RF02543-002	tRNA	0	0	0	0	5	0	0	0	0	0	0	0	0	0	0	0	0	0	0	0	0	0	0	0	38	0	0	0	6	0
1	109100204	109100333	+	Annotated	URS000023DE4C_9606	SCARNA2	snoRNA	0	0	0	0	0	0	0	0	0	0	0	0	0	0	0	0	0	0	0	0	0	0	0	0	5	0	0	0	0	0
1	109100373	109100492	+	Annotated	URS0000EB4911_9606	SCARNA2	snoRNA	0	0	0	0	0	0	0	0	0	0	0	0	0	0	0	0	0	0	0	0	0	0	18	0	0	0	0	0	0	0
1	109100413	109100472	+	Annotated	URS0000EB4911_9606	SCARNA2	snoRNA	0	0	0	0	31	0	0	0	0	11	7	0	0	0	0	0	0	6	0	0	0	0	0	0	0	0	0	0	0	0
1	109100489	109100616	+	Annotated	URS0000EB4911_9606	SCARNA2	snoRNA	550	840	335	225	277	605	533	684	833	741	380	853	811	484	753	973	417	924	460	448	949	520	797	652	521	1095	1119	842	279	302
1	109598937	109598965	+	Annotated	URS000061E740_9606	MIR197	miRNA	210	171	378	127	437	268	254	254	95	255	86	222	430	239	142	89	98	188	172	106	282	170	82	84	89	133	158	209	111	222
1	114727763	114727831	+	Annotated	RNY1P13	RNY1P13	misc_RNA	0	0	8	5	10	15	0	7	0	5	0	9	10	0	5	0	0	10	0	0	0	8	0	0	0	0	0	0	13	27
1	116398618	116398720	+	Annotated	URS00000CB720_9606	piR-34458	piRNA	0	0	0	0	0	0	0	0	0	0	0	0	0	0	0	0	0	0	0	0	0	0	0	0	0	0	4	0	0	0
1	116671785	116671812	+	Annotated	URS000058BF17_9606	MIR320B1,MIR320B2	miRNA	0	705	1290	549	643	735	0	0	0	0	0	0	0	0	0	0	800	496	0	0	0	443	0	0	0	0	0	0	432	469
1	116859039	116859064	+	Annotated	URS0001BDD6CE_9606	HSALNG0006352	misc_RNA	77	0	144	0	0	0	0	26	0	0	0	0	0	0	0	15	0	0	0	0	32	0	0	0	0	0	0	0	0	123
1	117094654	117094681	+	Annotated	URS00005194EC_9606	MIR942	miRNA	8	10	28	0	7	11	0	29	5	6	0	7	29	0	0	0	0	5	0	0	0	0	0	0	6	0	5	7	0	38
1	120844196	120844362	-	Annotated	URS000060E67E_9606	URS000060E67E_9606	piRNA	7	0	0	13	7	0	6	0	31	0	17	49	10	5	0	0	9	0	19	0	0	0	17	0	0	41	21	69	0	0
1	120844244	120844342	-	Annotated	URS0000427F4E_9606	piR-33470-001,piR-33470-002,piR-33470-003,piR-33470-004,piR-33470-005,piR-33470-006,piR-33470-007,piR-33470-008,piR-33470-009,piR-33470-010,piR-33470-011,piR-33470-012	piRNA	0	0	0	0	0	22	0	0	0	0	0	0	0	0	0	0	0	0	0	0	0	0	0	0	0	0	0	0	0	0
1	120850791	120850951	-	Annotated	URS000008A3AD_9606	RNVU1-19	snRNA	0	0	0	0	0	0	6	0	0	0	0	0	0	0	0	0	8	0	0	0	0	0	0	0	0	0	0	0	0	0
1	120850812	120850930	-	Annotated	URS000008A3AD_9606	RNVU1-19	snRNA	0	7	0	5	0	0	0	0	0	6	0	6	5	0	0	0	0	0	10	0	0	7	0	5	0	0	0	0	0	0
1	120850817	120850881	-	Annotated	URS000008A3AD_9606	RNVU1-19	snRNA	0	0	0	0	0	0	0	0	0	0	0	0	0	0	0	9	0	12	0	0	0	0	0	0	0	0	0	0	5	0
1	120942643	120942752	+	Annotated	RNVU1-4	RNVU1-4	snRNA	0	0	0	0	0	0	0	0	0	6	0	0	0	0	0	0	0	0	0	0	0	0	0	0	0	0	0	0	0	0
1	120952286	120952317	-	Annotated	URS0000624B2D_9606	TRN-GTT11-1,TRN-GTT11-2	tRNA	0	0	0	0	0	0	0	0	0	0	0	0	0	0	0	0	0	0	0	0	0	0	0	0	0	0	0	0	0	0
1	121001014	121001063	-	Annotated	URS0000739B5B_9606	tRX-Glu-NNN-2-1	tRNA	151	0	50	0	346	0	193	531	0	0	614	146	731	0	0	150	0	222	774	284	0	128	301	0	0	115	0	232	0	258
1	121061412	121061441	-	Annotated	URS00007400E9_9606	HG983613-001,HG983613-002	tRNA	0	0	0	0	0	0	0	0	0	5	8	0	0	0	0	0	0	0	0	0	0	0	0	0	0	0	0	0	0	0
1	121327341	121327486	+	Annotated	URS00005BC3CA_9606	HE855939-001,HE855939-002	snRNA	17	9	8	7	29	27	17	42	32	44	56	29	0	10	13	9	0	31	15	6	21	52	59	16	49	13	21	39	63	14
1	143661204	143661254	-	Annotated	URS000064FAB6_9606	TRH-GTG2-1	tRNA	8	0	0	0	11	0	0	6	0	5	14	0	0	0	0	0	0	0	11	0	0	0	0	0	9	0	0	0	0	0
1	143691473	143691554	+	Annotated	URS00006365BC_9606	TRQ-CTG4-1,TRQ-CTG4-2	tRNA	0	0	0	0	0	0	0	0	0	0	0	0	0	0	0	0	6	0	0	0	0	0	0	0	0	0	0	0	0	0
1	143699446	143699518	-	Annotated	URS000029642A_9606	cgr_piR_000308	piRNA	0	0	0	0	13	0	5	11	0	17	9	7	11	0	5	52	0	24	0	0	11	6	7	0	8	8	9	17	24	8
1	143729396	143729469	-	Annotated	URS000051BA34_9606	HSALNG0100518,RF00003-024,RNU1-1,RNU1-2,RNU1-3,RNU1-4,RNVU1-18,RNVU1-28,RNVU1-29	snRNA	0	0	0	0	0	0	0	0	0	0	0	0	0	0	0	16	0	18	0	0	0	0	0	0	0	0	0	0	0	0
1	143735898	143735997	-	Annotated	URS00000E6438_9606	piR-33470-001,piR-33470-002,piR-33470-003,piR-33470-004,piR-33470-005,piR-33470-006,piR-33470-007,piR-33470-009,piR-33470-010,piR-33470-011,piR-33470-012	piRNA	0	0	0	0	0	0	0	0	0	0	0	0	0	0	0	0	0	0	0	15	0	0	0	0	0	0	0	0	0	0
1	143735900	143735958	-	Annotated	URS0001BCE676_9606	TRN-GTT6-1	tRNA	0	0	14	6	0	0	17	0	0	0	0	0	0	0	0	0	23	0	0	0	7	0	12	13	0	0	0	0	0	7
1	143735902	143736000	-	Annotated	URS0000427F4E_9606	piR-33470-001,piR-33470-002,piR-33470-003,piR-33470-004,piR-33470-005,piR-33470-006,piR-33470-007,piR-33470-008,piR-33470-009,piR-33470-010,piR-33470-011,piR-33470-012	piRNA	6	0	0	0	13	0	0	0	0	0	5	0	0	0	23	0	0	11	0	0	0	0	0	0	18	0	0	19	0	0
1	143735903	143735972	-	Annotated	URS00003905DB_9606	piR-33470-001,piR-33470-002,piR-33470-003,piR-33470-004,piR-33470-005,piR-33470-006,piR-33470-007,piR-33470-009,piR-33470-010,piR-33470-011,piR-33470-012,piR-36705	piRNA	0	0	0	0	0	0	0	0	0	0	0	15	0	0	0	0	0	0	0	0	0	0	0	0	0	0	0	0	0	0
1	143735903	143736012	-	Annotated	URS00005A1E0D_9606	TRN-GTT6-1	tRNA	0	0	0	0	0	0	0	0	0	0	0	0	0	0	0	0	0	0	26	0	0	0	0	0	0	0	0	0	0	0
1	143789865	143789894	-	Annotated	URS00007082D4_9606	TRN-GTT15-1,TRN-GTT15-1-001,TRN-GTT15-1-002	tRNA	0	0	0	0	0	0	0	0	0	0	0	0	0	0	0	0	0	0	0	0	0	0	0	0	0	0	0	0	0	0
1	143800023	143800117	-	Annotated	URS0000676AD7_9606	TRV-CAC8-1,TRV-CAC8-1-001	tRNA	290	448	265	221	99	244	20	60	316	84	83	155	157	54	82	14	260	53	263	357	75	43	108	20	55	293	114	234	76	0
1	143803983	143804046	-	Annotated	URS000063F87E_9606	TRV-AAC1-1,TRV-AAC1-2,TRV-AAC1-3,TRV-AAC1-4,TRV-AAC1-5,TRV-CAC1-1,TRV-CAC1-2,TRV-CAC1-3,TRV-CAC1-4,TRV-CAC1-5,TRV-CAC1-6,TRV-CAC1-7,TRV-CAC4-1,TRV-CAC5-1	tRNA	0	0	0	0	0	0	0	0	0	0	0	0	0	0	0	0	0	0	0	0	0	0	0	0	0	0	0	0	0	0
1	143831693	143831783	-	Annotated	URS000070227A_9606	TRN-GTT12-1	tRNA	0	0	0	0	0	0	0	0	0	0	6	0	0	0	0	0	0	0	0	0	0	0	0	0	0	0	0	0	0	0
1	143848551	143848584	-	Annotated	URS00007424C8_9606	HG983612	tRNA	0	0	0	0	0	0	0	10	0	0	35	0	13	0	0	0	0	7	0	0	0	0	0	0	0	0	0	0	0	11
1	144412575	144412752	+	Annotated	RNVU1-15	RNVU1-15	snRNA	7	0	0	0	8	8	0	8	0	0	0	0	0	0	0	0	5	0	5	0	0	0	0	0	0	0	0	0	5	0
1	144419262	144419343	+	Annotated	URS00006BE24E_9606	TRN-GTT3-1	tRNA	0	0	0	0	0	0	0	22	0	0	0	0	0	0	0	0	0	0	0	0	0	0	0	0	0	0	0	0	0	0
1	144419262	144419355	+	Annotated	URS0000427F4E_9606	piR-33470-001,piR-33470-002,piR-33470-003,piR-33470-004,piR-33470-005,piR-33470-006,piR-33470-007,piR-33470-008,piR-33470-009,piR-33470-010,piR-33470-011,piR-33470-012	piRNA	0	0	0	0	0	0	0	0	0	0	0	0	0	0	0	0	0	0	0	0	0	0	0	0	0	18	0	0	0	0
1	144551769	144551873	-	Annotated	URS000012964C_9606	RNVU1-2A	snRNA	0	0	0	0	7	0	0	0	0	0	0	0	0	0	0	0	0	0	0	0	0	0	0	0	23	0	0	0	0	9
1	144560642	144560728	-	Annotated	URS000029642A_9606	cgr_piR_000308	piRNA	0	0	0	0	0	0	16	0	0	0	0	0	0	0	0	0	0	0	0	0	0	0	0	0	0	0	0	0	0	0
1	144560650	144560765	-	Annotated	URS000051BA34_9606	HSALNG0100518,RF00003-024,RNU1-1,RNU1-2,RNU1-3,RNU1-4,RNVU1-18,RNVU1-28,RNVU1-29	snRNA	0	0	0	0	0	0	0	0	0	0	0	0	11	0	0	0	0	18	11	0	0	0	0	0	0	0	0	0	0	0
1	144560652	144560829	-	Annotated	URS00004EE8AA_9606	HSALNG0100518,RF00003-024,RF00003-056,RF00003-063,RNU1-1,RNU1-2,RNU1-3,RNU1-4,RNVU1-18,RNVU1-28,RNVU1-29,RNVU1-31,RNVU1-7	snRNA	0	4	0	0	0	0	0	13	0	0	0	0	0	0	0	0	0	0	0	0	0	0	0	0	0	0	0	0	38	21
1	144567460	144567567	-	Annotated	URS000027ADD4_9606	cgr_piR_003364	piRNA	0	0	0	0	0	0	0	0	0	0	0	0	0	0	36	0	0	0	0	37	27	0	0	0	27	0	23	0	0	0
1	144567498	144567593	-	Annotated	URS0000427F4E_9606	piR-33470-001,piR-33470-002,piR-33470-003,piR-33470-004,piR-33470-005,piR-33470-006,piR-33470-007,piR-33470-008,piR-33470-009,piR-33470-010,piR-33470-011,piR-33470-012	piRNA	0	0	0	0	0	0	0	0	0	0	0	0	31	0	0	0	0	0	0	0	0	0	0	0	0	23	0	0	0	0
1	145129236	145129314	+	Annotated	URS000068D6AF_9606	TRN-GTT10-1	tRNA	0	0	0	0	0	0	0	0	0	0	0	0	0	0	0	0	0	0	0	0	0	0	0	0	0	0	0	0	0	0
1	145157138	145157193	+	Annotated	URS000047A6CE_9606	TRV-CAC14-1-001	tRNA	0	0	0	0	6	0	0	11	0	0	0	0	0	10	7	4	0	11	0	0	16	0	0	6	9	10	0	0	9	0
1	145157146	145157239	+	Annotated	URS00001A86BB_9606	TRV-CAC14-1-001	tRNA	24	12	0	13	0	0	0	0	0	0	23	23	0	0	0	0	11	0	30	20	0	0	12	0	0	0	13	28	0	5
1	145157149	145157239	+	Annotated	URS000047A6CE_9606	TRV-CAC14-1-001	tRNA	0	0	36	0	0	12	0	0	8	20	0	0	17	0	0	0	0	0	0	0	0	0	0	0	0	0	0	0	0	0
1	145161081	145161191	+	Annotated	URS0000676AD7_9606	TRV-CAC8-1,TRV-CAC8-1-001	tRNA	290	448	265	221	99	244	20	60	316	84	83	155	157	54	82	14	260	53	263	357	75	43	108	20	55	293	114	234	76	20
1	145171307	145171339	+	Annotated	URS00007082D4_9606	TRN-GTT15-1,TRN-GTT15-1-001,TRN-GTT15-1-002	tRNA	0	0	0	0	0	0	0	0	0	0	0	0	0	0	0	0	0	0	0	0	0	0	0	0	0	0	0	0	0	0
1	145281115	145281284	+	Annotated	RNVU1-14	RNVU1-14	snRNA	0	5	5	0	0	0	5	0	0	0	0	9	6	0	0	0	0	0	0	0	0	0	0	0	0	0	0	6	0	0
1	145287746	145287843	+	Annotated	URS000059D2BF_9606	TRN-GTT2-1,TRN-GTT2-2,TRN-GTT2-3,TRN-GTT2-4,TRN-GTT2-5,TRN-GTT2-6,TRN-GTT2-7,TRN-GTT2-8	tRNA	9	0	20	0	16	0	0	0	19	0	17	15	0	0	0	0	0	0	0	0	0	0	0	31	0	15	0	0	0	0
1	145287761	145287856	+	Annotated	URS0000427F4E_9606	piR-33470-001,piR-33470-002,piR-33470-003,piR-33470-004,piR-33470-005,piR-33470-006,piR-33470-007,piR-33470-008,piR-33470-009,piR-33470-010,piR-33470-011,piR-33470-012	piRNA	0	0	0	0	0	0	0	0	0	0	0	0	20	0	0	0	0	0	0	0	0	0	26	0	0	0	38	0	17	0
1	145287786	145287856	+	Annotated	URS000027ADD4_9606	cgr_piR_003364	piRNA	0	13	0	14	0	8	54	14	0	28	0	0	0	42	29	38	84	69	46	36	22	28	0	0	0	0	0	50	0	0
1	145287787	145287843	+	Annotated	URS00003905DB_9606	piR-33470-001,piR-33470-002,piR-33470-003,piR-33470-004,piR-33470-005,piR-33470-006,piR-33470-007,piR-33470-009,piR-33470-010,piR-33470-011,piR-33470-012,piR-36705	piRNA	0	0	0	0	0	0	0	0	0	0	0	0	0	0	0	0	0	0	0	0	0	0	0	0	0	0	0	0	0	0
1	145459650	145459738	+	Annotated	URS00006DBFC1_9606	TRQ-CTG3-1,TRQ-CTG3-2	tRNA	0	0	0	0	0	0	0	0	0	0	0	0	0	0	0	0	0	0	0	0	0	0	0	0	0	0	0	7	0	0
1	145459657	145459764	+	Annotated	URS0000366B1E_9606	TRQ-CTG3-1,TRQ-CTG3-2,TRQ-CTG4-1,TRQ-CTG4-2	misc_RNA	0	6	0	0	0	0	0	0	0	0	0	0	0	0	16	0	0	0	0	0	0	0	0	0	0	0	0	0	0	0
1	145465609	145465772	-	Annotated	U1	U1	snRNA	0	0	0	0	0	0	0	0	0	0	0	0	0	0	0	0	0	0	0	0	16	0	0	0	0	0	0	0	0	0
1	146035687	146035725	+	Annotated	URS000031F03F_9606	piR-33123-002,piR-33123-007,piR-33123-008,piR-33123-009,piR-33123-010	piRNA	0	0	5	0	0	0	0	0	0	0	0	0	0	0	0	0	0	0	0	0	0	0	0	0	0	0	0	0	0	0
1	146035687	146035766	+	Annotated	URS0000635088_9606	TRE-CTC1-1,TRE-CTC1-2,TRE-CTC1-3,TRE-CTC1-4,TRE-CTC1-5,TRE-CTC1-6,TRE-CTC1-7,TRE-CTC2-1	tRNA	0	0	0	0	0	0	0	28	0	41	0	0	0	0	0	0	0	0	65	0	0	14	0	0	0	0	25	19	0	0
1	146035690	146035768	+	Annotated	URS00004F0321_9606	TRE-CTC1-1,TRE-CTC1-2,TRE-CTC1-3,TRE-CTC1-4,TRE-CTC1-5,TRE-CTC1-6,TRE-CTC1-7	tRNA	0	0	0	0	49	0	0	0	0	0	37	9	0	14	18	0	29	31	0	33	12	0	29	0	26	12	0	0	14	0
1	146037049	146037214	+	Annotated	URS000034AAC2_9606	TRG-TCC2-1,TRG-TCC2-2,TRG-TCC2-3,TRG-TCC2-4,TRG-TCC2-5,TRG-TCC2-6	tRNA	0	6	0	0	0	0	0	0	5	0	0	0	0	7	0	5	0	0	5	11	7	5	6	0	11	7	0	0	0	0
1	146038017	146038096	+	Annotated	URS000056EF70_9606	piR-44984-001,piR-44984-002,piR-44984-003,piR-44984-004,piR-44984-005,piR-44984-006,piR-44984-007	piRNA	0	0	0	0	0	0	0	0	0	0	0	0	7	0	0	0	0	0	0	0	0	0	0	0	0	0	0	0	0	0
1	146038062	146038149	+	Annotated	URS000044BAE3_9606	TRH-GTG1-1,TRH-GTG1-2,TRH-GTG1-3,TRH-GTG1-4,TRH-GTG1-5,TRH-GTG1-6,TRH-GTG1-7,TRH-GTG1-8,TRH-GTG1-9	tRNA	0	0	0	0	0	0	0	0	0	0	0	0	0	0	0	0	0	0	0	0	0	0	0	0	0	0	0	0	0	0
1	146039393	146039476	+	Annotated	URS00001DBD57_9606	piR-39017-001,piR-39017-002,piR-39017-003,piR-39017-004,piR-39017-005,piR-39017-006,piR-39017-007	piRNA	0	0	0	0	0	0	0	0	0	0	21	0	0	0	0	0	0	0	0	0	0	0	0	0	0	0	0	0	0	0
1	146039393	146039485	+	Annotated	URS00001AD596_9606	TRK-CTT2-1,TRK-CTT2-2,TRK-CTT2-3,TRK-CTT2-4,TRK-CTT2-5	tRNA	0	6	14	0	0	14	0	0	0	0	0	16	18	0	10	0	0	0	8	0	11	13	0	15	6	16	9	16	0	16
1	146039394	146039437	+	Annotated	URS0000354F1D_9606	piR-31103,piR-33161-001,piR-33161-002,piR-33161-003,piR-33161-004,piR-33161-005	piRNA	0	0	0	0	0	0	0	78	0	0	0	0	0	0	0	0	0	0	0	0	0	0	0	0	0	0	0	0	0	0
1	146039396	146039434	+	Annotated	URS00001E742D_9606	piR-31103,piR-33161-001,piR-33161-002,piR-33161-003,piR-33161-004,piR-33161-005	piRNA	0	0	0	0	0	0	0	0	0	7	0	0	0	0	0	0	0	0	0	0	0	0	0	0	0	0	0	0	0	0
1	146039397	146039437	+	Annotated	URS0000311FB0_9606	piR-31103,piR-33161-001,piR-33161-002,piR-33161-003,piR-33161-004,piR-33161-005	piRNA	0	0	0	0	5	0	0	0	0	0	0	0	0	0	0	0	0	0	0	0	0	0	5	0	0	0	0	0	0	0
1	146039438	146039484	+	Annotated	URS0000008863_9606	cgr_piR_003295	piRNA	0	0	0	7	11	0	7	0	0	8	0	0	0	0	0	0	0	0	0	0	0	0	8	0	0	0	0	0	0	0
1	146052022	146052236	-	Annotated	RNVU1-6	RNVU1-6	snRNA	0	0	0	0	10	0	0	0	5	0	0	7	7	0	5	0	7	0	0	0	0	0	0	0	0	5	0	0	0	0
1	146370072	146370238	+	Annotated	URS00006ABBAC_9606	TRN-GTT24-1	tRNA	11	20	54	11	28	14	6	46	0	22	29	29	48	0	31	20	18	31	49	10	8	8	26	7	18	22	12	35	48	0
1	146370094	146370150	+	Annotated	URS00001BBC70_9606	K01921-001,K01921-002,K01921-003,K01921-004,K01921-005,K01921-006,K01921-007,K01921-008,K01921-009,K01921-010,K01921-011,K01921-012,K01921-013,K01921-014	tRNA	0	0	0	0	0	0	0	0	17	0	0	0	0	0	0	0	0	0	0	0	0	0	0	0	0	0	0	0	0	50
1	146376840	146377013	+	Annotated	URS000051BA34_9606	HSALNG0100518,RF00003-024,RNU1-1,RNU1-2,RNU1-3,RNU1-4,RNVU1-18,RNVU1-28,RNVU1-29	snRNA	0	0	8	6	14	0	0	0	0	0	0	0	0	5	0	0	0	0	0	0	11	0	0	0	0	0	7	0	0	0
1	146376858	146377050	+	Annotated	URS000029642A_9606	cgr_piR_000308	piRNA	0	0	0	0	0	0	0	0	0	0	0	0	0	0	0	0	0	0	0	0	0	0	0	0	7	0	0	0	0	0
1	146376879	146377081	+	Annotated	URS00001A347A_9606	cgr_piR_000313	piRNA	0	0	0	0	0	0	0	0	0	0	0	10	0	0	0	0	0	0	0	9	0	0	0	0	0	8	0	15	0	0
1	147073237	147073332	+	Annotated	URS000044BAE3_9606	TRH-GTG1-1,TRH-GTG1-2,TRH-GTG1-3,TRH-GTG1-4,TRH-GTG1-5,TRH-GTG1-6,TRH-GTG1-7,TRH-GTG1-8,TRH-GTG1-9	tRNA	0	0	0	0	0	0	0	0	0	0	0	0	0	0	0	0	0	0	0	0	0	0	0	8	8	6	0	9	0	0
1	147084629	147084683	-	Annotated	URS0000759C03_9606	RNVU1-8	snRNA	0	0	0	0	13	0	0	0	0	6	0	0	0	0	0	0	0	0	0	0	0	8	5	0	23	0	0	0	7	15
1	148032782	148032870	+	Annotated	URS00006DBFC1_9606	TRQ-CTG3-1,TRQ-CTG3-2	tRNA	0	0	0	0	0	0	0	0	0	0	0	0	0	0	0	0	0	0	0	0	0	0	0	0	0	0	0	7	0	0
1	148032782	148032967	+	Annotated	URS0000366B1E_9606	TRQ-CTG3-1,TRQ-CTG3-2,TRQ-CTG4-1,TRQ-CTG4-2	misc_RNA	6	6	0	0	0	0	0	0	0	0	0	0	0	5	16	0	0	0	5	11	7	0	0	0	0	6	0	0	8	0
1	148038741	148038916	-	Annotated	RNVU1-7	RNVU1-7	snRNA	67	40	43	19	200	89	36	350	52	212	76	179	195	41	269	317	62	482	110	104	45	96	0	30	134	87	74	144	0	254
1	148265103	148265163	-	Annotated	URS0000366B1E_9606	TRQ-CTG3-1,TRQ-CTG3-2,TRQ-CTG4-1,TRQ-CTG4-2	misc_RNA	0	0	0	0	0	0	0	0	0	0	0	0	0	0	0	0	0	0	0	0	0	0	0	0	0	0	0	0	0	0
1	148281345	148281471	+	Annotated	URS000044BAE3_9606	TRH-GTG1-1,TRH-GTG1-2,TRH-GTG1-3,TRH-GTG1-4,TRH-GTG1-5,TRH-GTG1-6,TRH-GTG1-7,TRH-GTG1-8,TRH-GTG1-9	tRNA	0	0	0	0	0	0	0	0	0	0	0	0	0	0	0	0	0	0	0	0	0	0	0	0	0	0	0	85	0	0
1	148302696	148302824	-	Annotated	URS000044BAE3_9606	TRH-GTG1-1,TRH-GTG1-2,TRH-GTG1-3,TRH-GTG1-4,TRH-GTG1-5,TRH-GTG1-6,TRH-GTG1-7,TRH-GTG1-8,TRH-GTG1-9	tRNA	0	57	0	0	0	0	0	0	0	0	0	0	0	0	0	5	70	0	0	56	0	0	25	0	0	0	0	0	0	0
1	148334606	148334752	-	Annotated	URS00006D5E8B_9606	RNVU1-21	snRNA	0	0	0	0	0	0	0	0	0	0	0	0	0	0	0	0	0	0	0	0	0	0	0	0	6	0	0	0	0	0
1	148334665	148334712	-	Annotated	URS00006D5E8B_9606	RNVU1-21	snRNA	10	9	6	0	9	0	0	0	0	0	0	0	9	0	0	0	0	0	0	0	0	0	0	0	0	0	0	0	5	0
1	148353553	148353651	+	Annotated	URS00006366D8_9606	RF00005-018	tRNA	6	0	0	0	0	0	0	0	0	0	0	0	0	0	0	0	0	0	0	0	0	0	0	0	0	0	0	5	0	0
1	148522600	148522769	+	Annotated	URS00006CA71A_9606	RNVU1-27	snRNA	76	16	14	14	18	13	7	17	11	8	0	6	52	0	10	5	15	17	18	9	6	6	6	5	14	63	8	15	20	8
1	148529231	148529346	+	Annotated	URS000059D2BF_9606	TRN-GTT2-1,TRN-GTT2-2,TRN-GTT2-3,TRN-GTT2-4,TRN-GTT2-5,TRN-GTT2-6,TRN-GTT2-7,TRN-GTT2-8	tRNA	0	0	0	0	0	0	0	28	0	0	0	0	0	0	0	0	0	0	0	0	0	0	34	0	0	0	0	0	0	0
1	148529249	148529346	+	Annotated	URS0000427F4E_9606	piR-33470-001,piR-33470-002,piR-33470-003,piR-33470-004,piR-33470-005,piR-33470-006,piR-33470-007,piR-33470-008,piR-33470-009,piR-33470-010,piR-33470-011,piR-33470-012	piRNA	0	39	0	0	0	0	0	0	0	0	0	0	32	0	0	0	0	0	0	0	0	24	0	0	0	0	0	0	0	0
1	148529249	148529362	+	Annotated	URS000020012B_9606	piR-33470-001,piR-33470-002,piR-33470-003,piR-33470-004,piR-33470-005,piR-33470-006,piR-33470-007,piR-33470-009,piR-33470-011,piR-33470-012	piRNA	0	0	0	0	0	0	0	0	0	0	0	0	0	0	0	0	0	0	0	0	0	0	0	0	0	0	0	52	0	0
1	148529250	148529362	+	Annotated	URS00003905DB_9606	piR-33470-001,piR-33470-002,piR-33470-003,piR-33470-004,piR-33470-005,piR-33470-006,piR-33470-007,piR-33470-009,piR-33470-010,piR-33470-011,piR-33470-012,piR-36705	piRNA	0	0	0	0	0	0	0	0	23	0	0	0	0	0	0	0	0	0	0	0	0	0	0	0	0	0	0	0	0	0
1	148529252	148529362	+	Annotated	URS000060E67E_9606	URS000060E67E_9606	piRNA	0	0	0	0	0	0	0	0	0	0	0	19	0	0	0	0	0	0	0	0	0	0	0	0	0	0	0	0	0	0
1	149558415	149558445	-	Annotated	URS000060E67E_9606	URS000060E67E_9606	piRNA	0	0	0	0	0	0	0	0	0	0	0	0	0	0	0	0	0	0	0	0	0	0	0	0	0	0	0	0	0	0
1	149646446	149646477	-	Annotated	URS0000624B2D_9606	TRN-GTT11-1,TRN-GTT11-2	tRNA	0	0	0	0	0	0	0	0	0	0	0	0	0	0	0	0	0	0	0	0	0	0	0	0	0	0	0	0	0	0
1	149708645	149708735	-	Annotated	URS00006B774F_9606	RF00005-022	tRNA	0	0	0	0	0	0	0	0	0	0	0	0	13	8	11	0	32	0	0	0	7	0	0	0	0	8	8	22	0	0
1	149740233	149740301	-	Annotated	URS000063BB92_9606	TRN-GTT8-1	tRNA	0	0	0	0	0	0	0	0	0	0	0	0	6	0	0	0	0	0	0	0	0	0	0	0	0	0	0	0	0	0
1	149756762	149756791	-	Annotated	URS00007400E9_9606	HG983613-001,HG983613-002	tRNA	0	0	0	0	0	0	0	0	0	5	8	0	0	0	0	0	0	0	0	0	0	0	0	0	0	0	0	0	0	0
1	150574987	150575065	-	Annotated	URS0000904F64_9606	HSALNG0123354,RF00017-1599,RF00017-1975,RF00017-2055,RF00017-2462,RF00017-291,RF00017-4148,RF00017-4915,RF00017-4943,RF00017-553,RF00017-6897,RF00017-7353,RF00017-8197	misc_RNA	0	0	0	0	0	0	0	0	0	0	0	0	0	0	0	6	0	0	0	0	0	0	0	0	0	0	0	0	0	0
1	150575099	150575226	-	Annotated	URS0000904F64_9606	HSALNG0123354,RF00017-1599,RF00017-1975,RF00017-2055,RF00017-2462,RF00017-291,RF00017-4148,RF00017-4915,RF00017-4943,RF00017-553,RF00017-6897,RF00017-7353,RF00017-8197	misc_RNA	0	0	8	0	0	0	0	0	0	0	0	0	0	0	0	0	0	0	0	0	0	0	0	0	0	0	0	0	0	0
1	150575193	150575412	-	Annotated	URS0000904F64_9606	HSALNG0123354,RF00017-1599,RF00017-1975,RF00017-2055,RF00017-2462,RF00017-291,RF00017-4148,RF00017-4915,RF00017-4943,RF00017-553,RF00017-6897,RF00017-7353,RF00017-8197	misc_RNA	0	0	5	5	0	0	0	0	0	0	0	0	0	0	0	13	0	0	7	0	0	0	0	0	0	0	0	0	0	0
1	150576862	150577023	-	Annotated	URS0000904F64_9606	HSALNG0123354,RF00017-1599,RF00017-1975,RF00017-2055,RF00017-2462,RF00017-291,RF00017-4148,RF00017-4915,RF00017-4943,RF00017-553,RF00017-6897,RF00017-7353,RF00017-8197	misc_RNA	0	6	8	0	0	0	0	0	0	0	0	0	0	0	0	0	0	0	0	0	0	0	0	0	0	0	0	0	0	0
1	150648276	150648435	-	Annotated	URS0000904F64_9606	HSALNG0123354,RF00017-1599,RF00017-1975,RF00017-2055,RF00017-2462,RF00017-291,RF00017-4148,RF00017-4915,RF00017-4943,RF00017-553,RF00017-6897,RF00017-7353,RF00017-8197	misc_RNA	0	0	0	0	0	0	0	0	0	0	0	0	0	0	0	0	0	0	0	0	0	0	0	0	0	0	0	0	0	0
1	151439010	151439096	+	Annotated	URS00006A9AE8_9606	RF00019-007	misc_RNA	0	0	7	0	0	0	0	0	0	5	7	0	0	0	0	6	0	0	0	0	0	0	0	0	0	0	0	0	0	0
1	151827741	151827761	+	Annotated	URS0000328C64_9606	AB372574	miRNA	0	0	0	0	0	0	0	7	0	0	0	0	0	0	0	0	0	7	0	0	5	0	0	0	0	9	0	0	5	9
1	153671244	153671334	+	Annotated	URS000031CF48_9606	piR-33437-001,piR-33437-002,piR-33437-003,piR-33437-004,piR-33437-005,piR-33437-006,piR-33437-007,piR-33437-008,piR-33437-009	piRNA	0	0	0	0	0	5	0	0	0	0	0	0	7	0	11	0	0	0	0	0	0	0	0	0	0	0	0	0	0	0
1	153671245	153671334	+	Annotated	URS000030BAD5_9606	TRX-CAT1-1,TRX-CAT1-2,TRX-CAT1-3,TRX-CAT1-4,TRX-CAT1-5,TRX-CAT1-6,TRX-CAT1-7,TRX-CAT1-8	tRNA	0	0	0	0	0	0	0	0	0	11	0	0	0	0	0	0	0	0	6	12	0	0	0	0	0	0	0	0	0	0
1	153671245	153671371	+	Annotated	URS000040BFCD_9606	cgr_piR_019412	piRNA	0	0	15	0	0	0	0	0	0	0	0	0	0	0	0	0	15	0	0	0	0	0	0	0	0	0	0	0	0	0
1	153671283	153671335	+	Annotated	URS000040BFCD_9606	cgr_piR_019412	piRNA	0	0	0	0	0	0	0	5	0	0	0	0	0	0	0	0	0	0	0	0	0	0	0	0	0	11	0	18	0	0
1	154193709	154193733	-	Annotated	URS000075CB24_9606	MIR190B	miRNA	0	0	0	0	0	0	0	0	0	0	0	0	0	0	0	0	5	0	0	0	6	0	0	0	0	0	0	0	0	5
1	154259725	154259863	+	Annotated	SNORA58B	SNORA58B	snoRNA	128	95	40	28	64	30	52	75	141	73	51	57	36	65	57	52	78	116	53	38	102	100	101	62	119	133	117	108	102	141
1	155120487	155120527	+	Annotated	Y_RNA	Y_RNA	misc_RNA	12	17	0	36	0	17	0	51	0	0	16	0	42	0	0	0	0	0	0	0	0	0	0	0	53	0	0	0	0	39
1	155195195	155195222	+	Annotated	URS000075CFE7_9606	MIR92B	miRNA	5	0	0	0	0	5	5	0	0	5	0	6	0	0	0	0	0	0	0	0	0	0	0	0	5	0	0	0	0	5
1	155195233	155195261	+	Annotated	URS000025576D_9606	MIR92B	miRNA	159	130	196	165	247	176	654	448	93	212	47	245	493	25	45	17	39	56	65	48	209	74	63	107	207	124	101	135	133	219
1	155679099	155679254	-	Annotated	URS00008E3997_9606	SCARNA26A,SCARNA26B	snoRNA	6	12	8	0	6	5	0	12	11	8	5	16	0	10	0	0	12	7	0	11	5	0	17	0	11	0	0	0	14	7
1	155919898	155920047	-	Annotated	URS00003D5684_9606	SNORA80E	snoRNA	134	101	0	0	0	151	0	178	170	159	211	157	104	107	0	184	0	255	220	113	129	138	119	0	0	112	0	143	0	0
1	155919906	155920047	-	Annotated	SNORA80E	SNORA80E	snoRNA	0	0	75	75	61	0	82	0	0	0	0	0	0	0	209	0	98	0	0	0	0	0	0	65	99	0	150	0	99	107
1	159141606	159141637	-	Annotated	URS000007E37F_9606	TRR-TCT4-1	tRNA	0	0	0	0	0	0	0	0	0	0	0	0	0	0	0	0	0	0	0	0	0	0	0	0	0	0	0	0	0	0
1	159178504	159178536	+	Annotated	RNA5SP60	RNA5SP60	rRNA	0	0	0	0	0	0	0	0	0	0	0	0	15	0	0	0	0	0	0	0	0	0	0	0	0	13	0	0	0	0
1	161399697	161399753	-	Annotated	URS00002064F6_9606	TRV-CAC1-1,TRV-CAC1-2,TRV-CAC1-3,TRV-CAC1-4,TRV-CAC1-5,TRV-CAC1-6,TRV-CAC1-7,TRV-CAC5-1	tRNA	0	0	0	0	0	0	0	0	0	0	0	0	0	0	0	0	0	0	0	0	0	0	0	0	0	0	0	0	0	0
1	161420870	161420899	+	Annotated	URS0000732741_9606	HG984092	tRNA	0	0	0	0	0	0	0	0	0	0	48	0	0	0	0	0	0	0	0	0	0	0	0	0	0	0	0	0	0	0
1	161422108	161422164	-	Annotated	URS00004F5239_9606	HSALNG0001188,TRE-CTC2-1,TRE-TTC4-2	tRNA	0	117	0	0	346	0	0	0	0	0	0	0	0	74	108	0	232	0	0	0	0	0	0	45	130	0	218	0	112	0
1	161428069	161428115	-	Annotated	URS000027ADD4_9606	cgr_piR_003364	piRNA	0	0	0	0	0	0	0	0	0	0	0	0	0	0	0	0	14	0	0	0	0	0	0	0	0	0	0	0	0	0
1	161443294	161443391	+	Annotated	URS000063FB43_9606	TRG-GCC1-1,TRG-GCC1-2,TRG-GCC1-3,TRG-GCC1-4,TRG-GCC1-5	tRNA	0	10	0	0	0	0	0	0	0	0	0	0	0	0	0	0	0	0	0	0	0	0	0	0	0	0	0	6	0	0
1	161447262	161447302	-	Annotated	URS000011CFE8_9606	TRE-CTC1-1,TRE-CTC1-2,TRE-CTC1-3,TRE-CTC1-4,TRE-CTC1-5,TRE-CTC1-6,TRE-CTC1-7,TRE-CTC2-1	misc_RNA	0	0	0	10	0	0	0	0	0	0	0	0	0	0	0	0	0	0	51	0	0	0	0	0	13	0	0	0	0	0
1	161450667	161450764	+	Annotated	URS000063FB43_9606	TRG-GCC1-1,TRG-GCC1-2,TRG-GCC1-3,TRG-GCC1-4,TRG-GCC1-5	tRNA	0	10	0	0	0	0	0	0	0	0	0	0	0	0	0	0	0	0	0	0	0	0	0	0	0	0	0	6	0	0
1	161454602	161454681	-	Annotated	URS00004F0321_9606	TRE-CTC1-1,TRE-CTC1-2,TRE-CTC1-3,TRE-CTC1-4,TRE-CTC1-5,TRE-CTC1-6,TRE-CTC1-7	tRNA	0	0	0	0	0	0	0	0	0	0	0	0	0	0	14	0	36	0	0	0	0	0	0	0	0	0	0	28	7	0
1	161454642	161454682	-	Annotated	URS000011CFE8_9606	TRE-CTC1-1,TRE-CTC1-2,TRE-CTC1-3,TRE-CTC1-4,TRE-CTC1-5,TRE-CTC1-6,TRE-CTC1-7,TRE-CTC2-1	misc_RNA	5	0	8	10	0	0	13	0	6	0	0	7	25	28	0	0	0	23	51	26	15	15	0	0	13	0	0	0	0	16
1	161454644	161454682	-	Annotated	URS00000EFF11_9606	cgr_piR_004543	piRNA	0	0	0	0	28	0	0	22	0	39	37	0	0	0	0	0	0	0	0	0	0	0	31	0	0	0	20	0	0	0
1	161458098	161458195	+	Annotated	URS000063FB43_9606	TRG-GCC1-1,TRG-GCC1-2,TRG-GCC1-3,TRG-GCC1-4,TRG-GCC1-5	tRNA	0	10	0	0	0	0	0	0	0	0	0	0	0	0	0	0	0	0	0	0	0	0	0	0	0	0	0	6	0	0
1	161462012	161462092	-	Annotated	URS00004F0321_9606	TRE-CTC1-1,TRE-CTC1-2,TRE-CTC1-3,TRE-CTC1-4,TRE-CTC1-5,TRE-CTC1-6,TRE-CTC1-7	tRNA	0	0	0	0	0	0	0	0	0	0	0	0	0	0	14	17	36	0	0	0	0	0	0	0	0	0	0	28	7	0
1	161462053	161462093	-	Annotated	URS000011CFE8_9606	TRE-CTC1-1,TRE-CTC1-2,TRE-CTC1-3,TRE-CTC1-4,TRE-CTC1-5,TRE-CTC1-6,TRE-CTC1-7,TRE-CTC2-1	misc_RNA	5	0	8	10	0	0	13	0	6	0	0	7	25	28	0	0	0	23	51	26	15	15	0	0	13	0	0	0	0	16
1	161462055	161462093	-	Annotated	URS00000EFF11_9606	cgr_piR_004543	piRNA	0	0	0	0	28	0	0	22	0	39	37	0	0	0	0	0	0	0	0	0	0	0	31	0	0	0	20	0	0	0
1	161465458	161465555	+	Annotated	URS000063FB43_9606	TRG-GCC1-1,TRG-GCC1-2,TRG-GCC1-3,TRG-GCC1-4,TRG-GCC1-5	tRNA	0	10	0	0	0	0	0	0	0	0	0	0	0	0	0	0	0	0	0	0	0	0	0	0	0	0	0	6	0	0
1	161469392	161469472	-	Annotated	URS00004F0321_9606	TRE-CTC1-1,TRE-CTC1-2,TRE-CTC1-3,TRE-CTC1-4,TRE-CTC1-5,TRE-CTC1-6,TRE-CTC1-7	tRNA	0	0	0	0	0	0	0	0	0	0	0	0	0	0	14	17	36	0	0	0	0	0	0	0	0	0	0	28	7	0
1	161469433	161469473	-	Annotated	URS000011CFE8_9606	TRE-CTC1-1,TRE-CTC1-2,TRE-CTC1-3,TRE-CTC1-4,TRE-CTC1-5,TRE-CTC1-6,TRE-CTC1-7,TRE-CTC2-1	misc_RNA	5	0	8	10	0	0	13	0	6	0	0	7	25	28	0	0	0	23	51	26	15	15	0	0	13	0	0	0	0	16
1	161469435	161469473	-	Annotated	URS00000EFF11_9606	cgr_piR_004543	piRNA	0	0	0	0	28	0	0	22	0	39	37	0	0	0	0	0	0	0	0	0	0	0	31	0	0	0	20	0	0	0
1	161469752	161469818	-	Annotated	URS000034AAC2_9606	TRG-TCC2-1,TRG-TCC2-2,TRG-TCC2-3,TRG-TCC2-4,TRG-TCC2-5,TRG-TCC2-6	tRNA	0	0	0	0	0	0	0	0	0	0	0	0	0	5	0	0	0	0	0	0	0	0	0	0	0	0	0	0	0	0
1	161480559	161480601	+	Annotated	URS00006D4584_9606	TRG-GCC4-1	tRNA	10	0	0	9	9	0	0	15	0	25	33	8	24	15	12	9	5	17	19	0	6	0	7	0	0	11	0	6	5	26
1	161523812	161523924	-	Annotated	URS0000284C21_9606	cgr_piR_019539	piRNA	0	0	0	0	0	0	0	0	0	0	0	0	0	0	0	0	0	0	0	16	0	0	0	0	0	0	8	0	0	0
1	161523832	161523924	-	Annotated	URS00005AFD62_9606	TRG-GCC1-5,TRG-GCC2-1,TRG-GCC2-2,TRG-GCC2-3,TRG-GCC2-4,TRG-GCC2-5,TRG-GCC2-6	tRNA	0	0	0	0	0	9	0	9	6	14	0	0	20	0	20	0	0	0	18	0	0	4	19	0	10	0	0	14	0	0
1	161523835	161523886	-	Annotated	URS000043000B_9606	piR-33486-001,piR-33486-002,piR-33486-003,piR-33486-004,piR-33486-005,piR-36173	piRNA	0	10	0	0	0	0	0	0	0	0	0	0	0	0	0	0	44	0	0	0	0	0	0	0	0	15	0	0	7	0
1	161523837	161523908	-	Annotated	URS000038E0FB_9606	cgr_piR_021158	piRNA	0	0	0	0	0	0	0	0	0	0	0	0	0	15	0	0	0	0	0	0	0	0	0	0	0	0	0	0	0	0
1	161523842	161523924	-	Annotated	URS000013B42D_9606	TRG-GCC2-1,TRG-GCC2-2,TRG-GCC2-3,TRG-GCC2-4,TRG-GCC2-5,TRG-GCC2-6	tRNA	0	0	0	12	0	0	0	0	0	0	0	0	0	0	0	0	0	0	0	0	0	0	0	0	0	0	0	0	0	0
1	161523884	161523919	-	Annotated	URS00002F3702_9606	piR-30456,piR-31068-001,piR-31068-002,piR-31068-003,piR-31068-004,piR-31068-005,piR-31924-001,piR-31924-002,piR-31924-003,piR-31924-004,piR-31924-005,piR-31924-006	piRNA	0	0	0	0	0	0	0	0	0	0	12	0	0	0	0	0	0	0	0	0	0	0	0	0	0	0	0	0	0	0
1	161523885	161523924	-	Annotated	URS00003D4D35_9606	piR-30456,piR-31068-001,piR-31068-002,piR-31068-003,piR-31068-004,piR-31068-005	piRNA	0	0	9	0	0	0	0	0	0	0	0	0	0	0	0	0	0	0	0	0	0	0	0	0	0	0	0	0	0	0
1	161531105	161531256	+	Annotated	URS000034AAC2_9606	TRG-TCC2-1,TRG-TCC2-2,TRG-TCC2-3,TRG-TCC2-4,TRG-TCC2-5,TRG-TCC2-6	tRNA	0	0	6	0	0	0	0	0	0	0	0	0	0	0	0	0	0	0	0	0	0	0	0	0	0	0	5	0	0	0
1	161531105	161531280	+	Annotated	URS0000484EF0_9606	HQ292134	misc_RNA	0	0	0	0	0	0	0	0	0	0	0	0	11	0	0	0	0	5	0	0	0	0	0	0	0	0	0	0	5	0
1	161540227	161540319	+	Annotated	URS00006D0B93_9606	TRN-GTT1-1	tRNA	0	12	0	5	0	0	25	0	0	0	5	0	11	0	0	0	0	9	0	18	0	0	13	0	0	17	6	25	0	14
1	161540230	161540346	+	Annotated	URS0000427F4E_9606	piR-33470-001,piR-33470-002,piR-33470-003,piR-33470-004,piR-33470-005,piR-33470-006,piR-33470-007,piR-33470-008,piR-33470-009,piR-33470-010,piR-33470-011,piR-33470-012	piRNA	9	0	0	0	0	11	0	0	16	7	0	10	0	0	22	0	24	0	33	0	26	8	0	21	12	0	0	0	7	0
1	161612704	161612825	+	Annotated	URS000062D4E8_9606	TRE-TTC5-1	tRNA	13	45	33	14	5	53	0	20	26	38	8	25	6	7	15	0	16	7	31	16	13	35	27	0	11	0	32	43	6	18
1	161621659	161621780	+	Annotated	URS00006C6310_9606	TRN-GTT17-1	tRNA	0	0	0	0	0	10	0	0	10	0	0	5	16	0	5	0	6	0	0	9	0	0	7	0	0	15	8	23	0	0
1	162342557	162342583	+	Annotated	URS0000D55446_9606	MIR556	miRNA	8	0	0	0	0	0	0	0	0	0	0	0	0	0	0	0	0	0	0	0	0	0	0	0	0	0	0	0	6	5
1	162342560	162342583	+	Annotated	URS000033CC69_9606	MIR556	miRNA	0	0	6	0	0	0	0	0	0	0	0	0	0	0	0	0	0	0	0	0	0	0	0	0	6	0	0	0	0	0
1	162342598	162342622	+	Annotated	URS0000EFDDF7_9606	MIR556	miRNA	0	0	15	0	0	0	0	0	0	8	0	0	0	0	0	0	0	0	0	0	0	0	0	0	0	0	0	0	0	15
1	162342599	162342622	+	Annotated	URS00001D6605_9606	MIR556	miRNA	5	0	0	0	0	0	0	7	5	0	0	6	0	0	5	0	6	7	0	0	5	0	0	0	0	0	0	8	0	0
1	163468556	163468575	-	Annotated	URS00006FD937_9606	RF00001-014	rRNA	24	0	0	0	0	0	0	0	0	0	0	0	9	0	0	0	5	0	0	0	0	0	0	0	15	12	0	0	0	0
1	167714715	167714840	+	Annotated	URS00000C18F2_9606	TRP-CGG1-1,TRP-CGG1-2,TRP-CGG1-3	tRNA	7	8	0	0	6	0	0	0	9	0	23	0	10	11	13	6	0	11	27	21	0	8	5	0	5	13	8	14	12	0
1	167715447	167715566	-	Annotated	URS0000416117_9606	ENSG00000262521,TRP-AGG1-1,TRP-AGG2-1,TRP-AGG2-2,TRP-AGG2-3,TRP-AGG2-4,TRP-AGG2-5,TRP-AGG2-6,TRP-AGG2-8,TRP-TGG3-4,TRP-TGG3-5	tRNA	0	0	0	0	5	0	0	0	7	0	0	0	19	0	15	0	12	0	0	18	0	11	0	0	5	6	8	13	0	0
1	167924019	167924044	+	Annotated	URS000018E6CD_9606	MIR378G,MIR378G-001,MIR378G-002,MIR378G-003	miRNA	0	0	6	0	0	0	0	0	0	0	0	0	9	8	0	0	0	0	0	0	0	0	0	0	0	0	0	0	0	0
1	171101776	171101799	+	Annotated	URS000075AF37_9606	MIR1295B	miRNA	0	0	0	0	0	0	0	0	0	0	0	0	0	0	0	12	0	0	0	0	0	0	0	0	0	0	0	0	0	0
1	171101776	171101802	+	Annotated	URS0000504C6E_9606	MIR1295B	miRNA	0	0	0	0	0	0	0	0	0	0	0	0	0	25	11	0	21	13	10	12	7	0	0	0	0	0	0	0	0	0
1	172138811	172138840	-	Annotated	URS00002C11C3_9606	MIR214	miRNA	324	216	417	354	625	177	1115	365	187	422	107	573	322	232	328	163	194	381	0	201	1164	413	303	515	78	769	463	895	115	182
1	172138811	172138878	-	Annotated	URS0000EFC831_9606	MIR214	misc_RNA	0	0	0	0	0	0	0	0	0	0	0	0	0	0	0	0	0	0	322	0	0	0	0	0	0	0	0	0	0	0
1	172138847	172138878	-	Annotated	MIR214	MIR214	miRNA	0	0	0	0	0	0	0	0	0	0	0	0	0	0	0	0	0	0	0	0	0	0	0	0	0	0	0	0	0	113
1	172138853	172138880	-	Annotated	URS0000EFE862_9606	MIR214	miRNA	185	136	162	119	225	0	535	112	107	201	42	224	430	60	74	62	56	92	0	65	442	0	103	86	72	0	143	228	51	0
1	172138855	172138880	-	Annotated	URS00004DAA89_9606	MIR214	miRNA	0	0	0	0	0	93	0	0	0	0	0	0	0	0	0	0	0	0	0	0	0	0	0	0	0	179	0	0	0	0
1	172144548	172144577	-	Annotated	URS000075BFA6_9606	MIR199A1,MIR199A2,MIR199B	miRNA	25671	18641	0	0	0	11278	0	15081	15015	0	0	0	0	7142	0	0	14743	11209	16779	14974	0	0	0	0	6057	0	0	0	5663	13538
1	172144550	172144579	-	Annotated	URS00003F2D94_9606	MIR199A1,MIR199A2,MIR199B	miRNA	0	0	0	0	0	0	53114	0	0	0	0	0	0	0	0	0	0	0	0	0	0	14310	0	0	0	0	0	33688	0	0
1	172144550	172144614	-	Annotated	URS0000EFC240_9606	MIR199A2	misc_RNA	0	0	35875	0	0	0	0	0	0	31392	0	0	61996	0	18720	13332	0	0	0	0	69852	0	17392	26369	0	46540	22433	0	0	0
1	172144584	172144614	-	Annotated	URS0000D503D4_9606	MIR199A1,MIR199A2	miRNA	10458	8015	0	0	0	3485	0	5257	5823	0	0	0	0	2353	0	0	6912	0	4659	5060	0	8734	0	0	3057	0	0	0	2802	7693
1	173563409	173563436	-	Annotated	URS000064B7FC_9606	RF00736-001	misc_RNA	0	36	0	0	44	0	0	0	0	0	0	38	0	0	0	0	0	0	0	0	0	0	0	0	0	0	0	43	0	0
1	173791585	173791620	+	Annotated	URS0001BE1224_9606	HSALNG0008542	snRNA	0	0	0	0	0	0	0	0	0	0	0	0	7	6	5	0	0	18	0	0	0	0	0	0	0	0	0	0	0	0
1	173864149	173864219	-	Annotated	URS00000692DE_9606	SNORD81	snoRNA	0	542952	0	384812	249398	349009	408531	444389	498853	534062	260792	357909	692353	0	0	0	0	0	274481	251521	0	356619	275029	0	322911	0	381463	318149	230718	570755
1	173864368	173864446	-	Annotated	URS0000507EBE_9606	SNORD47	snoRNA	0	0	0	0	0	0	0	0	40612	0	0	0	0	0	0	0	0	0	32108	24585	60844	0	0	0	0	52113	51388	0	0	0
1	173864807	173864905	-	Annotated	URS000026795D_9606	SNORD80	snoRNA	0	0	0	0	0	0	0	0	0	0	24849	0	0	11551	16579	0	21324	0	0	0	0	63395	29809	0	21595	46831	0	0	0	89500
1	173864831	173864905	-	Annotated	URS000050BD61_9606	SNORD80	snoRNA	30373	35093	53078	22303	36744	111714	24935	69015	38274	97520	0	78044	35675	0	0	19245	0	31874	13500	17763	47022	0	0	38524	0	0	79864	88291	29245	0
1	173865350	173865430	-	Annotated	URS000067D064_9606	URS000067D064_9606	snoRNA	4573	5273	14727	3751	4436	11693	6459	13080	6386	15326	4506	11273	2134	0	3000	3099	0	0	3109	0	9029	11171	6109	7938	3978	9919	11994	12356	7016	21867
1	173865621	173865686	-	Annotated	URS00006CFC33_9606	SNORD78	snoRNA	0	6491	14071	6650	13988	14409	3686	18276	5320	26813	6000	12124	0	1988	1864	2060	2250	2192	1802	0	11194	21913	9225	14068	11082	9553	7698	11972	16203	34903
1	173866303	173866369	-	Annotated	URS000082A21B_9606	SNORD77	snoRNA	20	0	0	10	0	73	0	59	0	87	18	34	0	0	10	14	6	14	0	0	0	75	0	50	20	0	30	0	0	90
1	173866876	173866939	-	Annotated	URS000058646C_9606	cgr_piR_024049	piRNA	0	0	4179	1866	2599	5415	3645	5988	3000	8190	0	4152	0	0	0	0	0	0	0	0	0	4541	3815	5092	0	0	4190	4795	3003	7652
1	173866876	173866940	-	Annotated	URS00005B0A8F_9606	cgr_piR_024041	piRNA	0	0	0	0	0	0	0	0	0	0	0	0	0	0	0	0	0	0	0	0	0	0	0	0	2102	0	0	0	0	0
1	173867653	173867744	-	Annotated	URS000002951F_9606	SNORD74	snoRNA	198368	0	165123	0	249134	147612	90241	217390	194144	0	102417	131073	147075	90340	53859	72216	59258	85715	58015	47696	0	0	85906	115780	0	322646	94821	82999	153321	0
1	173867676	173867745	-	Annotated	URS00005CE4DD_9606	SNORD74	snoRNA	0	183243	0	148381	0	0	0	0	0	257311	0	0	0	0	0	0	0	0	0	0	163997	154871	0	0	216515	0	0	0	0	255090
1	175968391	175968540	-	Annotated	URS000075E781_9606	SCARNA3	snoRNA	196	139	130	0	127	113	123	214	175	153	137	144	199	107	100	67	91	141	121	88	181	132	108	117	113	158	201	154	107	266
1	175968395	175968489	-	Annotated	URS0000D53CED_9606	MIR1843	miRNA	0	0	0	58	0	0	0	0	0	0	0	0	0	0	0	0	0	0	0	0	0	0	0	0	0	0	0	0	0	0
1	186372656	186372703	+	Annotated	URS0000652AF6_9606	RF00001-022	rRNA	0	0	0	0	0	0	0	0	0	0	0	0	0	0	0	0	0	0	0	0	0	0	0	0	0	5	0	0	0	0
1	190643233	190643257	-	Annotated	URS00004F1683_9606	oocyte_piRNA3399	piRNA	0	0	0	0	0	0	0	0	0	0	0	0	0	0	0	0	0	0	0	0	0	0	0	0	0	0	0	0	0	5
1	192716250	192716441	+	Annotated	URS00002731AC_9606	MIR4426	miRNA	0	6	0	0	0	5	0	0	0	0	0	0	0	7	0	7	0	0	0	5	0	0	0	0	0	0	0	0	0	0
1	192716263	192716444	+	Annotated	MIR4426	MIR4426	miRNA	0	0	0	0	0	0	0	0	5	0	0	9	0	0	0	0	0	5	0	0	0	0	0	0	0	0	0	0	0	19
1	193136550	193136576	+	Annotated	URS0000171FEC_9606	MIR1278	miRNA	9	12	19	6	5	8	0	14	0	9	5	6	16	0	0	0	0	5	11	7	5	0	0	0	9	0	0	0	7	12
1	202500161	202500199	+	Annotated	URS00002BB423_9606	cgr_piR_004542	piRNA	14	0	0	0	0	0	0	0	0	0	0	0	0	0	0	0	0	0	0	0	0	0	0	0	7	11	0	0	0	0
1	202500161	202500200	+	Annotated	URS0000198FFA_9606	piR-72418	piRNA	0	0	0	7	0	0	11	0	0	0	0	0	0	0	0	0	18	0	0	0	0	0	12	0	0	0	0	0	0	0
1	202500165	202500194	+	Annotated	URS000039E797_9606	cgr_piR_004547	piRNA	0	0	0	0	0	0	0	0	0	0	77	0	0	7	0	0	0	0	37	0	0	0	0	0	0	0	0	0	0	28
1	202500165	202500202	+	Annotated	URS00000EFF11_9606	cgr_piR_004543	piRNA	0	0	7	0	13	0	0	28	0	64	0	10	61	0	20	8	0	26	0	12	18	6	0	0	0	0	22	6	0	0
1	203729577	203729709	+	Annotated	SNORA77	SNORA77	snoRNA	213	166	0	0	111	62	298	105	114	170	70	69	0	46	86	47	94	111	104	80	122	90	42	61	116	90	62	104	44	0
1	204506499	204506565	+	Annotated	URS00004EE9DB_9606	piR-64204	piRNA	0	0	0	0	0	0	18	0	0	0	0	0	0	17	0	0	0	0	0	0	0	0	0	18	0	81	0	0	0	0
1	204506516	204506567	+	Annotated	URS00003A1B62_9606	piR-64202	piRNA	96	309	274	90	0	146	0	70	159	186	91	96	242	0	133	11	256	65	262	0	0	0	66	0	0	0	64	0	0	23
1	204506516	204506614	+	Annotated	URS000022DD4A_9606	TRK-TTT3-1,TRK-TTT3-2,TRK-TTT3-3,TRK-TTT3-4,TRK-TTT3-5	tRNA	0	0	0	0	77	0	0	0	0	0	0	0	0	0	0	0	0	0	0	109	84	59	0	0	94	0	0	146	52	0
1	204506564	204506612	+	Annotated	URS00000B5411_9606	cgr_piR_021468	piRNA	66	0	0	0	0	0	7	0	0	0	0	0	0	0	0	6	0	0	0	0	0	0	0	6	0	0	0	0	0	0
1	204506572	204506602	+	Annotated	URS0000175969_9606	cgr_piR_021465	piRNA	0	0	0	0	0	0	0	0	0	0	0	0	0	0	0	0	0	0	0	0	0	0	0	0	0	0	0	0	0	0
1	204507013	204507115	-	Annotated	URS000022DD4A_9606	TRK-TTT3-1,TRK-TTT3-2,TRK-TTT3-3,TRK-TTT3-4,TRK-TTT3-5	tRNA	0	0	0	0	55	0	0	93	0	123	97	0	0	0	0	46	0	101	0	0	154	0	133	0	78	0	101	177	59	29
1	204507024	204507066	-	Annotated	URS00005CC0FA_9606	cgr_piR_021478	piRNA	0	0	0	0	0	0	45	0	0	0	0	0	0	34	0	0	0	0	0	0	0	0	0	0	0	0	0	0	0	0
1	204507025	204507057	-	Annotated	URS00000B5411_9606	cgr_piR_021468	piRNA	0	0	0	0	0	0	0	0	0	0	0	0	0	0	0	0	0	0	0	0	0	0	0	0	0	0	0	0	0	0
1	204507025	204507112	-	Annotated	URS00002222F7_9606	LINC02739,TRK-TTT3-1,TRK-TTT3-2,TRK-TTT3-3,TRK-TTT3-5	tRNA	0	0	0	0	0	0	0	0	0	0	0	0	0	0	0	0	0	0	0	0	0	67	0	54	0	0	0	0	0	0
1	204507062	204507113	-	Annotated	URS00003A1B62_9606	piR-64202	piRNA	68	171	257	74	0	95	0	0	125	0	0	84	121	0	110	0	382	0	178	49	0	0	0	0	0	114	0	0	0	0
1	204562407	204562489	-	Annotated	URS00006BA75E_9606	RF00001-023	rRNA	131	114	30	10	24	63	30	21	49	232	85	32	0	92	23	188	28	24	26	24	0	0	36	22	0	0	16	44	0	0
1	205448317	205448345	-	Annotated	URS0000488C83_9606	MIR135B	miRNA	0	0	5	0	0	10	0	16	0	0	0	34	0	0	0	0	0	0	0	0	31	0	0	23	0	7	22	0	18	46
1	205448357	205448384	-	Annotated	URS000001C659_9606	MIR135B	miRNA	86	68	135	77	90	231	231	632	65	1143	138	928	62	11	0	7	8	15	15	5	1079	1295	224	713	13	172	862	701	808	1288
1	205474180	205474216	+	Annotated	URS00006B98D7_9606	TRK-TTT8-1	tRNA	0	0	0	0	0	0	0	0	0	0	0	0	0	0	0	0	0	0	0	0	0	0	0	0	0	0	0	0	0	0
1	206345710	206345848	+	Annotated	URS0000EFB93F_9606	SNODB2081	snoRNA	0	0	0	0	0	0	0	0	0	0	0	0	0	0	0	0	0	0	15	0	0	0	0	0	0	0	0	0	0	0
1	207801858	207801888	-	Annotated	URS0000272A3D_9606	MIR29C	miRNA	4303	3365	12612	3053	3765	5131	5437	8656	1939	4838	1359	5470	6773	2634	2259	1461	2106	4393	2145	1948	6135	4370	2139	3409	2170	2508	4836	8139	7925	11926
1	207801896	207801924	-	Annotated	URS0000759F83_9606	MIR29C	miRNA	117	0	214	0	129	0	0	0	0	0	0	0	0	0	0	34	0	75	0	0	0	0	0	0	0	0	0	57	18	0
1	207802447	207802473	-	Annotated	URS00001A42B8_9606	microRNA miR-29b	piRNA	0	0	0	0	0	0	0	0	0	0	0	0	0	0	0	0	104	0	149	85	0	0	0	946	0	0	0	453	734	0
1	207802482	207802514	-	Annotated	URS0000EFCC4A_9606	MIR29B2	miRNA	0	6	0	7	11	0	0	22	0	0	0	0	14	0	7	10	6	12	0	5	0	6	0	0	5	0	0	10	0	14
1	207802488	207802515	-	Annotated	URS000005E170_9606	MIR29B2	miRNA	0	0	0	0	0	0	0	0	0	7	0	5	0	0	0	0	0	0	0	0	0	0	0	0	0	0	0	0	0	0
1	209432165	209432189	+	Annotated	URS0000220D63_9606	MIR205	miRNA	0	0	0	0	0	0	0	0	0	0	0	0	7	0	0	0	0	0	0	0	0	0	7	0	0	0	0	0	0	0
1	210374152	210374255	-	Annotated	RNU5A-8P	RNU5A-8P	snRNA	0	0	0	0	8	0	0	0	0	0	0	0	0	0	0	0	0	0	0	0	0	5	0	0	0	0	0	0	12	0
1	214198998	214199033	+	Annotated	URS000034C070_9606	piR-31115-001,piR-31115-002,piR-31115-003,piR-31115-004,piR-31115-005,piR-31115-006	piRNA	0	0	7	0	0	0	10	10	0	0	0	0	33	7	8	10	9	12	10	6	0	7	0	0	0	33	0	6	5	9
1	220117874	220117900	-	Annotated	URS000075D75C_9606	MIR215	miRNA	0	97	0	115	55	699	0	189	0	54	67	27	172	0	0	0	0	0	0	0	8	0	0	0	67	0	0	0	0	0
1	220117909	220117937	-	Annotated	URS0000590C39_9606	MIR215	miRNA	159798	105670	230973	81858	43942	174552	2117	73875	32272	26969	26275	40588	97283	40825	39537	22419	53480	33787	36597	35988	36550	22706	14787	11850	33310	19727	21160	21687	21180	59391
1	220118166	220118192	-	Annotated	URS00007599F9_9606	MIR194-1	miRNA	42	0	198	18	21	152	0	37	5	9	12	6	32	0	0	0	0	0	0	0	0	0	0	0	10	0	0	0	0	0
1	220118198	220118228	-	Annotated	URS000029C2DC_9606	MIR194-1,MIR194-2	miRNA	51290	0	155812	25551	18980	79496	2144	60701	12853	21088	10536	41099	53705	13606	16459	8213	15774	28122	6911	9420	22279	20367	8787	8643	9690	12493	26060	24022	17129	0
1	220200544	220200572	-	Annotated	URS000029AE45_9606	MIR664A	miRNA	71	57	109	45	69	62	98	45	49	0	0	63	61	121	88	81	115	0	0	80	135	79	0	51	0	73	92	78	0	50
1	220200544	220200579	-	Annotated	URS00001AEF2D_9606	AB372799,MIR664A	miRNA	0	0	0	0	0	0	0	0	0	0	0	0	0	0	0	0	0	0	0	0	0	0	0	0	0	0	0	0	19	0
1	220200544	220200631	-	Annotated	MIR664A	MIR664A	miRNA	0	0	0	0	0	0	0	0	0	0	30	0	0	0	0	0	0	0	0	0	0	0	0	0	33	0	0	0	0	0
1	220200544	220200636	-	Annotated	URS0000259AE4_9606	MIR664A	miRNA	0	0	0	17	0	0	0	0	0	0	0	0	0	0	0	0	0	146	0	0	0	0	0	0	0	0	0	0	0	14
1	220200544	220200676	-	Annotated	SNORA36B	SNORA36B	snoRNA	0	0	0	0	0	0	0	0	0	72	0	0	0	0	0	0	0	0	136	0	0	0	50	0	0	0	0	0	0	0
1	220200586	220200610	-	Annotated	URS0000563869_9606	MIR664A	miRNA	0	0	0	0	0	0	0	0	0	0	0	0	0	0	0	0	0	0	0	0	0	0	0	0	0	0	0	0	5	0
1	222127352	222127377	+	Annotated	URS0001BFA6AC_9606	HSALNG0010830-002	misc_RNA	0	0	0	0	0	0	6	0	0	0	0	0	0	0	0	0	0	0	0	0	0	0	0	0	0	0	0	0	0	0
1	222464996	222465100	+	Annotated	URS0000023412_9606	TRT-TGT2-1	tRNA	32	0	0	0	0	0	0	0	16	0	17	0	0	18	177	7	155	0	0	109	60	47	23	0	15	40	30	110	35	0
1	224257041	224257071	-	Annotated	URS000058BF17_9606	MIR320B1,MIR320B2	miRNA	0	0	1664	0	0	0	1296	0	0	0	0	0	0	0	689	0	0	0	0	0	0	561	0	396	0	0	416	0	0	536
1	227561246	227561304	+	Annotated	RNA5SP77	RNA5SP77	rRNA	6	0	6	0	19	0	16	0	0	11	0	0	22	7	0	7	7	8	0	7	0	0	5	9	74	24	0	0	8	0
1	228097587	228097680	+	Annotated	URS0000609A99_9606	piR-47559	piRNA	0	0	0	0	0	0	0	0	0	0	0	0	0	0	0	0	0	0	0	0	0	0	0	0	0	0	0	0	0	0
1	228555847	228555882	+	Annotated	RNA5SP19	RNA5SP19	rRNA	36	6	0	0	11	5	8	5	0	0	0	0	41	12	5	0	22	0	6	0	0	11	0	0	54	54	0	6	13	19
1	228628131	228628266	-	Annotated	URS000075B93F_9606	RNA5S9	rRNA	162	178	35	51	122	561	91	100	163	230	208	73	138	539	92	261	88	126	132	90	60	96	96	33	143	215	32	69	163	110
1	228687419	228687593	+	Annotated	URS00005E0A9C_9606	piR-47161-001,piR-47161-002,piR-47161-003,piR-47161-004,piR-47161-005,piR-47161-006	piRNA	0	0	0	0	0	0	0	0	0	0	0	0	0	0	0	0	0	0	0	0	0	0	0	0	6	0	0	0	0	0
1	229537855	229537893	+	Annotated	URS00000792D8_9606	piR-34358-001	piRNA	774	396	629	764	793	152	255	1896	182	1908	3706	416	1814	1144	727	775	1133	1421	1803	706	506	723	931	253	334	628	1070	657	295	2685
1	235127793	235127937	-	Annotated	URS00005F2496_9606	SNORA14B	snoRNA	489	394	559	169	315	470	318	303	888	413	372	546	331	448	285	336	402	553	209	222	592	510	334	776	169	481	514	494	436	379
1	236060676	236060709	+	Annotated	Y_RNA	Y_RNA	misc_RNA	0	0	0	0	0	0	0	0	0	0	0	0	0	0	0	0	0	0	0	0	0	0	0	0	0	0	0	0	0	0
1	236267860	236267884	+	Annotated	RNU2-70P	RNU2-70P	snRNA	0	0	0	0	0	0	0	0	0	0	0	0	0	0	0	0	0	0	0	0	0	0	0	0	0	0	0	0	0	10
1	237603036	237603091	+	Annotated	URS000094439F_9606	RF02543-008	tRNA	0	0	0	0	0	0	0	0	0	0	0	0	12	0	0	0	0	0	0	0	0	0	0	0	0	0	0	0	0	0
1	237603095	237603146	+	Annotated	URS0000033B5D_9606	piR-36063-001,piR-36063-002,piR-36063-003,piR-36063-004,piR-36063-005,piR-36063-006	piRNA	18	0	0	0	15	0	0	0	0	5	0	0	18	0	0	0	14	0	0	0	0	0	0	0	6	0	0	0	0	0
1	237603225	237603328	+	Annotated	URS00007A029F_9606	URS00007A029F_9606	piRNA	15	0	0	0	0	0	0	6	0	0	0	0	0	5	0	0	5	0	0	0	0	0	0	0	16	0	0	0	0	10
1	237603243	237603293	+	Annotated	URS00003817FD_9606	URS00003817FD_9606	piRNA	0	0	0	0	0	0	0	0	0	0	0	0	11	0	0	0	0	0	0	0	0	0	0	0	0	0	0	0	0	0
1	237943670	237943730	-	Annotated	URS00002C71F3_9606	MT-TL1,RF00005-028	tRNA	0	0	0	0	0	0	0	0	0	0	0	0	0	0	0	0	0	6	0	0	0	0	0	0	0	0	0	0	0	5
1	243346224	243346249	+	Annotated	URS0000372130_9606	MIR4677	miRNA	10	10	8	7	13	7	10	17	0	0	0	0	10	7	0	7	9	8	12	0	14	11	0	10	8	6	0	5	6	7
1	248873882	248873971	+	Annotated	URS0000224A3A_9606	HSALNG0012321-002,HSALNG0049014,X04548-001,X04548-002,X04548-003	tRNA	0	0	0	0	0	0	0	0	39	0	0	0	0	0	0	0	73	0	0	0	0	0	0	0	0	0	0	0	0	0
1	248873913	248873980	+	Annotated	URS0001BEB845_9606	HSALNG0012321-002	tRNA	81	215	227	385	131	88	64	139	0	74	181	102	199	0	59	0	0	77	197	132	89	29	71	44	256	71	35	0	47	34
1	248874241	248874324	+	Annotated	URS0001BEB845_9606	HSALNG0012321-002	tRNA	8	0	7	8	55	8	0	0	0	30	45	9	0	16	12	14	18	0	29	0	0	10	11	0	81	0	0	0	8	12
1	248874241	248874324	+	Annotated	URS00004F5239_9606	HSALNG0001188,TRE-CTC2-1,TRE-TTC4-2	tRNA	0	0	0	0	0	0	0	18	0	0	0	0	0	0	0	0	0	21	0	13	0	0	0	0	0	0	12	14	0	0
1	248874241	248874432	+	Annotated	URS0001BEB845_9606	HSALNG0012321-002	tRNA	0	0	0	0	0	0	0	0	0	0	0	0	21	0	0	0	0	0	0	0	0	0	0	0	0	13	0	0	0	0
1	248874349	248874432	+	Annotated	URS0001BEB845_9606	HSALNG0012321-002	tRNA	0	0	0	0	0	0	0	0	0	14	5	0	0	0	0	0	0	0	0	0	0	0	0	0	0	0	0	0	3	0
10	282034	282125	-	Annotated	RNA5SP298	RNA5SP298	rRNA	7	8	0	0	0	0	0	7	0	8	0	0	10	18	0	13	0	8	0	0	5	5	6	0	13	7	0	0	5	13
10	5853690	5853784	-	Annotated	URS000064D54F_9606	TRV-TAC3-1	tRNA	0	0	0	0	0	0	0	0	0	1373	581	0	0	0	0	0	0	0	0	0	0	0	0	0	0	0	0	0	0	356
10	14436588	14436612	+	Annotated	URS000075B9B8_9606	MIR1265	miRNA	0	0	5	0	0	0	0	0	0	0	0	0	0	0	0	0	0	0	0	0	0	0	0	0	0	0	0	0	0	0
10	17845119	17845146	+	Annotated	URS000028DE3F_9606	MIR511	miRNA	86	56	37	71	21	25	70	27	22	23	18	20	117	0	45	24	72	41	123	66	41	35	0	0	50	11	35	50	24	8
10	17845120	17845143	+	Annotated	URS0000EFC769_9606	MIR511	miRNA	0	0	0	0	0	0	0	0	0	0	0	0	0	9	0	0	0	0	0	0	0	0	0	0	0	0	0	0	0	0
10	17845156	17845182	+	Annotated	URS0000780BB8_9606	MIR511	miRNA	7	0	0	0	6	0	20	8	0	5	0	6	8	0	13	0	10	12	8	10	6	20	0	8	8	6	12	20	6	6
10	17845157	17845183	+	Annotated	URS00007E4BDA_9606	MIR511	miRNA	0	0	31	0	0	0	0	0	0	0	0	0	0	0	0	0	0	0	0	0	0	0	0	0	0	0	0	0	0	0
10	21321970	21322071	+	Annotated	RNU6-15P	RNU6-15P	snRNA	0	0	0	0	0	0	0	0	0	0	0	0	0	0	0	0	6	0	0	0	0	0	0	0	0	0	0	0	0	0
10	22229471	22229590	-	Annotated	URS000060E67E_9606	URS000060E67E_9606	piRNA	0	10	0	0	0	6	0	0	5	0	0	0	24	0	13	0	25	0	0	0	0	0	5	0	0	0	0	0	0	0
10	22229472	22229586	-	Annotated	URS000027ADD4_9606	cgr_piR_003364	piRNA	0	0	0	0	0	0	0	0	0	0	0	0	0	0	0	0	0	0	11	0	0	0	0	0	0	0	0	0	0	0
10	22229494	22229581	-	Annotated	URS00000E6438_9606	piR-33470-001,piR-33470-002,piR-33470-003,piR-33470-004,piR-33470-005,piR-33470-006,piR-33470-007,piR-33470-009,piR-33470-010,piR-33470-011,piR-33470-012	piRNA	0	0	0	0	0	0	0	0	0	0	0	0	0	0	0	5	0	0	0	0	0	0	0	0	0	0	0	0	0	0
10	22229495	22229588	-	Annotated	URS0000427F4E_9606	piR-33470-001,piR-33470-002,piR-33470-003,piR-33470-004,piR-33470-005,piR-33470-006,piR-33470-007,piR-33470-008,piR-33470-009,piR-33470-010,piR-33470-011,piR-33470-012	piRNA	0	0	0	0	0	0	6	0	0	0	0	0	0	0	0	0	0	0	0	0	6	5	0	0	0	0	0	0	0	0
10	34201979	34202009	-	Annotated	URS00006CB0C3_9606	ENSG00000199200	misc_RNA	0	0	0	0	0	0	0	0	0	0	0	0	0	0	0	0	0	0	0	0	0	0	0	0	0	0	0	0	0	0
10	34202031	34202074	-	Annotated	URS00006CB0C3_9606	ENSG00000199200	misc_RNA	10	13	0	15	10	0	43	29	5	32	23	0	16	29	12	28	13	18	19	15	8	17	13	7	26	6	13	11	15	43
10	42997625	42997653	+	Annotated	URS0000079F78_9606	MIR5100	miRNA	20	12	23	0	9	14	0	9	0	10	8	8	17	0	16	8	15	0	43	32	6	10	0	0	12	8	6	7	0	0
10	49703256	49703280	-	Annotated	URS0000973DA3_9606	RF02543-010	tRNA	81	0	0	0	6	0	0	0	0	0	0	0	7	0	0	0	14	0	5	0	0	0	0	0	9	0	0	0	0	0
10	49703286	49703340	-	Annotated	URS0000973DA3_9606	RF02543-010	tRNA	14	0	0	0	0	0	0	0	0	0	0	0	22	0	0	0	7	0	0	0	0	0	0	0	23	8	0	0	5	5
10	52578038	52578062	-	Annotated	URS0001BE6409_9606	HSALNG0078013-001	tRNA	0	0	9	0	0	0	0	0	0	0	0	0	0	0	0	0	0	0	0	0	0	0	0	0	0	0	0	0	0	0
10	54607880	54607906	-	Annotated	URS00000B7F84_9606	MIR548F1,MIR548F2,MIR548F3,MIR548F4,MIR548F5	miRNA	0	0	0	0	0	0	0	6	0	0	0	0	0	0	0	0	0	0	0	0	0	0	0	0	0	0	0	0	0	0
10	63372893	63373033	-	Annotated	URS0000D55155_9606	MIR1296	miRNA	0	0	0	0	0	0	0	0	0	0	10	0	0	0	0	0	0	0	0	0	0	0	0	0	0	0	0	0	0	0
10	63372998	63373033	-	Annotated	URS00006E020B_9606	MIR1296	misc_RNA	0	0	0	0	0	0	0	0	0	0	0	0	0	0	0	15	0	0	0	0	0	0	0	0	0	0	0	0	0	0
10	63373003	63373033	-	Annotated	URS000002103A_9606	MIR1296	miRNA	23	42	56	22	27	25	31	32	17	35	0	45	103	18	20	0	26	22	18	14	25	22	9	25	16	20	16	41	20	52
10	67045448	67045502	-	Annotated	URS000061547A_9606	AB330783-001,AB330783-002,AB330783-003,AB330783-004,AB330784-001,AB330784-002,lnc-GCNT1-4	misc_RNA	40	54	54	59	32	22	36	51	26	53	36	29	92	37	82	150	88	141	76	101	26	31	12	12	35	24	9	31	19	37
10	67764499	67764605	+	Annotated	URS0000092302_9606	TRS-TGA1-1	tRNA	0	0	0	0	0	0	0	0	0	0	0	0	0	0	0	0	0	0	0	0	0	0	0	0	0	0	0	0	0	0
10	68755139	68755245	+	Annotated	URS000062C164_9606	SNORD98	snoRNA	5931	7551	6224	1732	6375	3491	3264	4444	6698	4263	2894	4491	5457	8720	4734	4951	6920	5123	2612	2662	10580	5193	4902	9926	3886	6318	5028	5182	5527	3797
10	70421920	70422029	+	Annotated	URS0000035C7F_9606	piR-60963	piRNA	0	0	0	0	0	0	0	0	0	0	0	0	0	0	0	0	0	0	0	0	0	0	0	0	0	0	0	0	0	0
10	70425854	70426006	+	Annotated	URS000060D882_9606	piR-42856	piRNA	0	0	0	0	0	0	0	0	0	0	0	0	0	0	0	0	0	0	0	0	0	0	0	0	0	0	0	0	0	0
10	70427585	70427808	+	Annotated	URS000034C634_9606	piR-57977	piRNA	0	0	0	0	0	0	0	0	0	0	0	0	0	6	0	0	0	0	7	0	0	0	0	0	0	0	0	0	0	0
10	73126066	73126209	-	Annotated	SNORA11F	SNORA11F	snoRNA	87	93	76	25	44	101	50	71	109	114	73	97	44	25	53	34	85	76	83	82	43	86	91	46	63	66	83	138	137	50
10	73766444	73766484	+	Annotated	URS00001D0C8F_9606	piR-49999	piRNA	0	0	0	0	5	0	0	0	0	0	0	0	0	0	0	0	0	0	0	0	0	0	0	0	0	0	0	0	5	0
10	75021736	75021812	+	Annotated	URS0000ABD8A3_9606	SNORD172	snoRNA	10	5	0	0	6	0	0	0	0	10	0	0	6	0	0	0	0	0	0	0	0	0	0	0	10	0	0	0	10	0
10	79512920	79513096	+	Annotated	URS0000306C27_9606	piR-34000-001,piR-34000-002	piRNA	0	0	0	0	0	0	0	0	0	0	0	0	0	0	0	0	0	0	0	0	0	0	0	0	0	0	0	0	0	5
10	80247236	80247301	-	Annotated	URS00004CFAC6_9606	piR-34000-001,piR-34000-002	piRNA	0	0	0	0	0	0	0	0	0	0	0	0	0	0	0	0	0	0	0	0	0	0	0	0	0	0	0	0	0	5
10	80272331	80272551	-	Annotated	URS0000063E6B_9606	piR-48963	piRNA	0	0	0	0	0	0	0	0	0	0	0	0	0	10	7	0	0	20	0	0	0	0	0	0	0	0	0	0	0	0
10	86264744	86264769	-	Annotated	URS0000134ADC_9606	MIR346	miRNA	0	0	0	0	0	0	5	0	0	0	0	0	6	0	0	0	0	0	0	0	0	0	0	0	0	0	0	0	0	0
10	86654247	86654274	-	Annotated	URS000075C92B_9606	Hsa-Mir-574_5p-001,Hsa-Mir-574_5p-002,Hsa-Mir-574_5p-003,Hsa-Mir-574_5p-004,Hsa-Mir-574_5p-005,Hsa-Mir-574_5p-006,Hsa-Mir-574_5p-007,Hsa-Mir-574_5p-008,Hsa-Mir-574_5p-009,Hsa-Mir-574_5p-010,Hsa-Mir-574_5p-011,Hsa-Mir-574_5p-012,Hsa-Mir-574_5p-013,Hsa-Mir-574_5p-014,Hsa-Mir-574_5p-015,Hsa-Mir-574_5p-016,Hsa-Mir-574_5p-017,Hsa-Mir-574_5p-018,Hsa-Mir-574_5p-019,Hsa-Mir-574_5p-020,Hsa-Mir-574_5p-021,…	miRNA	44	32	65	54	19	38	79	38	10	28	11	30	45	23	15	10	20	21	20	16	47	22	6	11	17	14	29	32	13	25
10	88585639	88585667	-	Annotated	URS0000641C1B_9606	ENSG00000201548	misc_RNA	0	0	0	0	0	0	0	0	0	0	0	0	0	0	0	0	0	0	0	0	0	0	0	0	0	0	0	0	5	0
10	89063342	89063368	+	Annotated	URS00002F0692_9606	MIR4679-1,MIR4679-2	miRNA	0	0	0	0	0	0	0	0	0	0	0	0	0	0	0	0	0	0	0	0	5	0	0	0	0	5	0	0	0	0
10	89063377	89063403	-	Annotated	URS00002F0692_9606	MIR4679-1,MIR4679-2	miRNA	0	0	0	0	0	0	0	0	0	0	0	0	0	0	0	0	0	0	0	0	5	0	0	0	0	5	0	0	0	0
10	89592750	89592778	-	Annotated	URS00005743AE_9606	MIR107	miRNA	9813	6114	14197	0	6529	7081	9198	11217	3365	7464	0	7547	9538	3783	8424	4091	8894	6365	6145	7312	11086	8467	0	0	5518	5694	5069	8545	8313	15710
10	89592791	89592836	-	Annotated	URS0000035FEE_9606	MIR107	miRNA	0	0	0	0	0	0	0	0	0	0	0	0	0	0	0	0	0	0	0	0	0	0	0	0	5	0	0	0	0	0
10	92710499	92710556	-	Annotated	Y_RNA	Y_RNA	misc_RNA	0	0	0	0	0	0	0	0	0	0	0	0	0	0	0	0	0	0	0	0	0	0	0	0	0	0	0	0	0	0
10	92710539	92710563	-	Annotated	Y_RNA	Y_RNA	misc_RNA	0	8	0	0	0	6	0	0	0	0	0	0	0	0	0	0	0	6	0	0	8	0	0	0	0	0	0	0	0	0
10	98395267	98395292	-	Annotated	URS00004C5774_9606	MIR1287	miRNA	15	11	25	17	9	7	45	24	6	17	0	10	20	5	13	9	8	6	9	6	14	6	0	7	0	11	6	10	11	0
10	98924537	98924563	-	Annotated	URS000075EF6B_9606	MIR6507	miRNA	5	5	0	0	0	0	0	0	0	0	0	0	5	0	0	0	0	0	0	0	0	0	0	0	0	0	0	0	0	0
10	100179480	100179595	-	Annotated	URS000005896D_9606	HE855931	snRNA	45	23	32	22	35	26	8	70	36	115	35	101	14	8	6	8	10	34	37	16	11	39	50	9	53	13	14	18	99	18
10	100237135	100237302	-	Annotated	SNORA12	SNORA12	snoRNA	222	196	283	68	111	115	131	269	390	95	224	210	56	117	67	94	0	179	83	83	246	149	102	254	0	134	196	192	104	181
10	101364843	101364887	-	Annotated	URS00001EE9F1_9606	ENSG00000273709,ENSG00000274062,ENSG00000274432,ENSG00000274862,ENSG00000275219,ENSG00000275616,ENSG00000276596,ENSG00000277903,ENSG00000278048,ENSG00000278591,ENSG00000278774,RF00004-017,RNU2-1	misc_RNA	0	0	24	0	6	0	0	0	0	0	12	9	52	8	0	11	17	8	0	0	0	0	5	7	14	41	6	11	0	0
10	101364843	101364943	-	Annotated	RNU2-59P	RNU2-59P	snRNA	0	0	0	0	0	0	0	0	0	0	0	0	0	0	0	0	0	0	0	0	0	11	0	0	0	0	0	0	18	0
10	101601424	101601450	-	Annotated	URS000040D577_9606	MIR3158-1,MIR3158-2	miRNA	0	0	0	0	43	6	0	0	0	0	0	0	0	0	5	0	0	0	0	0	0	12	0	0	0	0	0	5	23	0
10	101601463	101601490	+	Annotated	URS000040D577_9606	MIR3158-1,MIR3158-2	miRNA	47	26	36	20	43	6	17	13	8	16	0	11	34	0	5	0	0	0	12	0	31	12	6	8	34	5	7	5	23	17
10	102333337	102333359	-	Annotated	URS00005A0C9B_9606	L13304-020,L13705-001,L13705-002,L13705-003,L13705-004,L13705-005,L13705-006,L13705-007,L13705-008,L13705-009,L13705-010	misc_RNA	6	5	7	6	0	6	0	0	0	0	0	5	0	0	0	0	0	5	0	0	0	0	0	0	0	0	0	0	0	12
10	102436517	102436544	+	Annotated	URS000061B694_9606	MIR146B	miRNA	0	0	0	0	0	0	0	11578	0	0	0	0	0	0	0	0	0	0	0	0	0	0	0	0	0	0	0	0	0	7446
10	102436517	102436545	+	Annotated	URS000075DF95_9606	MIR146B	miRNA	0	0	0	0	0	0	0	0	0	0	0	0	7997	0	0	0	0	0	0	0	0	0	0	10543	0	0	0	0	0	0
10	102436518	102436551	+	Annotated	URS00000114BC_9606	MIR146B	miRNA	8539	6763	11856	11014	10848	10959	26994	0	3422	5752	8049	5483	0	7754	10471	18953	11916	4506	24648	10394	17112	10844	3557	0	14689	7670	8641	18269	8783	0
10	102436554	102436580	+	Annotated	URS000050CCE0_9606	MIR146B	miRNA	0	0	0	135	0	0	0	0	0	0	0	0	0	0	0	0	0	0	0	0	0	0	0	144	0	0	0	0	0	0
10	102436554	102436581	+	Annotated	URS0000D52743_9606	MIR146B	miRNA	0	0	109	0	105	0	0	101	0	0	0	70	187	0	0	0	0	0	0	0	0	0	0	0	0	131	0	0	0	57
10	103394295	103394323	-	Annotated	URS00000F8038_9606	MIR1307	miRNA	855	514	469	297	452	617	302	910	198	541	248	504	587	0	325	169	237	301	462	264	259	327	104	92	548	163	193	407	933	440
10	103394296	103394361	-	Annotated	MIR1307	MIR1307	miRNA	0	0	0	0	0	0	0	0	0	0	0	0	0	76	0	0	0	0	0	0	0	0	0	0	0	0	0	0	0	0
10	103394333	103394362	-	Annotated	URS0000D4FD8F_9606	MIR1307	miRNA	0	0	0	0	0	0	0	0	0	0	0	0	0	0	0	0	0	0	0	0	0	0	0	0	0	0	0	19	0	0
10	110294172	110294286	-	Annotated	URS0001BE978B_9606	HSALNG0080570	tRNA	0	0	0	0	0	0	0	0	0	0	0	0	0	0	0	0	0	0	0	0	0	0	0	0	0	0	0	0	0	5
10	110988976	110989003	+	Annotated	URS00000D2680_9606	MIR548E	miRNA	32	15	43	20	27	23	30	28	6	14	7	20	29	23	13	14	23	20	20	21	19	31	0	0	19	15	8	20	16	29
10	112299619	112299643	-	Annotated	URS000051071A_9606	MIR6715B	miRNA	0	0	0	0	0	0	0	0	0	0	0	13	8	0	0	0	0	0	7	0	0	0	0	0	0	5	9	0	0	0
10	112299656	112299683	+	Annotated	URS0000552FF1_9606	MIR6715A	miRNA	0	0	0	0	0	0	0	0	0	0	0	0	0	19	62	0	0	7	10	0	0	8	0	0	0	7	0	0	0	0
10	114174107	114174172	-	Annotated	MIR2110	MIR2110	miRNA	0	0	0	0	0	0	0	0	0	0	0	0	0	0	0	0	0	0	0	0	0	0	0	0	0	0	14	0	0	0
10	114174146	114174172	-	Annotated	URS0000279B6F_9606	MIR2110	miRNA	13	10	29	14	14	24	19	17	0	13	5	6	10	0	7	5	8	20	20	11	15	10	0	0	16	0	0	20	13	28
10	119060009	119060139	-	Annotated	SNORA19	SNORA19	snoRNA	5	0	0	0	5	0	0	0	0	0	0	10	0	5	0	0	5	0	0	0	0	0	0	6	0	0	0	7	0	0
10	124814955	124815005	-	Annotated	Y_RNA	Y_RNA	misc_RNA	0	0	0	0	0	0	0	0	0	0	0	5	0	0	0	5	0	0	0	0	0	0	0	0	0	0	0	0	0	0
10	130962632	130962659	-	Annotated	URS000025307A_9606	MIR378C	miRNA	0	0	0	13	0	14	0	0	0	10	0	0	16	0	11	0	0	0	7	0	0	0	0	0	0	0	0	0	0	20
10	133247570	133247593	-	Annotated	URS00003D8730_9606	MIR202	miRNA	0	0	6	5	0	8	0	0	0	0	0	0	16	0	0	0	0	0	0	0	0	0	0	0	0	0	0	0	0	0
11	568103	568134	-	Annotated	URS000055128B_9606	MIR210	miRNA	496	271	608	141	388	459	424	341	120	86	119	196	274	101	135	111	187	133	60	33	259	203	68	514	390	232	565	987	550	1811
11	568146	568171	-	Annotated	URS0000314E7A_9606	MIR210	miRNA	8	0	12	0	10	7	7	0	0	0	0	0	0	5	0	5	11	5	0	0	0	0	0	0	10	0	10	12	0	6
11	811678	811815	+	Annotated	URS00003E7565_9606	SNORA52	snoRNA	12	23	10	9	6	17	21	30	35	27	10	20	17	0	18	7	8	10	21	7	21	25	42	15	26	30	31	33	33	24
11	1256607	1256633	+	Annotated	URS000075E254_9606	MIR6744	miRNA	0	0	0	0	0	0	0	0	0	0	0	0	0	0	0	0	0	0	0	0	0	0	0	0	0	0	0	0	0	0
11	1996763	1996822	-	Annotated	URS0000EFD724_9606	MIR675	misc_RNA	0	0	0	0	0	0	0	0	0	0	0	0	0	0	0	0	0	0	203	0	0	0	0	0	0	0	0	0	0	0
11	1996764	1996788	-	Annotated	URS000010244B_9606	MIR675	miRNA	0	0	0	0	0	0	0	0	0	0	0	0	0	0	0	0	0	0	0	0	0	0	0	9	0	0	0	0	0	0
11	1996797	1996822	-	Annotated	URS00004E5112_9606	MIR675	miRNA	0	0	0	0	0	0	0	0	0	0	0	0	0	14	17	0	90	15	0	44	14	13	0	0	0	0	0	7	0	0
11	2134135	2134162	-	Annotated	URS00007E3F24_9606	Hsa-Mir-483_3p,MIR483	miRNA	0	0	0	0	0	0	0	0	0	0	0	0	11	21	247	143	536	235	362	351	80	43	0	11	9	12	12	38	0	0
11	2134172	2134202	-	Annotated	URS000003575B_9606	MIR483	miRNA	0	0	0	0	0	0	0	0	0	0	0	0	0	37	50	23	60	84	62	41	13	8	0	0	0	0	0	11	0	0
11	2173071	2173098	+	Annotated	URS000059225F_9606	MIR4686	miRNA	0	0	0	0	0	0	0	0	0	0	0	0	0	6	31	16	16	14	11	10	0	0	0	0	0	0	0	0	0	0
11	2372636	2372693	+	Annotated	Y_RNA	Y_RNA	misc_RNA	0	0	0	0	0	0	0	0	0	0	0	0	0	0	0	0	0	0	0	0	0	0	0	0	19	0	0	0	0	19
11	2963743	2963893	-	Annotated	SNORA54	SNORA54	snoRNA	85	102	63	43	40	95	72	130	107	78	92	121	109	108	143	142	124	218	170	144	114	83	110	100	33	111	152	153	66	50
11	3665163	3665211	-	Annotated	URS00006605C7_9606	ENSG00000200201	misc_RNA	0	0	0	0	0	0	0	0	0	0	0	0	0	0	0	0	0	0	0	0	0	0	0	0	0	0	0	0	0	0
11	8684223	8684357	+	Annotated	SNORA3A	SNORA3A	snoRNA	1735	1235	3036	398	1130	1985	0	2714	2771	2340	1529	4430	1022	510	757	832	818	1803	698	671	1663	2468	1849	0	782	1262	4458	2646	0	2580
11	8685435	8685570	+	Annotated	URS0000451E99_9606	SNORA3B	snoRNA	658	879	492	235	264	605	667	889	1409	781	575	1327	454	394	704	508	793	939	674	516	957	684	557	403	321	689	1203	1151	980	611
11	8845291	8845308	+	Annotated	RNA5SP330	RNA5SP330	rRNA	6	0	0	0	0	0	0	0	0	0	0	0	0	0	0	0	0	0	0	0	0	0	0	0	0	0	0	0	0	0
11	9428764	9428955	+	Annotated	URS0000064325_9606	SNORA23	snoRNA	194	182	99	54	80	84	96	145	301	112	80	174	57	55	76	92	158	129	196	126	170	147	148	184	106	143	208	214	169	146
11	10508108	10508148	-	Annotated	URS000097FEDE_9606	RF02541-004	rRNA	5	0	0	0	0	0	0	6	0	5	0	0	6	0	0	0	0	0	0	0	0	19	6	0	0	10	0	0	12	0
11	10508149	10508330	-	Annotated	URS000097FEDE_9606	RF02541-004	rRNA	0	0	0	0	9	5	19	36	0	8	0	0	0	0	0	0	0	0	0	0	32	142	26	25	0	0	26	16	49	0
11	10508865	10509012	-	Annotated	URS0000402639_9606	piR-35548-001,piR-35548-002,piR-35548-003,piR-35548-004	piRNA	27	0	0	0	0	0	5	12	0	0	0	0	0	0	0	0	0	0	0	0	0	0	0	0	0	28	9	6	13	0
11	10509149	10509235	-	Annotated	URS00008F213D_9606	6NU2_B,AP008385-001,AP008385-002,MT-TV	tRNA	0	324	0	0	0	0	0	0	0	0	0	0	0	0	0	0	0	0	0	0	0	0	0	0	0	0	0	0	0	0
11	10509166	10509359	-	Annotated	URS00001553DC_9606	piR-32376-001,piR-32376-002	piRNA	0	0	0	0	0	0	0	0	0	0	1088	0	0	0	0	1189	1159	0	799	784	0	0	0	788	784	0	0	0	0	5264
11	10509201	10509383	-	Annotated	URS00000B0DA9_9606	AF420032,MT-RNR1,RF00177-003,RF00177-012	rRNA	848	331	0	2735	807	0	0	0	557	2266	0	2566	768	0	1274	0	0	1878	0	0	0	0	2464	0	0	0	0	1361	0	0
11	10509465	10509567	-	Annotated	URS0000CB29C3_9606	MF281474-001,MF281474-002,MF281474-003,MF281474-004,MF281474-005,MF281474-006,MF281474-007,MF281474-008,MF281474-009	miRNA	26	0	20	17	25	0	0	64	0	16	5	15	16	83	6	11	8	7	0	0	0	0	11	24	43	17	27	15	0	274
11	10509509	10509565	-	Annotated	URS0000790F1E_9606	MT-RNR1,RF00177-003,RF00177-012	rRNA	0	0	0	0	0	0	0	0	0	0	0	0	0	0	0	0	0	0	0	0	0	0	0	0	0	0	0	0	0	0
11	10509583	10509735	-	Annotated	URS00019AD57B_9606	MT-RNR1,RF00177-003,RF00177-012	rRNA	0	32	0	0	0	0	0	0	0	0	33	0	0	0	0	0	0	0	0	0	0	0	0	71	0	0	0	0	0	0
11	10509595	10509747	-	Annotated	URS0000790F1E_9606	MT-RNR1,RF00177-003,RF00177-012	rRNA	0	0	80	0	0	0	0	0	0	0	0	0	0	0	0	0	0	0	0	0	0	0	0	0	0	0	0	0	0	0
11	10509903	10510010	-	Annotated	URS0000E08FE0_9606	MT-RNR1,RF00177-003,RF00177-012	rRNA	0	0	14	5	22	0	16	42	0	32	0	0	0	0	16	31	33	57	0	0	26	0	0	0	19	0	0	0	0	99
11	10510215	10510260	-	Annotated	URS000015DE7D_9606	EF153791,MT-TF	tRNA	89	0	0	0	0	31	156	0	0	0	19	0	0	0	0	0	0	0	0	1475	46	0	0	0	0	0	0	259	0	0
11	10510223	10510280	-	Annotated	URS000015DE7D_9606	EF153791,MT-TF	tRNA	0	0	0	0	0	0	0	0	0	0	0	0	0	0	0	0	0	0	0	0	0	0	7	0	0	0	0	0	0	0
11	10801440	10801607	-	Annotated	SNORD97	SNORD97	snoRNA	298	159	255	51	204	160	111	266	208	301	173	404	148	52	96	186	47	244	158	113	146	169	206	200	87	209	331	366	263	257
11	12904859	12904883	-	Annotated	URS000071FE2B_9606	ENSG00000252329	snoRNA	0	0	0	0	0	0	0	0	0	0	0	0	0	0	0	0	0	0	0	0	0	0	0	0	0	0	5	0	6	0
11	16925948	16926009	-	Annotated	URS0000ABD896_9606	SNORD147	snoRNA	0	0	0	0	0	0	0	0	0	0	0	7	0	0	0	0	0	0	0	0	0	0	5	0	0	0	0	0	0	0
11	17074634	17074745	-	Annotated	URS0000080E9E_9606	SNORD14A	snoRNA	299	285	402	173	560	441	255	464	379	832	242	524	261	272	228	156	132	255	163	207	395	522	622	290	172	431	423	389	891	493
11	17075756	17075870	-	Annotated	URS000032B59A_9606	SNORD14B	snoRNA	405	432	387	0	0	425	128	467	0	582	218	630	468	115	176	199	184	244	136	138	311	473	485	194	302	240	426	540	614	468
11	21000875	21000947	-	Annotated	URS00006908BF_9606	RF00001-055	rRNA	24	40	17	0	23	30	35	16	19	74	36	24	70	34	23	54	0	31	35	13	10	40	33	20	146	111	17	37	36	53
11	22688381	22688408	+	Annotated	RNA5SP338	RNA5SP338	rRNA	0	0	0	0	0	0	0	0	0	0	0	0	0	0	0	0	0	0	0	0	0	0	0	0	0	5	0	0	0	0
11	27845751	27845770	-	Annotated	URS0001BF362D_9606	HSALNG0083320-001	misc_RNA	0	0	0	0	0	0	0	0	0	0	0	0	0	0	0	0	0	0	6	5	0	0	0	0	0	0	0	0	0	0
11	29228255	29228278	+	Annotated	URS0001BD307A_9606	HSALNG0083355	tRNA	0	0	0	0	0	0	0	0	0	0	0	0	0	0	0	0	6	0	0	0	0	0	0	0	0	0	0	0	0	0
11	33287113	33287292	+	Annotated	URS0000A4CD32_9606	KU921433	misc_RNA	0	0	0	0	0	0	0	0	0	0	0	0	0	0	0	0	0	0	0	0	0	0	0	0	0	0	0	0	0	0
11	33287162	33287219	+	Annotated	URS0000A4CD32_9606	KU921433	misc_RNA	0	0	0	0	0	0	0	0	0	0	0	0	0	0	0	5	0	0	0	0	0	0	0	0	0	0	0	0	0	0
11	34941887	34941911	+	Annotated	URS00000DA3DF_9606	MIR1343	miRNA	0	0	0	0	0	0	0	0	0	0	0	0	7	0	0	0	0	0	0	0	0	0	5	0	0	0	0	0	0	0
11	34979529	34979560	+	Annotated	URS0000127FE1_9606	piR-36378-001,piR-36378-002,piR-36378-003,piR-36378-004,piR-36378-005,piR-36378-006,piR-36378-007,piR-36378-008,piR-36378-009	piRNA	0	0	0	0	0	0	0	0	0	0	5	0	0	0	0	0	0	0	0	0	0	0	0	0	0	0	0	0	0	0
11	43581407	43581429	+	Annotated	URS00004E1410_9606	MIR129-1,MIR129-2	miRNA	0	0	0	0	0	0	65	0	0	0	14	14	0	0	0	0	0	0	0	0	0	0	0	0	0	0	0	0	0	0
11	43581407	43581433	+	Annotated	URS00000E0403_9606	MIR129-1,MIR129-2	miRNA	43	68	52	77	8	0	0	11	33	28	0	0	116	0	0	0	0	0	5	0	5	0	0	0	0	0	0	0	0	0
11	43581447	43581473	+	Annotated	URS000048F59D_9606	MIR129-2	miRNA	0	0	9	0	0	0	6	0	0	0	0	0	6	0	0	0	0	0	0	0	0	0	0	0	0	0	0	0	0	0
11	46753124	46753147	-	Annotated	URS000075D126_9606	MIR5582	miRNA	0	0	5	0	0	0	0	0	0	0	0	0	0	0	0	0	0	0	0	0	0	0	0	0	0	0	0	0	0	0
11	46762372	46762497	-	Annotated	URS00006A5FBC_9606	SNORD67	snoRNA	819	1017	1147	384	446	1170	959	835	1414	698	651	1118	247	422	635	705	673	900	503	557	1269	620	988	1028	261	653	1258	1337	660	975
11	47726946	47726992	-	Annotated	Y_RNA	Y_RNA	misc_RNA	0	0	0	0	0	0	0	0	0	0	0	0	0	0	0	0	0	0	0	0	0	0	0	0	0	7	0	0	0	0
11	57641211	57641234	+	Annotated	URS0000229ECD_9606	MIR130A	miRNA	6	0	0	0	10	0	12	0	5	7	0	0	0	7	12	0	6	0	0	0	0	0	0	7	0	0	0	0	0	0
11	57641250	57641276	+	Annotated	URS0000315338_9606	MIR130A	miRNA	84	80	153	70	115	0	187	0	52	0	23	103	0	123	0	32	53	0	57	0	0	95	0	136	34	93	47	93	42	72
11	59550584	59550701	-	Annotated	URS00000123A5_9606	oocyte_piRNA224	piRNA	0	0	393	0	1090	0	0	1118	0	0	1138	0	0	1414	1196	0	0	1176	0	914	0	874	0	0	0	749	0	1168	585	0
11	59550624	59550702	-	Annotated	URS000070B37B_9606	TRV-TAC1-1,TRV-TAC1-2	tRNA	0	0	0	0	0	0	0	0	0	1650	0	573	0	0	0	0	1236	0	0	0	782	0	2303	0	0	0	1043	0	0	746
11	59550960	59551059	-	Annotated	URS00000123A5_9606	oocyte_piRNA224	piRNA	415	630	623	321	1031	316	551	1080	277	0	1074	747	510	1364	1251	1437	1258	1283	1706	916	768	834	0	346	448	716	977	1133	580	711
11	59551024	59551060	-	Annotated	URS000038803E_9606	TRV-TAC2-1	tRNA	0	0	0	0	0	0	0	0	0	1428	0	0	0	0	0	0	0	0	0	0	0	0	1958	0	0	0	0	0	0	0
11	59556420	59556465	+	Annotated	URS00004EE9DB_9606	piR-64204	piRNA	0	0	0	0	0	0	0	5	0	0	0	0	6	0	0	0	0	0	0	0	0	0	0	0	0	0	0	0	0	0
11	59556423	59556513	+	Annotated	URS000067474D_9606	TRK-TTT5-1	tRNA	0	9	0	0	0	0	0	0	0	0	0	0	0	0	0	0	0	0	0	0	0	0	7	0	0	0	0	14	0	0
11	59556424	59556468	+	Annotated	URS00003A1B62_9606	piR-64202	piRNA	0	0	0	0	0	0	0	0	0	5	0	12	0	0	12	0	14	0	25	14	0	0	0	0	0	5	0	0	0	0
11	59557487	59557549	-	Annotated	URS00001CE4E0_9606	TRF-GAA1-1,TRF-GAA1-2,TRF-GAA1-3,TRF-GAA1-4,TRF-GAA1-5,TRF-GAA1-6	tRNA	0	0	0	0	0	0	0	0	0	0	0	0	0	0	0	6	0	0	0	0	0	0	0	0	0	5	0	5	0	0
11	59560321	59560411	-	Annotated	URS000022DD4A_9606	TRK-TTT3-1,TRK-TTT3-2,TRK-TTT3-3,TRK-TTT3-4,TRK-TTT3-5	tRNA	0	0	0	103	62	0	0	83	0	78	0	72	136	0	0	0	0	0	229	70	181	58	121	81	83	116	79	156	46	0
11	59560325	59560371	-	Annotated	URS00000C5271_9606	cgr_piR_021467	piRNA	0	0	0	0	0	0	0	0	0	0	0	0	0	0	0	0	0	0	0	0	0	0	0	0	0	0	0	0	0	25
11	59560330	59560370	-	Annotated	URS00005CC0FA_9606	cgr_piR_021478	piRNA	0	0	0	0	0	0	59	0	0	0	0	0	0	0	0	0	0	0	0	0	0	0	0	0	0	0	0	0	0	0
11	59560331	59560362	-	Annotated	URS00000B5411_9606	cgr_piR_021468	piRNA	0	0	0	0	0	0	0	0	0	0	0	0	0	0	0	0	0	0	0	0	0	0	0	0	0	0	0	0	0	0
11	59560331	59560370	-	Annotated	URS0000396EF6_9606	cgr_piR_021471	piRNA	0	0	0	0	0	0	0	0	0	0	0	0	0	37	0	0	0	74	0	0	0	0	0	0	0	0	0	0	0	0
11	59560331	59560371	-	Annotated	URS00004EB9FC_9606	cgr_piR_021473	piRNA	0	0	0	0	0	0	0	0	0	0	88	0	0	0	0	36	0	0	0	0	0	0	0	0	0	0	0	0	0	0
11	59560369	59560412	-	Annotated	URS00003A1B62_9606	piR-64202	piRNA	0	135	175	0	0	0	0	0	88	0	0	0	0	0	78	0	313	0	0	0	0	0	0	0	0	0	0	0	0	0
11	59566352	59566458	-	Annotated	URS00003A0C47_9606	TRF-GAA2-1	tRNA	0	0	0	0	0	0	0	0	0	0	0	0	0	0	0	0	0	0	8	14	0	0	5	0	8	0	0	0	0	4
11	59566375	59566458	-	Annotated	URS00003A0C47_9606	TRF-GAA2-1	tRNA	0	0	0	0	0	0	0	0	0	0	0	0	0	0	0	0	0	0	0	0	0	0	0	0	0	0	0	5	0	0
11	60209078	60209117	-	Annotated	URS000075BDA3_9606	MIR6503	miRNA	0	0	5	0	0	5	8	0	0	0	0	7	8	0	0	0	5	0	16	0	5	10	0	0	0	0	0	5	0	0
11	60209110	60209140	-	Annotated	URS000075B0F8_9606	MIR6503	miRNA	0	0	0	0	0	0	0	0	0	0	0	0	0	0	0	0	0	0	0	0	0	0	0	0	0	0	0	0	0	0
11	62567006	62567032	-	Annotated	URS000075B922_9606	MIR6747	miRNA	0	0	0	0	0	0	0	0	0	0	0	0	10	0	0	0	0	0	0	0	0	0	0	0	0	0	0	0	0	0
11	62665385	62665574	+	Annotated	SNORA57	SNORA57	snoRNA	7112	7181	1163	3503	2134	7854	7450	6037	15249	3586	11971	7919	5763	927	4303	4972	4344	4794	8025	7126	6977	3457	5883	2563	3235	3307	4422	4039	5345	2349
11	62841602	62841784	-	Annotated	URS000054D365_9606	ENSG00000273709,ENSG00000274062,ENSG00000274432,ENSG00000274452,ENSG00000274862,ENSG00000275219,ENSG00000275616,ENSG00000276596,ENSG00000277903,ENSG00000278048,ENSG00000278591,ENSG00000278774,RF00004-022,RNU2-1	snRNA	0	0	0	361	2010	0	1308	0	0	0	0	0	0	0	0	0	4265	0	0	0	0	0	0	947	3444	1766	0	0	0	0
11	62852907	62853036	-	Annotated	SNORD22	SNORD22	snoRNA	0	0	0	0	0	0	0	0	0	0	0	0	0	0	0	0	0	0	0	0	0	0	0	0	0	0	0	0	0	0
11	62853326	62853394	-	Annotated	URS000066CF48_9606	SNORD31	snoRNA	37649	0	0	46019	42093	0	0	0	0	39686	0	0	0	37939	0	0	0	28457	0	0	0	0	0	51433	0	0	0	0	0	0
11	62854601	62854711	-	Annotated	URS000015A7CF_9606	SNORD28	snoRNA	488	0	0	496	965	0	309	835	447	0	439	665	372	133	0	154	160	175	139	111	485	565	778	613	0	406	367	601	1434	1145
11	62855013	62855084	-	Annotated	SNORD27	SNORD27	snoRNA	0	0	0	0	67458	161676	0	137407	0	126599	66968	0	0	0	0	0	77449	0	0	0	0	0	0	0	55105	0	143767	0	104616	0
11	62855290	62855368	-	Annotated	SNORD26	SNORD26	snoRNA	288616	485992	279776	356327	271468	295046	299510	282089	458082	192806	189240	202878	0	252688	195288	246205	264538	0	275175	245859	541752	162433	231569	445842	206810	405035	0	0	243882	294632
11	62855563	62855632	-	Annotated	URS0001BC01A9_9606	SNORD25	snoRNA	38485	34970	0	38763	48685	68550	0	68154	0	55480	43172	50657	77447	0	0	22576	22904	26686	20876	20739	0	44533	45319	0	49679	0	42201	43870	66406	67380
11	62855563	62855633	-	Annotated	URS00006B61AB_9606	SNORD25	snoRNA	0	0	0	0	0	0	0	0	29963	0	0	0	0	0	0	0	0	0	0	0	0	0	0	36840	0	0	0	0	0	0
11	62891603	62891634	-	Annotated	URS00000CFF4A_9606	cgr_piR_004549	piRNA	0	0	0	0	0	0	0	0	0	0	0	0	0	0	0	0	0	5	0	0	0	0	0	0	0	0	0	0	0	0
11	64368682	64368705	+	Annotated	URS000075A763_9606	MIR1237	miRNA	0	0	0	0	0	0	0	7	0	0	0	0	0	0	0	0	0	0	0	0	0	0	0	0	0	0	0	0	0	0
11	64891155	64891180	-	Annotated	URS000007B8B8_9606	MIR194-2HG	tRNA	0	0	0	0	0	0	0	0	0	0	0	0	0	0	36	0	0	0	0	0	0	0	0	0	0	0	0	0	0	0
11	64891197	64891224	-	Annotated	URS00004A7F38_9606	MIR192	miRNA	379994	331238	429731	221106	115008	225627	10655	176119	92877	79555	43967	132648	360464	124875	141972	84012	191076	121600	124945	127120	129369	66382	48565	0	81798	70023	78976	67201	0	226748
11	64891199	64891225	-	Annotated	URS0000392208_9606	URS0000392208_9606	piRNA	0	0	0	0	0	0	0	0	0	0	0	0	0	0	0	0	0	0	0	0	0	0	0	50626	0	0	0	0	91858	0
11	64891401	64891426	-	Annotated	URS00007E4AED_9606	MIR194-2	miRNA	46440	23150	157766	0	17531	74151	0	56801	9194	0	9460	0	49181	0	0	0	15007	0	0	0	0	16051	7090	0	8571	0	0	18872	13753	72810
11	65147610	65147651	+	Annotated	URS00006C9A39_9606	RF00004-023	snRNA	0	0	0	0	0	0	0	0	0	0	0	0	15	0	0	0	0	0	0	0	0	0	0	0	10	0	0	0	0	0
11	65506116	65506159	+	Annotated	mascRNA-menRNA	mascRNA-menRNA	misc_RNA	7	6	5	8	8	5	7	14	0	18	20	6	9	0	0	0	7	10	21	7	7	0	6	0	0	0	5	5	6	19
11	66348110	66348213	+	Annotated	URS00004CF258_9606	TRS-GCT3-1	tRNA	10	11	21	13	6	16	12	0	8	10	10	13	19	6	25	17	27	7	13	17	6	8	19	7	13	7	0	12	11	6
11	70283984	70284010	+	Annotated	URS000038718E_9606	MIR548K	miRNA	8	0	18	0	0	0	5	20	0	6	0	0	0	0	0	0	0	5	0	5	6	8	0	0	0	0	0	5	0	10
11	70872283	70872311	-	Annotated	URS000043C1C3_9606	MIR3664	miRNA	0	0	0	0	0	0	0	0	0	0	0	0	0	0	0	0	0	5	0	0	0	0	0	0	0	0	0	0	0	5
11	72615062	72615088	-	Annotated	URS000023BE29_9606	MIR139	miRNA	11	10	11	12	0	0	21	7	6	7	0	0	0	22	46	0	39	0	57	69	10	7	0	0	5	0	0	11	0	0
11	72615094	72615125	-	Annotated	URS00000772FD_9606	microRNA bta-miR-139	piRNA	469	388	414	593	206	119	728	163	250	329	74	152	824	744	975	496	703	1200	889	861	259	461	31	66	143	142	86	222	111	71
11	74399297	74399322	+	Annotated	URS00004526F6_9606	MIR548AL	miRNA	0	0	0	0	0	0	5	0	0	0	0	0	0	0	0	0	0	0	0	0	0	0	0	0	0	0	0	0	0	0
11	74716686	74716749	-	Annotated	URS0000633AB6_9606	SNORD43L1	snoRNA	0	80	0	0	83	0	220	0	49	76	44	0	83	0	0	0	0	0	0	0	0	0	0	0	0	0	0	0	0	0
11	75335104	75335128	-	Annotated	URS00000A939F_9606	MIR326	miRNA	24	25	31	13	22	33	48	31	17	20	17	17	19	8	36	10	10	34	16	12	55	23	13	24	18	11	20	15	21	21
11	75400388	75400433	+	Annotated	URS0000072EF0_9606	piR-60668	piRNA	0	0	0	0	0	0	0	0	0	0	0	0	6041	0	0	0	0	0	0	0	0	0	0	0	5481	0	0	0	0	0
11	75400388	75400539	+	Annotated	URS00003A9200_9606	SNORD15A	snoRNA	5778	4712	3185	3244	3995	3017	4389	3551	6639	4113	3172	4002	0	2137	2171	2978	1946	2194	2467	1716	6090	3654	6951	6979	0	4442	3756	2771	4445	4330
11	75404398	75404567	+	Annotated	URS000043549A_9606	SNORD15B	snoRNA	1514	1234	485	458	1630	1060	921	923	2317	861	1292	1340	473	1276	609	555	554	897	739	529	1440	784	1574	1024	700	1286	1114	1111	1934	1107
11	76235504	76235592	+	Annotated	URS00005DB87D_9606	TRP-AGG2-1,TRP-AGG2-2,TRP-AGG2-3,TRP-AGG2-4,TRP-AGG2-5,TRP-AGG2-6,TRP-AGG2-7,TRP-AGG2-8	tRNA	0	0	0	0	0	0	0	7	0	0	0	0	0	0	0	0	0	0	0	0	0	8	0	0	0	8	7	16	0	0
11	76235505	76235606	+	Annotated	URS0000416117_9606	ENSG00000262521,TRP-AGG1-1,TRP-AGG2-1,TRP-AGG2-2,TRP-AGG2-3,TRP-AGG2-4,TRP-AGG2-5,TRP-AGG2-6,TRP-AGG2-8,TRP-TGG3-4,TRP-TGG3-5	tRNA	0	0	0	0	0	0	0	0	0	0	0	0	0	0	11	0	6	0	0	0	0	0	0	0	0	0	0	0	0	0
11	76235546	76235592	+	Annotated	URS000002EC8C_9606	URS000002EC8C_9606	piRNA	0	0	0	0	0	0	5	0	0	0	0	0	0	16	0	7	0	5	0	0	0	0	0	0	0	0	0	0	0	0
11	76235807	76235900	-	Annotated	URS000062C4DE_9606	TRP-TGG2-1	tRNA	0	0	0	24	0	0	0	0	0	0	0	0	0	0	38	0	0	5	0	21	0	0	0	0	7	0	0	0	8	0
11	76235854	76235900	-	Annotated	URS000167E1A8_9606	MK671729	misc_RNA	18	0	0	0	0	0	6	20	0	20	34	6	28	10	0	8	33	9	51	0	0	8	14	0	0	17	13	21	0	6
11	76235862	76235900	-	Annotated	URS0000147B41_9606	piR-36074	piRNA	0	31	11	0	17	13	0	0	13	0	0	0	0	0	0	0	0	0	0	0	9	0	0	5	0	0	0	0	0	0
11	76404218	76404253	-	Annotated	Y_RNA	Y_RNA	misc_RNA	0	212	0	0	157	128	356	0	105	159	196	0	353	0	0	0	118	107	70	0	0	0	0	0	0	0	0	0	255	0
11	77886427	77886601	+	Annotated	URS0000928682_9606	RF02543-012	tRNA	28	14	0	27	32	0	15	5	0	11	20	0	178	20	5	5	11	9	5	11	9	13	0	9	105	145	6	5	20	19
11	77886517	77886606	+	Annotated	URS0000928682_9606	RF02543-012	tRNA	0	0	0	0	0	0	0	0	0	0	0	0	0	0	0	0	0	0	0	0	0	0	0	0	0	5	0	0	0	0
11	79402028	79402055	-	Annotated	URS000075D08B_9606	MIR708	miRNA	23	26	0	0	89	14	104	0	24	26	8	40	79	0	0	0	0	0	5	5	0	8	0	24	10	0	0	0	9	10
11	79402029	79402056	-	Annotated	URS000049EEDF_9606	MIR708	miRNA	0	0	0	18	0	0	0	0	0	0	0	0	0	0	0	0	0	0	0	0	0	0	0	0	0	0	0	0	0	0
11	79402029	79402099	-	Annotated	URS0000EFC7C8_9606	MIR708	misc_RNA	0	0	24	0	0	0	0	58	0	0	0	0	0	0	0	0	0	0	0	0	48	0	15	0	0	33	0	24	0	0
11	79402072	79402099	-	Annotated	URS000019D79B_9606	MIR708	miRNA	0	0	0	0	0	14	0	0	0	0	0	16	0	0	0	0	0	0	0	0	0	0	0	5	0	0	0	0	0	16
11	85483968	85484003	+	Annotated	URS00000C0E02_9606	piR-36511-001,piR-36511-002,piR-36511-003,piR-36511-004,piR-36511-005	piRNA	0	0	0	0	0	0	0	0	0	0	0	0	0	0	0	0	0	0	0	0	0	0	0	0	0	0	0	0	0	5
11	85484010	85484110	+	Annotated	URS00005D9497_9606	oocyte_piRNA2629	piRNA	0	0	0	0	0	43	0	0	0	0	0	0	0	0	0	0	0	0	0	0	0	79	0	0	0	304	0	0	0	0
11	85484026	85484111	+	Annotated	URS00003A3BC1_9606	piR-31985-001,piR-31985-002,piR-31985-003,piR-31985-004,piR-31985-005	piRNA	153	105	48	109	176	0	85	68	0	72	0	22	0	294	101	74	173	151	216	101	43	0	32	65	436	0	27	46	65	165
11	88340571	88340594	+	Annotated	URS0001BD2522_9606	HSALNG0086315-002	tRNA	8	0	0	0	0	0	9	0	0	0	0	0	5	0	0	0	7	0	0	0	0	0	0	0	0	0	0	0	0	0
11	93535548	93535664	+	Annotated	URS0000366B46_9606	piR-60385	piRNA	0	0	0	0	0	0	0	7	0	0	0	0	0	0	0	0	0	0	0	0	0	0	0	0	0	0	0	0	0	0
11	93721512	93721622	+	Annotated	URS000068ED8C_9606	ENSG00000275146	snoRNA	0	0	384	0	0	360	0	0	234	0	0	0	404	0	0	0	0	285	0	233	0	0	0	0	0	0	0	0	0	0
11	93721541	93721575	+	Annotated	URS000068ED8C_9606	ENSG00000275146	snoRNA	240	248	0	227	845	0	278	417	0	873	249	861	0	248	326	297	279	0	228	0	540	663	1153	490	722	373	542	733	589	412
11	93721767	93721867	+	Annotated	URS000026377E_9606	ENSG00000273885,SCARNA9	snoRNA	0	0	837	0	420	813	0	811	0	0	0	965	1606	1751	1938	0	0	0	1192	0	2777	977	0	1571	0	0	0	1323	0	0
11	93721796	93721872	+	Annotated	snoU2-30	snoU2-30	snoRNA	969	1294	0	648	0	0	1392	0	1260	830	481	0	0	0	0	2495	2108	1823	0	1524	0	0	1098	0	488	1730	1578	0	422	936
11	93730511	93730648	-	Annotated	URS00003818BD_9606	SNORA25	snoRNA	37	24	52	16	26	0	9	0	48	43	0	60	14	11	14	0	15	36	0	8	0	0	0	21	0	26	0	0	0	0
11	93730933	93731101	-	Annotated	SNORA32	SNORA32	snoRNA	63	80	83	23	47	54	59	73	79	64	50	67	71	21	58	46	25	67	45	35	56	41	68	75	81	78	75	60	115	91
11	93731503	93731573	-	Annotated	SNORD6	SNORD6	snoRNA	48131	58082	32029	43432	50755	80393	50739	109254	49143	105454	81078	103387	42572	44734	74343	88967	30583	67256	63389	48974	50800	61519	88339	49182	40974	0	0	83509	83593	54453
11	93731976	93732135	-	Annotated	URS00004ACFCF_9606	SNORA1	snoRNA	0	28	45	15	0	0	13	36	0	30	21	29	0	21	0	16	7	20	0	0	26	0	36	39	0	0	23	20	88	40
11	93732355	93732500	-	Annotated	SNORA8	SNORA8	snoRNA	0	0	0	0	518	0	1036	0	0	0	0	0	0	0	878	793	0	0	0	0	0	0	0	0	0	0	0	0	0	1354
11	93733229	93733300	-	Annotated	SNORD5	SNORD5	snoRNA	15750	18084	36576	0	0	36778	0	29073	15124	24569	17474	23758	0	9503	0	0	6611	0	0	0	19958	24593	0	34669	17503	0	0	23911	43530	65757
11	93733452	93733608	-	Annotated	SNORA18	SNORA18	snoRNA	60084	37525	49905	9658	28569	0	16928	28703	75225	0	27753	41119	13868	5943	6606	10821	10866	10092	6959	5210	26125	0	28094	0	0	18712	35633	29956	62935	0
11	93733689	93733714	-	Annotated	URS000050FB05_9606	MIR1304	miRNA	0	0	0	0	0	0	0	0	0	0	0	0	0	0	0	0	0	0	0	0	0	10	0	0	0	0	0	0	0	0
11	93735078	93735238	-	Annotated	URS0001BEDC7C_9606	SNORA40	snoRNA	0	0	145	32	0	100	0	0	77	94	72	101	0	0	0	0	0	0	0	0	0	0	109	0	0	43	0	0	135	0
11	93735090	93735239	-	Annotated	URS00002587B6_9606	SNORA40	snoRNA	90	79	0	0	37	0	60	84	0	0	0	0	54	25	63	64	41	113	129	48	63	64	0	65	54	0	103	87	0	99
11	96341446	96341467	+	Annotated	URS0000239117_9606	MIR1260B	miRNA	0	0	0	0	0	0	0	0	0	14	0	0	0	0	0	0	0	0	0	0	0	0	0	0	0	0	0	15	0	0
11	109603194	109603228	+	Annotated	URS000042855D_9606	piR-64452	piRNA	0	0	0	0	0	0	0	0	0	0	1173	0	0	0	0	0	0	0	0	0	0	0	0	0	0	0	0	0	0	0
11	109603195	109603237	+	Annotated	URS00005BD380_9606	piR-31355	piRNA	169	90	44	148	421	28	84	190	17	305	0	82	158	78	66	102	64	131	337	58	81	108	275	97	129	87	157	92	96	145
11	111512986	111513010	+	Annotated	URS000050F7FA_9606	MIR34B	miRNA	0	0	0	0	0	0	13	0	0	0	0	0	0	0	0	0	0	0	0	0	0	0	0	0	0	0	0	0	0	0
11	111512986	111513011	+	Annotated	URS00004C43E8_9606	MIR34B	miRNA	0	0	0	0	0	0	0	0	0	0	0	0	0	0	0	0	0	0	0	0	0	0	0	0	0	0	0	5	0	7
11	111513448	111513476	+	Annotated	URS00002C7B2B_9606	MIR34C	miRNA	71	65	188	49	60	39	255	93	43	45	32	64	86	0	0	0	0	6	0	0	122	59	51	122	36	54	37	135	24	238
11	111513483	111513508	+	Annotated	URS00002C7C59_9606	MIR34C	miRNA	0	0	0	0	0	0	0	0	0	0	0	0	0	0	0	0	0	0	0	0	0	5	0	0	0	0	0	0	0	0
11	117015896	117015994	+	Annotated	URS0000687FC3_9606	RF00019-017	misc_RNA	15	0	0	10	12	15	46	20	11	36	24	0	14	38	28	76	24	31	34	16	17	19	13	0	15	0	0	25	20	32
11	118644047	118644071	+	Annotated	URS000075ED55_9606	MIR6716	miRNA	0	0	0	0	0	0	0	0	0	0	0	0	6	0	0	0	0	0	0	0	6	0	0	0	0	0	0	0	0	0
11	118994559	118994654	+	Annotated	URS000069C14B_9606	ENSG00000283691	misc_RNA	0	0	0	0	0	0	36	0	0	0	0	0	0	0	0	0	0	0	0	0	0	0	0	0	0	0	0	0	0	0
11	119190565	119190642	-	Annotated	URS0000ABD875_9606	SNORD150	snoRNA	13	19	8	9	14	9	9	8	5	22	16	41	7	5	0	7	0	8	12	6	0	7	28	0	12	6	8	6	24	6
11	122099765	122099791	-	Annotated	URS00002DABEA_9606	MIR125B1	miRNA	34	24	30	46	41	21	241	25	32	55	15	75	83	5	25	10	22	0	26	20	50	21	22	25	21	43	21	41	27	26
11	122099804	122099831	-	Annotated	URS0000209905_9606	MIR125B1,MIR125B2	miRNA	0	1573	0	1694	0	1373	11405	1527	2303	3741	700	0	0	0	5449	0	0	4120	0	0	4826	1876	0	0	0	4233	1972	5053	671	1158
11	122152270	122152297	-	Annotated	URS000040D674_9606	MIR100	miRNA	0	14985	12101	19227	15945	6718	0	9233	15672	21928	4425	23850	42904	20201	41762	23680	38269	40340	34413	28541	39087	17407	11846	16981	0	31026	11676	0	7055	12105
11	123003604	123003679	+	Annotated	URS0000DE2957_9606	MF588795,MT-TE,RF00005-143	tRNA	309	0	0	0	0	0	0	1427	0	1018	0	0	881	1289	0	0	0	0	0	0	0	2572	0	336	5482	0	0	144	1079	4374
11	123058059	123058162	-	Annotated	URS000075DB88_9606	SNORD14E	snoRNA	832	1100	1836	787	1760	1759	1150	2154	1356	1947	1045	2170	891	1929	1405	1503	992	2670	783	890	1607	1400	1624	1409	724	1165	1312	1505	2256	1967
11	123058882	123059006	-	Annotated	SNORD14D	SNORD14D	snoRNA	63	4258	7895	5987	261	5813	5091	13562	4286	5411	79	5315	4110	4803	3395	3563	4030	10584	27	29	6060	3783	145	3843	201	2384	2537	3705	6321	6361
11	123059305	123059423	-	Annotated	SNORD14C	SNORD14C	snoRNA	12424	17533	5154	4842	10465	9294	5975	8610	18693	11502	8756	12560	11198	11853	9360	6893	6376	8001	12805	10150	11135	7577	12051	5777	11634	10779	9502	10743	17979	4289
11	123301437	123301536	+	Annotated	URS00006B483D_9606	ENSG00000200496	snoRNA	0	0	0	0	0	145	0	0	0	0	0	0	0	31	0	0	90	0	0	0	0	0	0	0	0	128	0	0	0	0
11	124636458	124636495	+	Annotated	URS00006269E1_9606	RF00001-065	rRNA	0	0	0	0	0	0	0	0	0	0	0	0	0	0	0	0	0	0	0	0	0	0	0	0	0	0	0	0	0	0
11	125888047	125888072	-	Annotated	URS0000228CFD_9606	JX952209	misc_RNA	0	0	0	0	0	0	0	0	0	0	0	0	0	0	0	0	0	0	5	0	0	0	0	0	0	0	0	0	0	0
11	134151287	134151363	-	Annotated	URS0000ABD845_9606	SNORD153	snoRNA	0	5	0	0	11	8	0	0	6	14	9	10	0	0	7	5	11	0	12	7	10	6	21	0	11	0	0	0	40	5
12	6510219	6510393	+	Annotated	URS0000569A4A_9606	SCARNA10	snoRNA	0	0	62	84	96	0	131	172	0	96	240	0	0	85	117	0	0	224	173	97	127	0	107	87	0	123	124	0	39	105
12	6581460	6581611	-	Annotated	URS00001B2620_9606	SCARNA11	snoRNA	281	248	207	85	114	220	170	262	361	388	446	499	220	140	210	260	227	227	233	205	271	278	368	352	110	228	488	515	191	165
12	6943813	6943861	+	Annotated	URS00006ADA65_9606	RF00066-018,RF00066-110,RF00066-119,RF00066-138,RF00066-159,RF00066-164,RNU7-1	snRNA	0	0	0	0	0	0	189	0	0	0	0	0	0	0	0	0	0	0	0	0	0	0	0	0	0	0	0	0	0	0
12	6943813	6943879	+	Annotated	URS000036B0CC_9606	RNU7-1	snRNA	281	0	0	0	0	0	0	0	145	0	0	616	0	55	0	70	95	0	0	0	0	0	0	0	0	0	0	198	0	0
12	6943813	6943881	+	Annotated	URS0000659914_9606	RNU7-1	snRNA	0	226	0	0	0	223	0	851	0	724	0	0	0	0	118	0	0	264	98	53	175	410	0	0	1031	101	201	0	0	528
12	6943816	6943884	+	Annotated	URS00006C1298_9606	URS00006C1298_9606	snRNA	0	0	534	189	918	0	0	0	0	0	231	0	518	0	0	0	0	0	0	0	0	0	120	152	0	0	0	0	316	0
12	6963702	6963727	+	Annotated	URS0000346F1C_9606	MIR200C	miRNA	0	0	0	0	0	0	0	0	0	0	0	0	0	0	0	0	0	0	0	0	0	0	0	0	0	0	7	0	0	0
12	6963739	6963766	+	Annotated	URS0000192F9C_9606	MIR200C	miRNA	38844	24680	44249	20291	14498	27465	2048	28513	9181	17771	6756	32886	28832	248	182	212	409	283	369	278	15852	15042	6371	6089	10982	10506	24823	26152	10030	39251
12	6964153	6964177	+	Annotated	URS000003E1A9_9606	MIR141	miRNA	10218	5455	8803	4744	2706	7106	356	7016	2366	2150	2081	6283	3983	0	0	0	0	0	333	0	5631	3604	1866	1660	1143	3252	3425	2420	2368	19461
12	6967381	6967530	-	Annotated	URS000014FF3E_9606	SCARNA12	snoRNA	0	0	0	0	0	0	0	0	0	0	61	47	0	0	0	0	0	0	0	0	0	0	0	0	0	0	0	0	0	0
12	12435908	12435972	+	Annotated	URS0000334622_9606	L13712-001,L13712-002,L13712-003,L13712-004,L13712-005,L13712-006,L13712-007,L13712-008,L13712-009,L13712-010,L13712-011,L13712-012,L13712-013,L13712-014,L13712-015,L13712-016,L13712-017,L13712-018,L13712-019,L13712-020,L13712-021,L13712-022,L13712-023,L13712-024,L13712-025,L13712-026,L13712-027,L13712-028,L13712-029,L13712-030,L13712-031,L13712-032,L13712-033,L13712-034,RF00017-5753,RF00017-7665	misc_RNA	0	0	0	0	0	0	0	0	0	0	0	0	0	0	0	0	0	0	0	0	0	0	0	0	0	0	0	0	9	0
12	12441291	12441407	+	Annotated	URS0000334622_9606	L13712-001,L13712-002,L13712-003,L13712-004,L13712-005,L13712-006,L13712-007,L13712-008,L13712-009,L13712-010,L13712-011,L13712-012,L13712-013,L13712-014,L13712-015,L13712-016,L13712-017,L13712-018,L13712-019,L13712-020,L13712-021,L13712-022,L13712-023,L13712-024,L13712-025,L13712-026,L13712-027,L13712-028,L13712-029,L13712-030,L13712-031,L13712-032,L13712-033,L13712-034,RF00017-5753,RF00017-7665	misc_RNA	0	0	0	0	0	0	0	0	0	0	0	0	0	0	0	0	0	0	0	8	0	0	0	0	0	0	0	0	0	0
12	13046149	13046261	+	Annotated	URS00007125F9_9606	RF00001-067	rRNA	6	7	0	0	0	0	0	9	6	5	7	6	0	8	7	0	12	9	8	0	0	0	0	0	10	7	0	6	10	8
12	13440937	13440966	-	Annotated	URS0000674851_9606	RF00001-068	rRNA	0	0	0	0	0	0	0	0	0	0	0	0	0	0	0	0	0	0	0	0	0	0	0	0	0	6	0	0	0	0
12	17711006	17711046	+	Annotated	URS000072B033_9606	ENSG00000206662	misc_RNA	0	0	0	0	0	0	0	0	0	0	0	0	0	0	0	0	0	0	0	0	0	0	0	0	0	0	0	0	0	0
12	20551449	20551576	+	Annotated	URS000013B38B_9606	HSALNG0089742,RF01960-007,RNA18SN1,RNA18SN2,RNA18SN3,RNA45SN1,RNA45SN2,RNA45SN3	rRNA	0	9	0	0	0	0	0	0	0	0	0	0	0	21	0	0	0	0	0	0	0	9	0	0	8	0	0	0	0	10
12	20551501	20551582	+	Annotated	URS00009AAC46_9606	HSALNG0089742	rRNA	0	0	10	5	0	16	10	5	5	0	0	0	0	0	38	38	54	28	5	25	0	0	0	9	0	10	0	14	0	0
12	22544791	22544814	+	Annotated	URS0001BEE0D3_9606	HSALNG0089823	misc_RNA	0	0	0	0	0	0	0	0	0	0	0	0	0	9	0	0	0	0	0	0	0	0	0	0	0	0	0	0	0	0
12	28505393	28505455	+	Annotated	URS00006BB9B6_9606	RF00001-070	rRNA	0	0	0	0	0	6	0	0	0	0	0	0	9	5	0	0	0	0	0	0	0	0	0	0	0	0	0	0	0	0
12	34205790	34205820	+	Annotated	URS0000513774_9606	piR-1330	piRNA	0	0	0	0	0	0	0	0	0	0	0	0	7	0	0	0	0	0	0	0	0	0	0	0	0	0	0	0	0	0
12	38137803	38137851	+	Annotated	URS0000997FE9_9606	HSALNG0090409-001	tRNA	0	0	0	0	0	0	0	0	0	0	0	0	0	0	0	0	0	0	0	0	0	0	0	0	0	0	0	0	0	0
12	38137827	38137851	+	Annotated	URS0000997FE9_9606	HSALNG0090409-001	tRNA	6	0	0	0	0	0	0	0	0	0	0	0	0	0	0	0	0	0	0	0	0	0	0	0	10	0	0	0	0	0
12	38161458	38161512	-	Annotated	URS0000273971_9606	oocyte_piRNA1468	piRNA	5	8	10	5	8	7	7	8	0	13	17	6	45	14	8	14	19	5	7	9	6	12	0	0	39	44	0	12	0	7
12	48654352	48654519	-	Annotated	URS0000552BBC_9606	SNORA2C	snoRNA	44860	34321	20825	13194	22279	26539	17789	32301	68708	38798	41126	65864	13307	18790	13082	15221	16187	17571	18429	12743	24882	30457	24160	19545	16485	20158	43802	32911	19051	22056
12	48656636	48656783	-	Annotated	SNORA2A	SNORA2A	snoRNA	400	322	605	179	191	664	237	626	578	687	379	1103	55	147	179	199	278	683	227	261	354	545	210	120	204	243	888	895	223	689
12	48667428	48667594	-	Annotated	URS0000599BEA_9606	SNORA2B	snoRNA	43	50	147	16	27	65	38	58	60	77	40	85	37	25	59	50	50	157	42	32	56	68	25	37	39	52	102	88	28	85
12	48927933	48927981	-	Annotated	URS00006529EE_9606	RF00019-019	misc_RNA	0	0	0	0	6	0	0	0	0	0	0	0	10	0	0	0	0	0	0	0	0	0	0	0	0	0	0	0	0	0
12	49132854	49132883	-	Annotated	URS00006AF1EF_9606	ENSG00000200309	misc_RNA	0	0	0	0	0	0	0	0	0	0	0	0	0	0	0	0	0	0	0	0	0	0	0	0	0	0	0	0	0	0
12	49272459	49272533	+	Annotated	URS00005F0650_9606	piR-56914-001,piR-56914-002,piR-56914-003,piR-56914-004,piR-56914-005,piR-56914-006,piR-56914-007	piRNA	0	0	0	0	0	0	0	0	0	0	0	0	0	0	0	0	0	0	0	0	0	0	0	0	6	0	0	0	0	0
12	50456571	50456723	+	Annotated	URS00008E3A5F_9606	SNORD133	snoRNA	0	0	0	0	0	0	0	0	0	0	0	0	0	0	0	0	0	0	0	0	0	0	0	0	0	0	0	0	0	36
12	50456674	50456786	+	Annotated	URS00004C1179_9606	HQ292117	misc_RNA	0	0	0	0	0	0	0	0	0	0	0	0	0	0	0	0	0	0	0	0	0	0	0	0	0	0	0	0	0	0
12	50743644	50743685	+	Annotated	Y_RNA	Y_RNA	misc_RNA	0	0	0	0	0	0	0	0	0	0	0	0	0	0	0	0	0	0	0	0	0	0	0	0	0	0	0	0	0	0
12	53479692	53479827	+	Annotated	URS00005C6598_9606	cgr_piR_023239	piRNA	0	0	0	0	0	0	0	0	0	0	0	0	0	0	0	0	0	0	0	0	0	0	0	0	0	0	0	0	0	0
12	53991760	53991785	+	Annotated	URS00000DA6A7_9606	MIR196A1,MIR196A2	miRNA	0	0	0	0	0	1586	0	0	0	0	0	0	0	0	0	0	0	0	0	0	0	0	0	0	0	0	0	0	0	0
12	53991761	53991788	+	Annotated	URS00007E4955_9606	MIR196A2	miRNA	521	401	1095	545	953	0	386	1890	178	945	223	2769	1192	0	0	0	0	0	0	0	469	470	375	134	643	170	888	670	699	3233
12	54034009	54034033	+	Annotated	URS00003D5391_9606	MIR615	miRNA	0	0	0	0	0	0	6	0	0	0	0	45	0	0	0	0	0	0	0	0	0	0	0	0	0	0	0	0	12	0
12	54337237	54337271	+	Annotated	URS0000113EBB_9606	MIR148B	miRNA	96	54	0	0	54	0	0	0	30	69	28	0	67	21	48	27	0	36	0	32	82	45	14	31	0	27	0	46	46	0
12	54337273	54337301	+	Annotated	URS0000273B65_9606	MIR148B	miRNA	0	8574	0	0	0	0	0	0	0	0	2456	0	0	0	6539	0	0	0	0	0	0	0	0	4995	0	0	0	0	0	0
12	54337276	54337302	+	Annotated	URS0000521626_9606	MIR148B	miRNA	11669	0	7427	6503	5542	4137	6839	6563	3668	4594	0	5025	13115	2752	0	3750	10220	4777	6619	5351	10510	3846	1401	0	5735	4155	3815	5064	4284	6011
12	56190359	56190453	+	Annotated	URS0000278E1B_9606	TRS-CGA4-1	tRNA	0	0	8	0	0	0	0	0	0	0	0	0	0	0	5	0	0	0	0	0	0	0	0	0	0	0	0	0	0	0
12	56190395	56190446	+	Annotated	URS0000012429_9606	cgr_piR_021107	piRNA	0	0	0	0	0	0	0	0	0	0	0	0	0	0	0	0	0	0	0	0	0	0	0	0	0	0	0	0	0	0
12	56643661	56643750	-	Annotated	URS0000626424_9606	SNORD59B	snoRNA	0	0	0	0	0	385709	296073	297544	0	370116	221210	372230	1199725	87020	209273	270418	247499	226316	261272	218326	281699	226123	273305	167348	0	290860	297019	254639	151396	144886
12	56643681	56643751	-	Annotated	URS000075A693_9606	SNORD59B	snoRNA	434829	578645	353027	545439	194584	0	0	0	395912	0	0	0	0	0	0	0	0	0	0	0	0	0	0	0	249036	0	0	0	0	0
12	56644998	56645101	-	Annotated	SNORD59A	SNORD59A	snoRNA	101649	151306	41885	100775	24764	82777	89651	44903	146066	63309	32565	78426	248759	24824	84160	122905	105638	72286	118160	89974	110928	42710	75957	89881	44057	146840	113962	73394	33273	28214
12	57288618	57288643	+	Annotated	URS0001BD4826_9606	HSALNG0091612	misc_RNA	0	0	0	0	0	0	7	0	0	0	0	0	0	0	0	0	0	0	0	0	0	0	0	0	0	0	0	0	0	0
12	57824615	57824649	-	Annotated	URS000015D23B_9606	MIR26A2	miRNA	15	0	0	0	0	35	0	0	0	0	0	18	24	0	16	0	11	0	19	18	0	0	10	0	8	8	17	28	0	24
12	57824650	57824680	-	Annotated	URS000019B0F7_9606	MIR26A1,MIR26A2	miRNA	108223	98997	0	106045	0	0	197044	93318	0	0	0	0	123852	0	60460	0	75996	62072	0	58609	120359	43230	37813	0	0	0	0	0	0	0
12	62603688	62603714	+	Annotated	URS00004023EA_9606	MIRLET7I	miRNA	50752	29024	29094	30889	34631	22986	123266	41181	17187	21088	23286	27676	54032	16433	13554	9039	18485	11379	29574	18391	33584	20347	7559	12864	22609	16085	11865	23038	12985	22894
12	62603746	62603768	+	Annotated	URS0000D4F78B_9606	MIRLET7I	miRNA	0	17	43	0	0	0	0	0	0	0	0	0	0	0	0	0	0	0	0	0	0	0	0	0	0	0	0	0	0	0
12	62603746	62603770	+	Annotated	URS0000237CBD_9606	MIRLET7I	miRNA	23	0	0	9	40	26	32	33	12	20	9	0	19	0	5	0	0	5	0	0	9	10	0	16	0	0	0	15	0	11
12	63823608	63823696	+	Annotated	URS0000D5310C_9606	MIR10527	miRNA	0	0	0	0	0	0	0	0	0	0	0	0	0	0	0	0	0	0	0	0	0	0	0	0	5	0	0	0	0	0
12	63823660	63823697	+	Annotated	URS0000D5310C_9606	MIR10527	miRNA	0	0	0	0	0	0	6	8	0	0	0	0	0	0	0	0	0	0	0	0	0	0	0	0	0	0	0	0	6	0
12	69584730	69584770	+	Annotated	URS00003C83D7_9606	MIR3913-1,MIR3913-2	miRNA	16	10	22	13	24	0	0	0	0	8	0	15	17	0	6	0	0	0	0	0	34	0	0	19	0	0	0	0	6	23
12	69584756	69584804	-	Annotated	MIR3913-1	MIR3913-1	miRNA	0	0	0	0	0	0	9	0	9	0	0	0	0	7	0	0	0	0	0	0	0	0	0	0	0	9	0	0	0	0
12	69584771	69584814	-	Annotated	URS00003C83D7_9606	MIR3913-1,MIR3913-2	miRNA	16	10	22	13	24	0	0	11	0	8	0	0	0	0	6	0	6	0	0	0	0	11	0	0	0	0	0	0	6	0
12	80935794	80935819	-	Annotated	URS0000450F92_9606	MIR618	miRNA	0	0	16	6	8	11	30	29	0	27	12	13	0	15	0	71	99	88	83	59	53	22	6	10	19	12	23	44	0	17
12	86745111	86745136	-	Annotated	URS0000D5581B_9606	MIR3059	miRNA	0	0	0	0	0	0	0	0	0	0	0	0	0	0	0	0	0	0	0	0	7	0	5	0	0	0	0	0	0	0
12	88581732	88581768	+	Annotated	URS00006C13C6_9606	RF00003-020	snRNA	7	0	0	0	5	0	0	0	0	0	0	0	0	0	0	0	0	0	0	0	0	0	0	0	0	0	0	0	0	0
12	91526690	91526716	-	Annotated	URS0001BDFDE2_9606	HSALNG0093012-002	tRNA	23	8	0	7	20	5	29	6	7	10	9	15	8	7	0	8	0	9	12	5	30	14	8	0	16	6	7	6	18	8
12	95308439	95308473	+	Annotated	URS00001597DC_9606	MIR331	miRNA	32	21	40	10	26	15	38	33	7	31	14	28	31	0	13	15	13	15	13	8	30	19	10	9	20	16	16	17	22	16
12	95308479	95308504	+	Annotated	URS00003DDE27_9606	MIR331	miRNA	73	102	178	33	101	127	218	81	37	154	41	81	86	51	96	70	75	72	61	33	232	96	45	44	37	51	38	69	83	72
12	96036013	96036097	+	Annotated	URS00005EA0AD_9606	TRD-GTC2-1,TRD-GTC2-10,TRD-GTC2-11,TRD-GTC2-2,TRD-GTC2-3,TRD-GTC2-4,TRD-GTC2-5,TRD-GTC2-6,TRD-GTC2-7,TRD-GTC2-8,TRD-GTC2-9	tRNA	0	0	0	0	0	0	0	0	0	0	0	0	0	0	0	0	0	0	0	0	0	0	0	0	5	0	0	0	0	0
12	96036054	96036100	+	Annotated	URS00002B094D_9606	AB330774-001,AB330774-002,AB330774-003,AB330774-004,AB330774-005,AB330774-006,AB330774-007,AB330774-008,AB330774-009,AB330774-010,AB330774-011,AB330774-012	tRNA	0	0	0	0	0	0	10	0	0	0	0	0	0	0	6	0	5	0	5	0	0	0	0	0	0	0	0	0	0	0
12	97563833	97563858	+	Annotated	URS00000DF6D0_9606	MIR135A1,MIR135A2	miRNA	0	0	0	0	0	0	0	0	0	826	0	0	0	0	0	0	8	0	0	5	0	938	0	0	0	0	0	479	0	0
12	97876121	97876161	-	Annotated	URS0000816C2B_9606	SNORD81L4	snoRNA	0	0	0	24593	12271	0	24525	24529	19670	0	12394	0	35158	16879	0	0	0	0	18475	0	51476	20907	10923	0	10405	46336	0	0	0	0
12	98503494	98503595	+	Annotated	URS000013899F_9606	TRD-GTC1-1	tRNA	34	41	40	39	138	21	0	123	18	116	239	73	74	0	0	0	40	0	115	0	64	0	87	0	0	0	78	81	0	0
12	98503530	98503579	+	Annotated	URS00002F5741_9606	oocyte_piRNA1846	piRNA	0	0	0	0	0	0	52	0	0	0	0	0	0	10	60	40	0	66	0	33	0	24	0	33	56	26	0	0	43	55
12	98504234	98504331	+	Annotated	URS000038F4B2_9606	TRW-CCA4-1	tRNA	0	0	0	0	0	5	0	0	0	0	0	0	0	0	0	0	0	0	0	0	18	0	0	0	0	0	0	0	8	0
12	98504234	98504338	+	Annotated	URS000038F4B2_9606	TRW-CCA4-1	tRNA	12	10	5	15	0	0	14	13	0	29	35	9	11	23	20	11	18	29	10	8	0	0	8	13	13	7	18	22	0	15
12	98599632	98599767	+	Annotated	URS000075B5A7_9606	SNORA53	snoRNA	0	0	0	0	0	0	0	0	0	0	0	52	0	0	0	0	0	0	0	29	0	0	0	0	0	0	0	0	0	54
12	98599766	98599891	+	Annotated	URS000075B5A7_9606	SNORA53	snoRNA	261	240	165	76	151	119	105	0	0	0	0	95	238	71	0	137	0	0	0	71	0	121	0	82	156	216	0	0	0	50
12	99083817	99083874	-	Annotated	URS00006612E3_9606	RF00001-076	rRNA	0	0	0	0	0	0	0	0	0	0	0	0	0	0	0	0	0	7	0	0	0	0	0	0	0	0	0	0	0	0
12	99083817	99083879	-	Annotated	URS00006612E3_9606	RF00001-076	rRNA	11	10	0	0	18	14	14	0	0	5	0	0	155	6	11	7	5	0	0	0	0	5	0	5	40	106	0	11	12	6
12	110496348	110496422	-	Annotated	URS0000640B31_9606	ENSG00000202335	snoRNA	6	8	26	5	12	6	7	15	5	13	0	8	6	0	9	6	0	21	6	0	11	6	10	16	11	8	0	11	11	17
12	120136813	120136879	-	Annotated	URS0000990DE9_9606	HSALNG0045503,RF00017-1186,RF00017-1250,RF00017-1887,RF00017-1921,RF00017-2096,RF00017-2246,RF00017-2506,RF00017-2550,RF00017-2598,RF00017-2999,RF00017-3757,RF00017-3896,RF00017-391,RF00017-4303,RF00017-4306,RF00017-4310,RF00017-4333,RF00017-4419,RF00017-4426,RF00017-4633,RF00017-4685,RF00017-4711,RF00017-4852,RF00017-4872,RF00017-5033,RF00017-5169,RF00017-5253,RF00017-5415,RF00017-5424,RF00017-5…	misc_RNA	0	9	12	0	7	5	0	10	0	13	6	8	0	0	0	0	0	0	0	0	0	6	10	5	5	0	7	7	6	9
12	120197325	120197443	-	Annotated	URS000096B6E3_9606	RF00017-046,RF00017-054,RF00017-065,RF00017-1186,RF00017-1223,RF00017-1356,RF00017-1690,RF00017-171,RF00017-1921,RF00017-2025,RF00017-2506,RF00017-2802,RF00017-2988,RF00017-3398,RF00017-4051,RF00017-4164,RF00017-4197,RF00017-4218,RF00017-4300,RF00017-4343,RF00017-4385,RF00017-4506,RF00017-4582,RF00017-4633,RF00017-4652,RF00017-4702,RF00017-4723,RF00017-4749,RF00017-4784,RF00017-4887,RF00017-4987,…	misc_RNA	0	0	0	0	0	0	0	0	0	0	0	0	0	0	0	0	0	0	0	0	0	0	0	0	7	0	0	0	0	0
12	120198552	120198728	-	Annotated	URS000096B6E3_9606	RF00017-046,RF00017-054,RF00017-065,RF00017-1186,RF00017-1223,RF00017-1356,RF00017-1690,RF00017-171,RF00017-1921,RF00017-2025,RF00017-2506,RF00017-2802,RF00017-2988,RF00017-3398,RF00017-4051,RF00017-4164,RF00017-4197,RF00017-4218,RF00017-4300,RF00017-4343,RF00017-4385,RF00017-4506,RF00017-4582,RF00017-4633,RF00017-4652,RF00017-4702,RF00017-4723,RF00017-4749,RF00017-4784,RF00017-4887,RF00017-4987,…	misc_RNA	0	0	0	0	0	0	0	0	0	0	0	0	0	0	0	0	0	0	0	0	0	0	0	0	0	0	0	0	0	0
12	120198636	120198742	-	Annotated	URS000096B6E3_9606	RF00017-046,RF00017-054,RF00017-065,RF00017-1186,RF00017-1223,RF00017-1356,RF00017-1690,RF00017-171,RF00017-1921,RF00017-2025,RF00017-2506,RF00017-2802,RF00017-2988,RF00017-3398,RF00017-4051,RF00017-4164,RF00017-4197,RF00017-4218,RF00017-4300,RF00017-4343,RF00017-4385,RF00017-4506,RF00017-4582,RF00017-4633,RF00017-4652,RF00017-4702,RF00017-4723,RF00017-4749,RF00017-4784,RF00017-4887,RF00017-4987,…	misc_RNA	0	0	0	0	0	0	0	0	0	0	0	0	0	0	0	0	0	0	0	0	0	0	0	0	7	0	0	0	7	0
12	120198864	120198967	-	Annotated	URS000096B6E3_9606	RF00017-046,RF00017-054,RF00017-065,RF00017-1186,RF00017-1223,RF00017-1356,RF00017-1690,RF00017-171,RF00017-1921,RF00017-2025,RF00017-2506,RF00017-2802,RF00017-2988,RF00017-3398,RF00017-4051,RF00017-4164,RF00017-4197,RF00017-4218,RF00017-4300,RF00017-4343,RF00017-4385,RF00017-4506,RF00017-4582,RF00017-4633,RF00017-4652,RF00017-4702,RF00017-4723,RF00017-4749,RF00017-4784,RF00017-4887,RF00017-4987,…	misc_RNA	0	0	0	0	0	0	0	0	0	0	0	0	0	0	0	0	0	0	5	0	0	0	0	0	6	0	0	0	0	0
12	120199118	120199192	-	Annotated	URS000096B6E3_9606	RF00017-046,RF00017-054,RF00017-065,RF00017-1186,RF00017-1223,RF00017-1356,RF00017-1690,RF00017-171,RF00017-1921,RF00017-2025,RF00017-2506,RF00017-2802,RF00017-2988,RF00017-3398,RF00017-4051,RF00017-4164,RF00017-4197,RF00017-4218,RF00017-4300,RF00017-4343,RF00017-4385,RF00017-4506,RF00017-4582,RF00017-4633,RF00017-4652,RF00017-4702,RF00017-4723,RF00017-4749,RF00017-4784,RF00017-4887,RF00017-4987,…	misc_RNA	0	0	0	0	0	0	0	0	0	0	0	0	0	0	0	0	0	0	0	0	0	0	0	0	0	0	0	0	0	0
12	120199309	120199464	-	Annotated	URS000096B6E3_9606	RF00017-046,RF00017-054,RF00017-065,RF00017-1186,RF00017-1223,RF00017-1356,RF00017-1690,RF00017-171,RF00017-1921,RF00017-2025,RF00017-2506,RF00017-2802,RF00017-2988,RF00017-3398,RF00017-4051,RF00017-4164,RF00017-4197,RF00017-4218,RF00017-4300,RF00017-4343,RF00017-4385,RF00017-4506,RF00017-4582,RF00017-4633,RF00017-4652,RF00017-4702,RF00017-4723,RF00017-4749,RF00017-4784,RF00017-4887,RF00017-4987,…	misc_RNA	0	0	0	0	0	0	0	0	0	0	0	0	0	0	0	0	0	0	0	0	0	0	0	0	0	0	0	0	0	0
12	120291751	120291899	-	Annotated	URS000000C8CD_9606	RNU4-2	snRNA	122	82	46	24	131	45	50	76	75	75	51	76	206	96	252	117	162	244	142	84	91	74	53	43	62	114	56	80	188	37
12	120292196	120292244	+	Annotated	URS000092EF5C_9606	RF00017-1083,RF00017-1188,RF00017-1537,RF00017-1887,RF00017-2228,RF00017-2506,RF00017-2837,RF00017-3057,RF00017-307,RF00017-3216,RF00017-3413,RF00017-3523,RF00017-3957,RF00017-402,RF00017-4159,RF00017-4194,RF00017-4228,RF00017-4309,RF00017-4384,RF00017-4402,RF00017-4455,RF00017-4648,RF00017-4709,RF00017-4729,RF00017-4916,RF00017-4925,RF00017-4940,RF00017-5115,RF00017-5321,RF00017-5609,RF00017-577…	misc_RNA	0	0	0	0	0	6	0	0	0	0	0	0	0	0	0	0	0	0	0	0	0	0	0	0	0	0	0	0	0	0
12	120293087	120293187	-	Annotated	URS0000200C70_9606	RNU4-1,RNU4-2	snRNA	45	29	31	20	79	27	22	49	22	50	0	66	204	26	232	89	90	214	181	55	35	49	60	21	53	46	47	85	203	33
12	123616706	123616841	+	Annotated	URS00006D051F_9606	SNORA9B	snoRNA	0	0	0	0	5	0	0	0	0	13	0	13	0	0	0	0	0	0	0	0	0	9	7	7	7	0	12	0	0	0
12	124921722	124921834	-	Annotated	URS000000AA0C_9606	piR-49039-001,piR-49039-002,piR-49039-003,piR-49039-004	piRNA	0	24	0	0	0	0	0	0	0	0	0	0	0	0	0	0	43	0	0	0	0	0	0	0	0	0	32	0	0	0
12	124921740	124921833	-	Annotated	URS000061F57C_9606	TRA-TGC3-1,TRA-TGC3-2	tRNA	17	0	0	0	0	0	0	0	0	40	45	0	0	0	24	0	0	24	29	15	0	0	25	0	17	28	0	50	0	0
12	124921750	124921790	-	Annotated	URS00000712D0_9606	URS00000712D0_9606	piRNA	0	0	0	0	0	0	0	0	0	0	0	0	0	0	0	0	0	0	0	0	0	0	0	0	0	0	0	0	0	38
12	124927309	124927382	-	Annotated	URS00002B094D_9606	AB330774-001,AB330774-002,AB330774-003,AB330774-004,AB330774-005,AB330774-006,AB330774-007,AB330774-008,AB330774-009,AB330774-010,AB330774-011,AB330774-012	tRNA	0	13	35	0	13	0	0	16	19	0	0	0	29	0	0	46	100	0	115	0	30	31	48	0	16	0	25	35	28	0
12	124927328	124927405	-	Annotated	URS00000711F0_9606	AB330774-001,AB330774-002,AB330774-003,AB330774-004,AB330774-005,AB330774-006,AB330774-007,AB330774-008,AB330774-009,AB330774-010,AB330774-011,AB330774-012	tRNA	0	0	0	0	0	0	0	0	0	0	0	0	0	0	0	0	0	171	0	0	0	0	0	0	0	0	0	0	0	0
12	124927328	124927417	-	Annotated	URS00005E876E_9606	URS00005E876E_9606	piRNA	12	0	0	0	0	37	0	0	0	0	15	0	0	0	0	0	0	0	0	0	0	0	0	0	0	0	0	0	0	0
12	124927328	124927424	-	Annotated	URS00006174C2_9606	TRD-GTC2-1,TRD-GTC2-10,TRD-GTC2-11,TRD-GTC2-2,TRD-GTC2-3,TRD-GTC2-4,TRD-GTC2-5,TRD-GTC2-6,TRD-GTC2-7,TRD-GTC2-8,TRD-GTC2-9	tRNA	0	0	0	0	0	0	0	0	0	0	0	0	0	0	0	0	0	0	0	35	0	0	0	0	0	22	0	0	0	0
12	124927827	124927898	-	Annotated	URS00004CEA14_9606	piR-43773-001,piR-43773-002	piRNA	0	0	9	0	0	0	0	12	33	0	38	0	14	25	0	0	0	33	0	0	0	0	0	46	0	0	32	0	0	16
12	124927828	124927927	-	Annotated	URS00001CE4E0_9606	TRF-GAA1-1,TRF-GAA1-2,TRF-GAA1-3,TRF-GAA1-4,TRF-GAA1-5,TRF-GAA1-6	tRNA	52	0	0	28	11	18	0	0	0	24	0	20	0	0	53	0	29	0	38	97	30	17	54	0	0	56	0	76	9	0
12	124927828	124927930	-	Annotated	URS000029CCC5_9606	TRF-GAA1-1,TRF-GAA1-2,TRF-GAA1-3,TRF-GAA1-4,TRF-GAA1-5,TRF-GAA1-6	tRNA	0	45	0	0	0	0	0	0	0	0	0	0	0	0	0	0	0	0	0	0	0	0	0	0	0	0	0	0	0	0
12	124939589	124939724	-	Annotated	URS00002B094D_9606	AB330774-001,AB330774-002,AB330774-003,AB330774-004,AB330774-005,AB330774-006,AB330774-007,AB330774-008,AB330774-009,AB330774-010,AB330774-011,AB330774-012	tRNA	7	0	0	6	0	0	0	0	11	18	0	0	26	0	63	0	58	0	25	17	19	19	0	0	0	23	9	0	11	0
12	124939624	124939719	-	Annotated	URS00005E876E_9606	URS00005E876E_9606	piRNA	0	20	0	0	0	0	0	0	0	0	0	0	0	0	0	0	0	0	0	0	0	0	0	0	0	0	0	0	0	0
12	124939957	124940020	+	Annotated	URS0000460026_9606	piR-36225-001,piR-36225-002,piR-36225-003,piR-36225-004,piR-36225-005,piR-36225-006,piR-36225-007	piRNA	0	0	0	0	0	0	0	0	0	0	0	0	0	0	0	0	27	0	0	0	0	0	0	0	0	0	0	0	0	0
12	124939957	124940045	+	Annotated	URS00006C8EDF_9606	TRA-TGC4-1	tRNA	13	24	12	27	19	19	8	9	16	34	50	19	32	28	36	30	0	22	24	19	27	21	30	16	13	21	19	38	13	7
12	127165895	127166044	-	Annotated	URS0000571C3A_9606	piR-60852-001,piR-60852-002,piR-60852-003,piR-60852-004	piRNA	1222	1335	2020	1145	1922	1598	1560	2777	985	3022	1202	2198	2554	2249	2397	2358	2974	4859	1936	2945	816	2297	0	624	5353	1011	0	1482	1828	2401
12	127166318	127166443	-	Annotated	URS000013CF05_9606	MF281429-001,MF281429-002,MF281429-003,MF281429-004,MF281429-005,MF281429-006,MF281429-007	miRNA	0	0	24	0	117	0	0	26	8	0	19	0	155	90	14	0	50	0	33	33	0	75	10	0	0	128	0	0	0	0
12	127166379	127166444	-	Annotated	URS000021E049_9606	piR-31080-001,piR-31080-002,piR-31080-003,piR-31080-004,piR-31080-005	piRNA	28	11	0	22	0	11	46	0	0	48	0	0	0	0	0	0	0	13	0	0	13	0	0	29	395	0	0	14	93	130
12	130869758	130869794	-	Annotated	URS00007230CA_9606	RF00026-261	snRNA	0	0	0	0	5	0	0	0	0	8	0	0	0	0	0	0	0	0	0	0	0	7	6	0	13	0	0	0	0	0
12	132031221	132031361	+	Annotated	URS00006276F4_9606	SNORA49	snoRNA	317	237	198	129	256	259	194	248	526	338	261	656	116	256	121	139	156	211	104	144	432	259	488	175	137	198	485	398	243	157
12	133047546	133047594	-	Annotated	URS00006E1E4D_9606	RF00001-086	rRNA	7	0	0	0	7	0	0	0	0	7	0	0	22	5	0	0	7	9	0	0	0	7	0	0	35	55	0	6	10	0
13	21628496	21628686	-	Annotated	URS0000081E48_9606	piR-43148-001,piR-43148-002,piR-43148-003,piR-43148-004	piRNA	0	0	0	0	0	0	0	5	0	0	0	0	0	0	0	0	0	0	0	0	0	0	0	0	12	0	0	7	0	0
13	27255060	27255137	+	Annotated	SNORD102	SNORD102	snoRNA	85569	113544	114380	71414	0	81473	94479	103857	95867	101754	0	147823	133760	0	58092	95454	69739	55255	78006	58675	0	87611	0	177997	78543	82878	97796	91271	247038	110749
13	27255062	27255145	+	Annotated	URS00003034E3_9606	SNORD102	snoRNA	0	0	0	0	104730	0	0	0	0	0	65819	0	0	0	0	0	0	0	0	0	136859	0	0	0	0	0	0	0	0	0
13	27255399	27255527	+	Annotated	URS00005F1DD0_9606	SNORA27	snoRNA	52	34	75	9	25	40	23	84	58	62	30	90	22	13	16	19	21	32	16	15	54	73	82	107	27	55	98	82	224	112
13	30673914	30674047	-	Annotated	URS000027ADD4_9606	cgr_piR_003364	piRNA	0	0	8	0	0	0	0	5	0	12	5	0	14	0	7	0	0	8	10	10	8	12	0	0	0	0	9	6	0	0
13	30673947	30674032	-	Annotated	URS0000580D98_9606	cgr_piR_003368	piRNA	0	4	0	0	0	0	0	0	0	0	0	0	0	0	0	0	0	0	0	0	0	0	0	0	0	0	0	0	0	0
13	30673947	30674043	-	Annotated	URS0000427F4E_9606	piR-33470-001,piR-33470-002,piR-33470-003,piR-33470-004,piR-33470-005,piR-33470-006,piR-33470-007,piR-33470-008,piR-33470-009,piR-33470-010,piR-33470-011,piR-33470-012	piRNA	9	0	0	0	0	0	0	0	0	0	0	6	0	0	0	0	18	0	0	0	0	0	7	0	0	0	0	0	9	0
13	32316870	32316889	+	Annotated	URS0000B08A67_9606	KY212394	tRNA	0	0	17	0	0	0	0	0	0	0	0	0	0	0	0	0	0	0	0	0	0	0	0	0	0	0	0	0	13	0
13	34553153	34553177	+	Annotated	URS0001BD0405_9606	HSALNG0096321-001	misc_RNA	14	0	0	0	7	0	0	0	0	0	0	0	5	0	0	0	0	0	0	0	0	0	0	0	7	9	0	0	0	0
13	44434548	44434649	-	Annotated	URS000014700E_9606	piR-46990	piRNA	0	0	0	0	0	0	0	0	0	0	0	0	0	0	0	0	0	0	0	0	0	0	0	0	0	0	0	0	0	0
13	44917961	44918000	-	Annotated	URS00003C9A26_9606	TRE-TTC2-1,TRE-TTC2-2	tRNA	0	15289	6143	8999	0	6258	12097	46696	6775	34326	44047	15593	28482	8762	20011	11783	0	0	36473	0	15088	18585	31221	8220	8895	17830	27306	19483	11501	0
13	45336285	45336482	-	Annotated	SNORA31	SNORA31	snoRNA	530	335	1184	109	316	983	143	1138	857	1624	647	2664	84	525	362	401	269	884	306	322	177	1371	1092	134	241	498	2055	1658	2307	1156
13	45337451	45337610	-	Annotated	SNORA31	SNORA31	snoRNA	442	340	303	79	313	225	195	223	455	410	271	544	238	216	279	138	216	368	271	122	620	282	875	791	179	305	590	337	932	196
13	46374472	46374502	-	Annotated	RNU2-6P	RNU2-6P	snRNA	0	0	0	0	0	0	0	0	0	0	0	0	0	0	0	0	0	0	0	0	0	0	0	0	0	0	0	0	0	14
13	46374489	46374590	-	Annotated	RNU2-6P	RNU2-6P	snRNA	0	0	0	0	6	0	0	0	0	0	0	0	6	0	0	0	0	0	0	0	0	0	0	0	0	0	0	0	0	0
13	46745053	46745212	+	Annotated	URS0000EFB93D_9606	SNODB2075	snoRNA	0	0	0	0	0	0	0	0	0	0	0	5	0	0	0	0	0	0	0	0	0	0	5	0	0	0	0	0	5	0
13	49908633	49908664	-	Annotated	RNY4P9	RNY4P9	misc_RNA	0	0	0	0	0	0	0	0	0	9	0	0	0	0	0	0	0	0	0	0	0	6	0	0	19	0	0	0	13	7
13	49996463	49996487	-	Annotated	URS0000045DBD_9606	MIR3613	miRNA	0	0	0	0	38	0	0	51	0	0	0	0	0	0	0	0	0	0	0	0	0	0	0	0	0	0	0	0	0	0
13	50048982	50049006	-	Annotated	URS000034AA12_9606	MIR16-1	miRNA	0	0	0	5	0	6	0	8	0	0	0	0	0	0	5	0	0	0	0	0	0	0	0	5	0	0	0	0	0	0
13	50049024	50049049	-	Annotated	URS0000247F78_9606	MIR16-1,MIR16-2	miRNA	0	0	0	0	0	0	0	0	0	1879	0	0	0	0	0	0	0	0	0	0	0	0	0	0	0	0	0	0	0	0
13	50049164	50049188	-	Annotated	URS00003D1AE3_9606	MIR15A	miRNA	0	0	0	0	0	0	0	0	0	0	0	0	0	0	0	0	0	0	0	0	0	0	0	0	0	27	0	0	0	0
13	57884438	57884487	-	Annotated	URS0000749E14_9606	HG983762	tRNA	0	0	0	0	0	0	0	0	0	0	0	0	0	0	0	0	0	6	6	6	0	0	0	0	0	0	0	0	0	0
13	60187739	60187768	-	Annotated	URS0001BF89D6_9606	HSALNG0097497	misc_RNA	0	0	0	0	0	0	0	0	0	0	0	0	0	0	0	0	0	0	0	0	0	0	0	0	0	0	0	0	0	0
13	60187797	60187830	-	Annotated	URS0001BF89D6_9606	HSALNG0097497	misc_RNA	0	0	0	0	0	0	11	0	0	0	0	0	0	0	0	7	0	0	5	0	0	0	0	0	0	0	0	0	0	0
13	60816690	60816739	-	Annotated	URS0000CBDC77_9606	MF281428-001,MF281428-002,MF281428-003,MF281428-004,MF281428-005,MF281428-006,MF281428-007,MF281428-008,MF281428-009,MF281428-010,MF281428-011,MF281428-012,MF281428-013,MF281428-014,MF281428-015,MF281428-016,MF281428-017,MF281428-018,MF281428-019,MF281428-020,MF281428-021	miRNA	64	36	95	51	100	111	184	164	26	214	39	95	110	38	46	43	50	77	54	41	124	206	45	67	343	47	68	97	354	303
13	76499660	76499681	-	Annotated	URS0001BCAD1C_9606	HSALNG0098012-001	misc_RNA	0	0	0	0	0	0	0	0	0	0	0	5	0	0	0	0	0	0	0	0	0	0	0	0	0	0	0	0	0	0
13	91350615	91350642	+	Annotated	URS000006D42B_9606	microRNA miR-17-5p	piRNA	0	0	0	0	0	0	0	0	0	0	0	0	0	0	0	0	0	0	0	573	0	2235	0	0	0	0	2262	0	0	0
13	91350616	91350642	+	Annotated	URS00002075FA_9606	MIR17	miRNA	0	695	0	835	0	0	1012	3861	0	0	0	0	0	0	855	0	0	0	0	0	0	0	0	1314	0	931	0	0	0	4992
13	91350616	91350644	+	Annotated	URS00002FDD5B_9606	MIR17	miRNA	1194	0	4063	0	2073	2071	0	0	370	2075	385	3888	1422	1033	0	0	1184	1594	493	0	2211	0	1106	0	1468	0	0	2626	3350	0
13	91350755	91350782	+	Annotated	URS000033192B_9606	piR-37523	piRNA	0	0	0	0	0	0	0	0	0	0	0	0	0	0	0	0	0	0	0	0	0	41	0	0	0	0	0	0	0	171
13	91350755	91350786	+	Annotated	URS00000D0279_9606	piR-37523	piRNA	0	0	0	0	0	0	0	159	0	0	0	0	0	0	0	0	0	0	0	0	0	0	0	0	0	0	0	0	0	0
13	91351359	91351386	+	Annotated	URS00003768C5_9606	MIR92A1,MIR92A2	miRNA	6426	0	6062	5327	6353	7069	6030	10306	2916	5736	1957	14725	19865	7451	8841	4648	15952	9773	13133	12585	15382	6562	8803	6298	4967	7404	10943	12635	14217	9559
13	94549609	94549727	-	Annotated	URS00004CEA14_9606	piR-43773-001,piR-43773-002	piRNA	9	23	9	25	18	0	98	11	0	21	0	14	0	23	23	21	25	0	10	33	19	19	30	36	32	31	15	41	11	16
13	94549610	94549740	-	Annotated	URS00001CE4E0_9606	TRF-GAA1-1,TRF-GAA1-2,TRF-GAA1-3,TRF-GAA1-4,TRF-GAA1-5,TRF-GAA1-6	tRNA	0	0	0	0	0	0	0	0	20	0	0	0	0	0	0	0	0	0	0	0	0	0	0	0	0	0	0	0	0	0
13	94549611	94549724	-	Annotated	URS00004CEA14_9606	piR-43773-001,piR-43773-002	piRNA	0	0	0	0	0	11	0	0	0	0	0	0	0	0	0	0	0	0	0	0	0	0	0	0	0	0	0	0	0	0
13	95336157	95336201	-	Annotated	RNY4P27	RNY4P27	misc_RNA	147	129	77	165	145	75	625	292	67	238	327	90	196	493	150	498	180	277	289	183	133	225	126	71	331	43	69	131	143	502
13	98183616	98183639	-	Annotated	URS000099BA6B_9606	HSALNG0007546,RF00017-1088,RF00017-1108,RF00017-1229,RF00017-1286,RF00017-1337,RF00017-1365,RF00017-151,RF00017-1674,RF00017-1685,RF00017-1883,RF00017-1931,RF00017-1933,RF00017-1988,RF00017-2004,RF00017-201,RF00017-2067,RF00017-2186,RF00017-2223,RF00017-2277,RF00017-2313,RF00017-2336,RF00017-2359,RF00017-2375,RF00017-2435,RF00017-2446,RF00017-2496,RF00017-2750,RF00017-2799,RF00017-2840,RF00017-29…	misc_RNA	10	0	37	0	0	0	0	8	0	20	0	10	0	0	8	0	7	12	0	8	0	13	0	0	0	0	0	0	0	0
13	113478931	113478964	-	Annotated	URS0000706BFF_9606	RF00003-023	snRNA	0	0	0	0	6	0	0	7	0	0	0	0	0	0	0	0	0	0	0	0	0	5	0	0	11	0	0	0	0	29
13	114244540	114244563	+	Annotated	URS00004283FE_9606	MIR548AR	miRNA	0	0	0	0	0	0	0	5	0	0	0	0	0	0	0	0	0	0	0	0	0	0	0	0	0	0	0	0	0	0
14	16055589	16055627	+	Annotated	URS00008CB034_9606	HSALNG0018957,RF01960-003,RF01960-009	rRNA	0	0	0	0	0	0	0	0	0	0	0	0	0	0	0	0	0	0	0	0	0	0	0	0	0	0	0	0	0	0
14	20323169	20323328	-	Annotated	URS0000704142_9606	SNORA79B	snoRNA	784	0	771	299	722	897	497	1036	1163	602	771	1714	538	1114	947	721	982	2037	534	1182	560	628	502	523	468	609	852	934	633	659
14	20326447	20326523	-	Annotated	SNORD126	SNORD126	snoRNA	0	0	0	0	0	0	0	12616	0	0	0	0	0	0	0	0	0	0	0	0	0	13823	0	0	0	0	0	17600	0	0
14	20609379	20609411	-	Annotated	URS000020CB8F_9606	ENSG00000262521,TRP-AGG2-3,TRP-AGG2-5,TRP-AGG2-8	tRNA	0	0	0	0	0	0	0	0	0	0	0	0	0	0	0	0	0	0	5	0	0	0	0	0	0	0	0	0	0	0
14	20610122	20610251	+	Annotated	URS0000120E41_9606	TRL-AAG2-1,TRL-AAG2-2,TRL-AAG2-3,TRL-AAG2-4	tRNA	0	0	0	0	0	0	0	0	0	0	0	0	8	0	12	0	10	0	0	8	8	0	0	0	0	6	0	0	0	0
14	20613363	20613483	-	Annotated	URS0000416117_9606	ENSG00000262521,TRP-AGG1-1,TRP-AGG2-1,TRP-AGG2-2,TRP-AGG2-3,TRP-AGG2-4,TRP-AGG2-5,TRP-AGG2-6,TRP-AGG2-8,TRP-TGG3-4,TRP-TGG3-5	tRNA	0	0	5	0	0	10	0	6	0	0	0	0	0	0	0	0	0	0	9	0	0	0	0	0	0	0	5	0	0	0
14	20613776	20613869	-	Annotated	URS00003516B6_9606	TRT-TGT3-1,TRT-TGT4-1	tRNA	37	47	0	29	32	49	28	32	14	53	25	162	36	20	0	20	0	45	61	0	51	46	36	0	27	31	121	243	54	26
14	20625363	20625421	+	Annotated	URS000024301D_9606	piR-36318	piRNA	0	10	0	9	0	5	5	0	0	6	10	6	0	0	0	5	9	0	0	0	0	0	0	0	0	7	6	12	10	0
14	20625363	20625455	+	Annotated	URS0000637E4A_9606	TRL-TAG2-1	tRNA	0	0	0	0	0	0	0	0	0	0	0	0	0	0	0	0	0	0	0	0	0	0	0	0	0	0	0	0	0	0
14	20631105	20631237	-	Annotated	URS0000303F94_9606	piR-44992-001,piR-44992-002,piR-44992-003	piRNA	33	52	0	32	45	56	28	0	0	0	0	53	46	24	66	18	0	0	0	0	61	53	0	26	0	36	28	65	33	0
14	20631139	20631233	-	Annotated	URS000021550A_9606	TRT-TGT4-1	tRNA	0	0	0	0	0	0	0	33	18	0	23	0	0	0	0	0	0	0	0	0	0	0	23	0	32	0	0	0	0	24
14	20631175	20631201	-	Annotated	URS000021550A_9606	TRT-TGT4-1	tRNA	0	0	71	0	0	0	0	0	0	0	0	0	0	0	0	0	0	0	61	0	0	0	0	0	0	0	0	0	0	0
14	20632983	20633040	+	Annotated	URS000001545A_9606	piR-31368-001,piR-31368-002	piRNA	9	8	7	0	9	0	0	17	0	10	9	12	22	0	0	6	0	0	7	0	7	10	6	0	6	8	14	13	13	8
14	20632996	20633112	+	Annotated	URS0000493225_9606	TRP-TGG1-1	tRNA	0	0	0	12	0	0	0	0	0	0	0	0	0	0	0	0	0	0	0	0	0	0	0	0	0	0	0	0	0	0
14	20633058	20633106	+	Annotated	URS0001BCEE5E_9606	TRP-TGG1-1	tRNA	0	0	0	0	0	0	0	0	0	0	0	0	7	0	0	0	0	0	0	0	0	0	0	0	0	0	0	0	0	0
14	20653081	20653126	-	Annotated	URS000006A033_9606	piR-33423,piR-34021-001,piR-34021-002,piR-34021-003,piR-34021-004,piR-34021-005	piRNA	0	21	0	0	0	0	0	0	0	0	0	41	22	0	0	0	0	0	0	0	0	0	0	0	0	51	0	0	0	0
14	20663174	20663293	-	Annotated	URS00002CA973_9606	TRY-GTA1-1,TRY-GTA2-1,TRY-GTA3-1,TRY-GTA4-1,TRY-GTA5-2,TRY-GTA5-3,TRY-GTA5-4,TRY-GTA5-5,TRY-GTA6-1,TRY-GTA7-1,TRY-GTA8-1,piR-34021-004	tRNA	0	11	0	0	6	0	0	0	0	11	0	0	0	0	11	0	9	0	6	0	0	9	0	0	0	0	5	11	0	0
14	20663175	20663224	-	Annotated	URS000006A033_9606	piR-33423,piR-34021-001,piR-34021-002,piR-34021-003,piR-34021-004,piR-34021-005	piRNA	0	0	0	0	0	0	0	0	0	0	0	0	0	0	0	0	0	0	0	0	0	0	0	8	0	0	0	0	0	11
14	20663230	20663293	-	Annotated	URS00001E28FC_9606	TRY-GTA4-1,TRY-GTA5-4	tRNA	0	0	0	0	0	0	0	0	0	0	0	0	11	0	0	0	0	0	0	0	0	0	0	0	0	0	0	0	0	0
14	20679462	20679512	+	Annotated	URS0000B52E69_9606	KY994054-001,KY994054-002,KY994054-003,KY994054-004,KY994054-005,KY994054-006,KY994054-007,KY994054-008,KY994054-009,KY994054-010,KY994054-011,KY994054-012,KY994054-013,KY994054-014,KY994054-015,KY994054-016,KY994054-017,KY994054-018,KY994054-019,KY994054-020,KY994054-021,KY994054-022,KY994054-023,KY994054-024,KY994054-025,KY994054-026,KY994054-027,KY994054-028,KY994054-029,KY994054-030,KY994054-…	miRNA	0	0	0	0	0	0	0	0	0	0	0	0	5	0	0	0	0	7	0	0	0	0	0	0	0	0	0	0	0	0
14	20681685	20681772	+	Annotated	URS00000F30A4_9606	TRT-TGT5-1	tRNA	0	0	0	0	0	0	0	0	0	0	0	0	0	0	0	0	0	0	0	0	0	0	0	0	0	0	0	44	0	19
14	20681686	20681795	+	Annotated	URS0000303F94_9606	piR-44992-001,piR-44992-002,piR-44992-003	piRNA	0	0	0	0	0	0	0	0	0	0	0	0	0	0	0	0	0	0	0	0	0	0	20	0	0	0	0	0	0	0
14	20681718	20681766	+	Annotated	URS0000303F94_9606	piR-44992-001,piR-44992-002,piR-44992-003	piRNA	0	0	0	0	0	0	0	0	0	0	0	0	0	0	0	0	0	0	0	0	0	0	0	26	0	0	0	0	0	0
14	20681721	20681747	+	Annotated	URS00000F30A4_9606	TRT-TGT5-1	tRNA	0	0	71	0	0	0	0	0	0	0	0	0	0	0	0	0	0	0	0	0	0	0	0	0	0	0	0	0	0	0
14	20683257	20683376	+	Annotated	URS00005A29A1_9606	TRY-GTA5-2,TRY-GTA5-3,TRY-GTA5-4,TRY-GTA5-5,piR-34021-004	tRNA	278	0	0	57	0	0	0	0	0	25	60	0	0	0	0	0	0	0	0	0	0	0	50	25	0	0	0	0	32	0
14	20683260	20683377	+	Annotated	URS00002CA973_9606	TRY-GTA1-1,TRY-GTA2-1,TRY-GTA3-1,TRY-GTA4-1,TRY-GTA5-2,TRY-GTA5-3,TRY-GTA5-4,TRY-GTA5-5,TRY-GTA6-1,TRY-GTA7-1,TRY-GTA8-1,piR-34021-004	tRNA	0	31	45	0	348	33	39	0	25	0	0	14	108	0	206	12	163	13	91	156	60	42	0	0	0	24	21	60	0	0
14	20683266	20683441	+	Annotated	URS000006A033_9606	piR-33423,piR-34021-001,piR-34021-002,piR-34021-003,piR-34021-004,piR-34021-005	piRNA	0	0	0	0	0	0	0	0	0	0	0	0	0	7	0	0	0	0	0	0	0	0	0	0	0	0	0	0	0	0
14	20683325	20683377	+	Annotated	URS000006A033_9606	piR-33423,piR-34021-001,piR-34021-002,piR-34021-003,piR-34021-004,piR-34021-005	piRNA	0	0	0	0	0	0	0	0	0	0	0	0	0	0	0	0	0	0	0	0	0	0	0	0	273	0	0	0	0	0
14	20683999	20684117	+	Annotated	URS00002D40C8_9606	TRP-TGG3-1,TRP-TGG3-2,TRP-TGG3-3,TRP-TGG3-4,TRP-TGG3-5	tRNA	40	75	18	53	14	37	11	0	21	20	45	32	49	5	103	10	68	13	44	123	26	15	15	0	25	24	19	46	20	0
14	21392139	21392254	-	Annotated	URS000071BC75_9606	SNORD9	snoRNA	266	283	214	105	151	192	185	209	417	207	152	218	95	101	143	159	80	168	66	61	151	137	173	110	57	251	251	217	158	117
14	21397276	21397402	-	Annotated	SNORD8	SNORD8	snoRNA	3204	3709	1262	1100	1010	856	2734	1920	5983	1595	1884	2255	1854	1366	1275	1084	1347	1474	1295	1173	2002	958	1885	1073	816	2390	1929	1812	869	797
14	22929691	22929816	+	Annotated	URS0000232146_9606	piR-41435-001,piR-41435-002,piR-41435-003	piRNA	0	0	0	0	0	0	0	0	0	0	0	0	0	0	0	8	16	0	10	11	8	0	0	0	0	0	12	9	0	7
14	22929721	22929810	+	Annotated	URS0000388381_9606	piR-41435-001,piR-41435-002,piR-41435-003,piR-42844-001,piR-42844-002	piRNA	0	0	8	0	0	0	0	0	0	0	0	7	0	0	0	0	0	17	0	0	0	0	0	0	0	0	0	0	0	0
14	25432019	25432098	-	Annotated	URS000009E350_9606	piR-49834-001,piR-49834-002	piRNA	0	0	0	0	0	0	0	0	0	0	0	0	0	0	0	0	0	0	0	0	0	0	0	0	0	0	0	0	0	0
14	31014702	31014728	-	Annotated	URS000031BC7D_9606	MIR624	miRNA	0	0	5	0	0	0	5	0	0	0	0	0	0	6	6	0	0	9	0	0	0	0	0	0	0	0	0	5	7	10
14	32203161	32203271	-	Annotated	RNU6-8	RNU6-8	snRNA	0	0	8	0	0	0	0	0	0	0	0	0	0	0	0	0	0	0	0	0	0	0	0	0	0	0	0	0	0	0
14	32203162	32203272	-	Annotated	URS000035C796_9606	RNU6-1,RNU6-1-001,RNU6-1-002,RNU6-1-003,RNU6-1-004,RNU6-2,RNU6-7,RNU6-8,RNU6-9	snRNA	5	0	0	0	0	0	0	0	0	0	0	0	0	0	0	0	0	0	0	0	0	0	0	0	0	0	0	0	0	0
14	32484811	32484848	+	Annotated	URS0000A2EE3C_9606	MT-TY,RF00005-006,RF00005-056,RF00005-118	tRNA	0	0	0	0	0	0	0	0	0	0	92	0	0	0	0	0	345	0	0	0	0	0	0	0	0	0	0	0	0	0
14	32484860	32484978	-	Annotated	URS000058D04B_9606	AY713976-004,AY714005-001,AY714005-002,AY714005-003	tRNA	0	0	0	0	0	0	0	0	0	0	0	0	0	0	0	0	0	0	0	0	0	0	0	0	0	0	0	0	0	15
14	32484876	32484928	+	Annotated	URS0000774D5A_9606	MT-TC,RF00005-006,RF00005-056,RF00005-118	tRNA	0	7	0	0	0	0	0	0	0	0	0	0	0	0	136	0	20	0	0	0	0	0	0	0	7	0	0	0	0	0
14	32484876	32484942	+	Annotated	URS000075989C_9606	MT-TC,RF00005-006,RF00005-056,RF00005-118	tRNA	0	0	0	0	0	0	18	0	0	0	0	0	0	0	0	0	0	0	0	0	0	25	0	0	0	0	0	0	0	0
14	32484876	32484952	+	Annotated	URS00001BD944_9606	MT-TC,RF00005-006,RF00005-056,RF00005-118	tRNA	18	0	0	0	0	0	0	0	0	0	0	0	0	0	0	0	0	0	0	0	0	0	0	0	0	0	0	0	26	39
14	32485004	32485113	+	Annotated	URS0000162BC0_9606	MT-TA,RF00005-004,RF00005-057	tRNA	0	0	0	0	0	0	0	70	0	73	0	15	0	0	0	0	0	0	9	0	36	0	0	0	0	12	0	0	18	0
14	32485044	32485115	+	Annotated	URS0000031672_9606	AF346985,AP008508,MT-TA,RF00005-004,RF00005-057	tRNA	0	0	0	0	0	0	12	0	0	0	0	0	0	0	0	0	0	0	0	0	0	30	0	0	20	0	14	16	0	140
14	32485044	32485119	+	Annotated	URS00001F1CC9_9606	MT-TA,RF00005-004,RF00005-057	tRNA	13	17	0	43	0	0	0	0	0	0	0	0	0	42	47	22	39	47	0	26	0	0	20	12	0	0	0	0	0	0
14	32485045	32485122	+	Annotated	URS0000DCB855_9606	MT-TA,RF00005-004,RF00005-057	tRNA	0	0	38	0	0	53	0	0	0	0	0	0	0	0	0	0	0	0	0	0	0	0	0	0	0	0	0	0	0	0
14	32485079	32485118	+	Annotated	URS0000DD915D_9606	MT-TA,RF00005-004,RF00005-057	tRNA	0	0	0	0	0	0	0	0	0	0	0	0	10	0	0	0	0	0	0	0	0	0	0	0	0	0	0	0	0	0
14	32485079	32485122	+	Annotated	URS00007647C9_9606	MT-TA,RF00005-004,RF00005-057	tRNA	0	0	0	0	0	0	0	0	0	0	10	0	0	0	0	0	0	0	0	0	0	0	0	0	0	0	0	0	0	0
14	34546713	34546889	+	Annotated	URS00000B27D7_9606	HSALNG0100518,RF00003-024,RNU1-1,RNU1-2,RNU1-3,RNU1-4,RNVU1-18,RNVU1-29	snRNA	5	0	0	0	0	0	7	0	5	0	7	0	0	0	5	14	0	0	0	0	0	0	6	0	0	0	0	0	0	0
14	34546741	34546934	+	Annotated	URS000051BA34_9606	HSALNG0100518,RF00003-024,RNU1-1,RNU1-2,RNU1-3,RNU1-4,RNVU1-18,RNVU1-28,RNVU1-29	snRNA	0	0	5	0	7	7	0	0	0	0	0	0	9	0	0	0	0	16	0	0	0	0	0	0	0	0	0	0	0	0
14	34546814	34546925	+	Annotated	URS00001A347A_9606	cgr_piR_000313	piRNA	0	0	0	0	0	0	0	0	0	0	0	0	0	0	0	0	0	0	0	5	0	0	0	0	0	0	0	0	0	0
14	34556168	34556317	-	Annotated	URS000029642A_9606	cgr_piR_000308	piRNA	0	0	0	0	0	0	0	0	0	0	0	0	0	0	0	0	0	0	0	0	0	0	0	0	0	0	0	0	0	0
14	34556168	34556328	-	Annotated	URS000051BA34_9606	HSALNG0100518,RF00003-024,RNU1-1,RNU1-2,RNU1-3,RNU1-4,RNVU1-18,RNVU1-28,RNVU1-29	snRNA	5	0	0	0	7	7	7	0	5	0	7	0	9	0	0	14	0	16	0	0	0	0	0	0	0	0	0	0	0	0
14	34556169	34556288	-	Annotated	URS00001A347A_9606	cgr_piR_000313	piRNA	0	0	0	0	0	0	0	0	0	0	0	0	0	0	0	0	0	0	0	5	0	0	0	0	0	0	0	0	0	0
14	35762748	35762933	-	Annotated	URS00002318CD_9606	HQ292152	misc_RNA	7633	5158	6228	1412	2906	3219	0	4398	11075	2649	0	5112	0	3611	1673	0	1971	2454	2518	2533	1744	3238	2316	2971	2300	3630	3655	4657	2090	6309
14	35762793	35762933	-	Annotated	URS0000ABD812_9606	SNORA101B	snoRNA	0	0	0	0	0	0	814	0	0	0	4271	0	1292	0	0	1687	0	0	0	0	0	0	0	0	0	0	0	0	0	0
14	36099377	36099399	-	Annotated	URS0001BD3C9F_9606	HSALNG0100635-001	misc_RNA	5	0	15	0	0	0	0	8	0	0	0	5	24	0	7	5	0	7	8	6	0	7	0	0	0	0	0	0	0	22
14	38987318	38987387	+	Annotated	URS0000702B40_9606	ENSG00000199285	misc_RNA	0	0	0	0	0	0	0	0	0	0	0	0	0	0	0	0	0	0	0	0	0	0	0	0	0	0	0	0	0	0
14	40087476	40087498	+	Annotated	URS0001BF17FF_9606	HSALNG0100790-003	misc_RNA	0	0	0	0	0	0	0	0	0	0	0	0	0	0	0	0	147	0	0	0	0	0	0	0	0	0	0	0	0	0
14	45088242	45088309	+	Annotated	SNORD58	SNORD58	snoRNA	40	48	0	0	0	0	0	0	26	27	0	0	0	43	65	70	0	41	44	30	84	0	0	0	24	49	0	0	0	0
14	45110882	45110966	+	Annotated	URS000075CB76_9606	SNORD127	snoRNA	350430	330942	185843	171370	215062	127092	255013	159449	328441	130335	101976	119346	202714	215892	111507	136762	141362	152726	116777	98114	189759	124830	78559	105242	138528	214343	65758	68390	74445	105252
14	49586575	49586708	+	Annotated	URS00004741F9_9606	RN7SL1	misc_RNA	9	0	6	0	0	0	10	6	0	0	0	0	0	15	0	31	7	0	0	0	0	0	6	0	0	0	0	9	0	0
14	49586575	49586748	+	Annotated	URS00004A074B_9606	piR-57947-001,piR-57947-002,piR-57947-003,piR-57947-004,piR-57947-005,piR-57947-006,piR-57947-007,piR-57947-008	piRNA	0	0	0	0	6	0	0	0	0	14	0	0	32	0	0	0	0	0	0	0	0	0	0	0	0	0	0	0	0	0
14	49586740	49586904	+	Annotated	URS00005A16E6_9606	piR-49645-001,piR-49645-002,piR-49645-003	piRNA	48	46	0	133	98	0	172	124	35	222	248	0	132	0	0	378	0	0	447	136	0	71	0	10	71	0	30	54	0	40
14	49586753	49586883	+	Annotated	URS00005A16E6_9606	piR-49645-001,piR-49645-002,piR-49645-003	piRNA	0	0	104	0	0	0	0	0	0	0	0	0	0	0	229	0	0	527	0	0	0	0	35	0	0	156	0	0	85	0
14	49853612	49853724	-	Annotated	URS0000024D93_9606	RN7SL1,RN7SL2,RN7SL3	misc_RNA	0	0	0	5	0	0	0	0	0	0	0	0	18	0	0	0	0	8	0	0	0	0	0	0	0	0	0	0	0	0
14	49853612	49853756	-	Annotated	URS00019D89BF_9606	HSALNG0024449,RN7SL1,RN7SL2,RN7SL3	misc_RNA	0	0	0	0	0	0	0	0	0	0	0	0	0	0	0	0	0	0	11	0	0	0	0	0	9	0	0	0	6	0
14	53829530	53829549	-	Annotated	URS0001BEED43_9606	HSALNG0101358-001	tRNA	0	0	0	0	0	0	0	0	0	0	0	0	0	0	9	0	0	0	0	0	0	0	0	0	0	0	0	0	0	0
14	58239911	58239972	-	Annotated	URS00004D9E92_9606	TRK-CTT1-1,TRK-CTT1-2	tRNA	6251	9192	0	4054	6858	3568	1811	8540	0	6570	12220	3087	0	0	17921	28567	25682	19289	6659	0	5968	6507	4807	0	6511	3569	4854	7899	8597	0
14	58239931	58239968	-	Annotated	URS000037ADD2_9606	URS000037ADD2_9606	piRNA	0	0	0	0	0	0	0	0	0	0	0	0	0	19081	0	0	0	0	0	0	0	0	0	0	0	0	0	0	0	3801
14	63621834	63621871	+	Annotated	URS00006B4F9C_9606	ENSG00000206822	misc_RNA	0	0	0	0	27	0	0	23	0	0	0	0	0	0	0	0	0	0	0	0	0	0	0	0	0	0	0	0	0	29
14	65030618	65030728	+	Annotated	URS00001AD992_9606	HE856048	snRNA	278	188	14	0	238	95	9	137	0	0	214	200	25	30	29	33	9	29	22	22	0	123	193	7	282	136	118	164	223	25
14	65471110	65471136	-	Annotated	URS00006B0E5A_9606	RF00027	misc_RNA	58	62	81	42	206	191	45	91	31	88	36	149	117	0	8	13	10	15	20	8	40	36	14	18	163	28	77	89	13	42
14	65471115	65471140	+	Annotated	URS00001F9866_9606	MIR625	miRNA	0	0	0	9	0	22	0	8	0	6	0	7	0	0	0	0	0	0	0	0	0	0	0	0	0	0	8	6	5	0
14	65471148	65471172	-	Annotated	URS00006B0E5A_9606	RF00027	misc_RNA	0	0	10	9	17	22	0	8	0	6	0	7	0	0	0	0	0	0	0	0	0	0	0	0	10	0	8	6	5	0
14	65471151	65471177	+	Annotated	URS0000475E09_9606	MIR625	miRNA	58	62	81	42	206	191	45	91	31	88	36	149	117	0	8	13	10	15	20	8	40	36	14	18	0	28	77	89	13	42
14	69978136	69978192	+	Annotated	URS0000ABD8CD_9606	SNORD169	snoRNA	0	0	0	0	0	0	8	0	0	0	0	23	0	28	72	32	49	22	41	24	22	6	11	33	0	21	0	7	0	0
14	70240110	70240132	+	Annotated	URS000075E62A_9606	Hsa-Mir-142-v4_5p,MIR142	miRNA	0	0	14	0	0	0	0	0	0	0	0	0	0	0	0	0	0	0	0	0	0	0	0	0	0	0	0	0	0	0
14	70360904	70360940	+	Annotated	URS0001BD0F46_9606	HSALNG0102210	snRNA	0	0	0	0	17	0	0	0	0	0	0	0	7	0	0	0	7	5	7	0	0	0	0	0	9	0	0	0	8	0
14	72963006	72963064	+	Annotated	URS000042C3BF_9606	TRC-GCA5-1,TRC-GCA7-1,TRC-GCA8-1	tRNA	0	0	6	0	0	0	0	0	0	0	0	0	0	0	0	0	0	0	0	0	0	0	0	0	0	0	0	0	0	0
14	77266226	77266253	+	Annotated	URS00000D0874_9606	MIR1260A	miRNA	14	0	14	10	16	12	16	0	0	15	0	15	16	0	0	0	0	12	18	0	19	12	0	5	7	12	10	12	0	0
14	81202683	81202837	-	Annotated	URS00006868E5_9606	SNORA79	snoRNA	64	56	103	12	91	101	30	164	100	153	67	153	91	47	13	21	48	62	32	22	36	124	101	57	75	65	97	123	72	234
14	85271950	85272002	+	Annotated	URS000066C675_9606	SNORD3P3	snoRNA	0	0	0	0	0	0	0	0	0	0	0	0	0	0	0	0	0	0	0	0	0	0	0	0	0	5	0	0	0	0
14	89585710	89585761	+	Annotated	URS0000B52E69_9606	KY994054-001,KY994054-002,KY994054-003,KY994054-004,KY994054-005,KY994054-006,KY994054-007,KY994054-008,KY994054-009,KY994054-010,KY994054-011,KY994054-012,KY994054-013,KY994054-014,KY994054-015,KY994054-016,KY994054-017,KY994054-018,KY994054-019,KY994054-020,KY994054-021,KY994054-022,KY994054-023,KY994054-024,KY994054-025,KY994054-026,KY994054-027,KY994054-028,KY994054-029,KY994054-030,KY994054-…	miRNA	0	0	0	0	0	0	0	0	0	0	0	0	0	9	5	0	0	7	5	0	0	0	0	0	0	0	0	0	0	0
14	89875046	89875089	-	Annotated	URS00004766EA_9606	piR-30451-002,piR-30451-003,piR-30451-004,piR-30451-005,piR-35058	piRNA	7	0	0	0	27	0	13	10	0	0	0	0	76	5	0	0	15	0	0	0	0	0	0	8	64	41	0	7	30	6
14	91126422	91126559	+	Annotated	URS0000673E8F_9606	SNORA11B	snoRNA	63	43	115	12	38	98	10	64	83	35	53	0	21	21	32	27	32	70	0	13	10	38	38	24	47	32	73	78	7	0
14	93397165	93397234	-	Annotated	URS00006CE6B7_9606	ENSG00000202306	misc_RNA	0	0	0	0	0	0	0	7	0	0	0	0	0	0	0	10	0	0	20	0	0	0	0	0	0	0	0	0	0	5
14	94113675	94113699	+	Annotated	URS0000BA506A_9606	KY994058	miRNA	0	0	0	0	4	0	0	0	0	0	0	0	0	0	0	0	0	0	0	0	0	0	0	0	0	0	0	0	0	0
14	95137957	95137982	-	Annotated	URS0000EFE1DA_9606	MIR3173	miRNA	0	0	0	0	0	6	0	0	0	0	0	0	5	0	0	0	0	0	0	0	0	0	0	0	0	0	0	0	0	0
14	96384702	96384742	+	Annotated	URS00006BFA75_9606	RF00004-041	snRNA	0	0	0	0	0	0	0	0	0	0	0	0	0	0	0	0	0	0	0	0	0	0	0	0	6	0	0	0	0	11
14	99583061	99583122	+	Annotated	URS0000B52E69_9606	KY994054-001,KY994054-002,KY994054-003,KY994054-004,KY994054-005,KY994054-006,KY994054-007,KY994054-008,KY994054-009,KY994054-010,KY994054-011,KY994054-012,KY994054-013,KY994054-014,KY994054-015,KY994054-016,KY994054-017,KY994054-018,KY994054-019,KY994054-020,KY994054-021,KY994054-022,KY994054-023,KY994054-024,KY994054-025,KY994054-026,KY994054-027,KY994054-028,KY994054-029,KY994054-030,KY994054-…	miRNA	7	6	17	8	25	8	7	14	0	23	22	10	34	44	33	31	10	47	13	19	13	19	21	16	15	0	14	23	22	15
14	100109431	100109456	-	Annotated	URS00003E6479_9606	MIR151B	miRNA	0	6	8	0	0	5	9	7	6	0	0	6	0	0	0	0	70	0	0	0	10	0	0	36	0	6	0	0	0	13
14	100109672	100109695	+	Annotated	URS00005A8080_9606	MIR342	miRNA	0	0	0	0	0	31	0	0	0	0	0	0	0	0	0	0	0	0	0	0	0	0	0	0	0	0	0	0	0	0
14	100109672	100109701	+	Annotated	URS0000D516DD_9606	MIR342	miRNA	9	0	21	14	0	0	19	20	0	0	5	9	0	9	0	0	15	0	24	11	22	4	6	0	10	0	6	0	0	0
14	100109713	100109740	+	Annotated	URS0000EFF2A4_9606	URS0000EFF2A4_9606	piRNA	0	0	1047	492	0	0	0	0	0	0	0	0	0	0	0	0	0	0	301	0	0	0	0	0	0	0	0	0	0	0
14	100109713	100109741	+	Annotated	URS000075B70E_9606	MIR342	miRNA	358	391	0	0	621	945	1022	0	285	574	171	283	875	400	248	253	295	319	0	212	1029	456	251	359	230	440	388	789	195	357
14	100109714	100109738	+	Annotated	URS0000148B91_9606	MIR342	miRNA	0	0	0	0	0	0	0	751	0	0	0	0	0	0	0	0	0	0	0	0	0	0	0	0	0	0	0	0	0	0
14	100307875	100307902	+	Annotated	URS000005D4F5_9606	MIR345	miRNA	84	85	163	60	216	115	110	182	38	81	44	147	128	99	161	66	155	181	100	87	160	61	32	45	165	56	55	145	58	243
14	100869073	100869099	+	Annotated	URS0000077AED_9606	MIR493	miRNA	212	174	87	110	174	41	366	141	90	175	74	221	168	27	69	62	115	66	213	165	286	205	57	166	137	121	97	179	181	153
14	100869114	100869138	+	Annotated	URS000075AECC_9606	MIR493	miRNA	0	0	0	0	0	0	0	0	0	0	0	0	0	0	0	0	0	0	0	0	0	0	0	0	49	0	0	0	0	0
14	100869115	100869140	+	Annotated	URS00005E7CB2_9606	MIR493	miRNA	36	29	23	16	95	21	87	38	14	38	0	70	15	16	9	10	17	19	28	9	67	55	9	14	0	20	20	28	61	27
14	100874514	100874538	+	Annotated	URS0000306C70_9606	MIR337	miRNA	7	0	21	0	6	0	5	5	0	6	0	7	6	0	0	0	0	5	0	0	6	0	0	7	0	0	0	0	0	5
14	100874551	100874576	+	Annotated	URS0000564D66_9606	MIR337	miRNA	0	0	0	0	0	0	30	0	0	0	0	0	0	0	0	14	8	0	0	0	0	0	0	0	0	0	0	0	5	0
14	100874552	100874576	+	Annotated	URS0000D4F9BD_9606	MIR337	miRNA	23	0	34	23	17	7	0	14	0	11	0	30	31	0	16	0	0	25	15	16	25	21	0	0	0	0	5	9	0	12
14	100881025	100881048	+	Annotated	URS000043908D_9606	MIR431	miRNA	0	0	5	0	6	5	9	7	0	0	0	6	0	0	0	0	0	0	0	0	0	5	0	0	8	0	0	0	6	9
14	100881065	100881091	+	Annotated	URS0000086A4D_9606	MIR431	miRNA	11	5	10	6	6	0	14	6	5	10	5	8	5	0	0	0	0	0	0	0	10	0	0	0	0	0	7	0	5	0
14	100881948	100881973	+	Annotated	URS000024DFCE_9606	MIR433	miRNA	14	15	8	11	8	8	17	10	11	14	11	15	19	0	6	5	8	0	10	8	12	8	0	0	0	0	7	7	8	7
14	100882998	100883025	+	Annotated	URS00000A33DB_9606	MIR127	miRNA	0	0	0	0	141	24	123	0	0	88	26	0	0	0	0	0	0	39	20	0	0	74	0	93	43	0	0	0	0	0
14	100882998	100883027	+	Annotated	URS000054939C_9606	MIR127	miRNA	125	112	206	69	0	0	0	52	64	0	0	100	113	55	29	21	30	0	0	33	0	0	27	0	0	0	25	42	69	0
14	100883032	100883060	+	Annotated	URS00001E3DAA_9606	MIR127	miRNA	4108	3271	2346	2708	2043	813	3111	1293	1645	1656	646	2370	5944	437	930	650	1093	872	1813	1621	2756	1204	569	1257	1082	1411	779	1123	1272	967
14	100884495	100884521	+	Annotated	URS00001C406A_9606	MIR432	miRNA	20	21	23	21	21	0	52	13	9	28	9	24	0	19	15	6	8	11	16	14	22	17	0	11	12	8	7	11	15	25
14	100884712	100884739	+	Annotated	URS0000147F3E_9606	MIR136	miRNA	186	81	259	38	117	28	57	68	52	0	14	88	95	24	34	26	23	65	22	0	94	58	10	41	0	35	18	21	50	91
14	100884712	100884775	+	Annotated	URS0000EFE3A6_9606	MIR136	misc_RNA	0	0	0	0	0	0	0	0	0	192	0	0	0	0	0	0	0	0	0	0	0	0	0	0	84	0	0	0	0	0
14	100884746	100884775	+	Annotated	URS0000204177_9606	MIR136	miRNA	0	0	0	0	0	0	109	0	0	0	0	0	0	0	0	0	0	0	0	0	0	0	0	0	0	0	0	0	0	0
14	100884749	100884775	+	Annotated	URS000010D13C_9606	MIR136	miRNA	247	242	433	114	156	45	0	105	102	0	65	98	319	142	120	61	97	174	83	79	211	136	39	111	0	102	64	96	79	165
14	100897920	100897993	+	Annotated	URS00007014CB_9606	SNORD112	snoRNA	163	224	128	131	83	27	279	61	157	187	60	59	183	94	56	78	89	106	80	74	183	86	78	58	29	168	44	94	26	75
14	100911150	100911172	+	Annotated	URS000075E3E2_9606	MIR370	miRNA	0	0	0	0	0	0	0	0	0	0	0	0	0	0	0	0	0	0	0	0	5	0	0	0	0	0	0	0	0	0
14	100911184	100911211	+	Annotated	URS00004900F1_9606	MIR370	miRNA	255	176	81	153	85	61	264	105	76	139	68	139	278	63	118	49	106	106	187	161	192	83	43	40	120	58	46	82	120	54
14	100929919	100929989	+	Annotated	URS000075A0ED_9606	SNORD113-3	snoRNA	283	320	164	162	258	71	0	0	0	398	290	294	0	0	82	0	0	0	0	0	187	0	208	55	98	158	0	0	62	118
14	100929920	100929989	+	Annotated	URS00006762EA_9606	SNORD113-3	snoRNA	0	0	0	0	0	0	0	0	319	0	0	0	342	47	0	172	46	160	0	75	0	0	0	0	0	0	0	148	0	0
14	100936491	100936563	+	Annotated	URS000075EC65_9606	SNORD113-4	snoRNA	62	61	69	41	50	12	114	45	0	84	59	44	116	9	22	30	0	37	22	21	81	34	47	23	10	46	0	0	18	46
14	100936492	100936564	+	Annotated	URS000064C51A_9606	SNORD113-4	snoRNA	0	0	0	0	0	0	0	0	50	0	0	0	0	0	0	0	19	0	0	0	0	0	0	0	0	0	0	0	0	0
14	100938187	100938263	+	Annotated	URS000075D546_9606	SNORD113-5	snoRNA	766	0	598	0	1706	185	2189	0	1139	1646	635	676	475	133	91	212	125	187	0	0	0	973	487	457	894	661	260	401	659	803
14	100938187	100938271	+	Annotated	URS0000661285_9606	SNORD113-5	snoRNA	0	836	0	288	0	0	0	388	0	0	0	0	0	0	0	0	0	0	129	178	923	0	0	0	0	0	0	0	0	0
14	100939555	100939629	+	Annotated	URS000075E6A0_9606	SNORD113-6	snoRNA	2395	2215	1706	359	1680	465	1638	805	2008	1344	875	774	955	513	471	917	540	792	344	663	1437	1109	816	927	713	0	474	968	735	1429
14	100939556	100939634	+	Annotated	URS00006CC403_9606	SNORD113-6	snoRNA	0	0	0	0	0	0	0	0	0	0	0	0	0	0	0	0	0	0	0	0	0	0	0	0	0	1159	0	0	0	0
14	100941126	100941201	+	Annotated	URS000075ED12_9606	SNORD113-7	snoRNA	3132	3433	1625	878	3881	395	3838	924	3460	1826	1194	951	1536	897	567	0	764	864	695	505	2804	1920	721	1464	2189	2167	408	644	1623	1697
14	100941127	100941201	+	Annotated	URS00006B57E0_9606	SNORD113-7	snoRNA	0	0	0	0	0	0	0	0	0	0	0	0	0	0	0	927	0	0	0	0	0	0	0	0	0	0	0	0	0	0
14	100943451	100943523	+	Annotated	URS000075D37A_9606	SNORD113-8	snoRNA	4692	6370	2538	2215	3709	843	5080	1702	4913	3063	2524	2069	2490	1235	949	1819	919	1428	1097	1307	4013	1501	0	2340	1729	0	1102	1598	0	1665
14	100943452	100943523	+	Annotated	SNORD113-8	SNORD113-8	snoRNA	0	0	0	0	0	0	0	0	0	0	0	0	0	0	0	0	0	0	0	0	0	0	0	0	0	0	0	0	1226	0
14	100945649	100945719	+	Annotated	URS000075A3C2_9606	SNORD113-9	snoRNA	1558	1608	915	761	1396	204	1631	515	1733	1168	770	712	0	0	265	0	0	0	0	0	1058	656	501	571	599	1039	0	413	550	617
14	100945650	100945719	+	Annotated	SNORD113-9	SNORD113-9	snoRNA	0	0	0	0	0	0	0	0	0	0	0	0	1395	441	0	420	239	529	285	267	0	0	0	0	0	0	311	0	0	0
14	100949832	100949903	+	Annotated	URS000075D742_9606	SNORD114-1	snoRNA	4762	6626	3283	5629	3150	1449	8422	2967	0	4013	0	4045	2113	2767	2256	2747	2190	3707	0	3293	0	2329	3129	2076	0	4487	1655	2573	1238	2245
14	100953349	100953422	+	Annotated	URS000075C3B9_9606	SNORD114-3	snoRNA	0	0	0	0	0	0	0	0	0	5736	0	0	0	0	0	0	0	0	0	0	0	0	0	2095	0	0	0	3473	0	0
14	100955372	100955436	+	Annotated	URS000075B3D8_9606	SNORD114-5	snoRNA	0	0	0	0	7	0	14	0	0	0	11	6	0	0	0	0	0	0	0	0	0	6	0	0	0	0	0	0	0	0
14	100955372	100955438	+	Annotated	SNORD114-5	SNORD114-5	snoRNA	13	10	0	8	0	0	0	0	0	0	0	0	0	0	0	0	0	0	0	0	0	0	0	0	6	0	0	0	0	0
14	100957167	100957236	+	Annotated	URS000072364D_9606	SNORD114-6	snoRNA	0	0	0	0	5	0	0	0	0	0	0	0	0	0	0	0	0	0	0	0	0	0	0	0	0	0	0	0	0	0
14	100966026	100966099	+	Annotated	URS000075F03E_9606	SNORD114-9	snoRNA	959	1103	0	774	1024	200	995	0	743	700	684	605	0	0	0	0	0	483	296	0	794	404	0	422	0	636	216	309	0	425
14	100966030	100966099	+	Annotated	SNORD114-9	SNORD114-9	snoRNA	0	0	572	0	0	0	0	497	0	0	0	0	1001	380	261	418	273	0	0	374	0	0	401	0	358	0	0	0	262	0
14	100967053	100967120	+	Annotated	URS000075F030_9606	SNORD114-10	snoRNA	6	5	8	0	10	0	6	0	7	8	11	0	0	0	0	0	0	6	0	0	0	0	0	0	0	5	0	0	5	5
14	100968103	100968193	+	Annotated	URS00006926AF_9606	SNORD114-11	snoRNA	0	101	26	0	0	0	0	0	60	89	0	0	0	0	0	23	20	0	0	34	0	62	0	31	0	0	7	0	0	42
14	100968110	100968185	+	Annotated	URS000075D5CC_9606	SNORD114-11	snoRNA	65	0	0	60	99	24	137	71	0	0	131	54	46	27	17	0	0	26	31	0	72	0	45	0	105	39	0	42	38	0
14	100968947	100969021	+	Annotated	URS000075AF2D_9606	SNORD114-12	snoRNA	14855	20870	7071	10510	17254	2590	16265	5638	16325	8906	9587	8180	5487	4726	3656	6711	2531	4937	2964	4384	12740	3783	7187	5728	5124	10392	3093	4285	3575	4445
14	100969878	100969951	+	Annotated	URS000075AB92_9606	SNORD114-13	snoRNA	12	13	5	0	11	0	11	7	12	22	9	6	0	0	0	0	0	0	0	0	12	10	9	12	9	10	6	13	10	7
14	100969880	100969962	+	Annotated	SNORD114-13	SNORD114-13	snoRNA	0	0	0	0	0	0	0	0	0	0	0	0	8	0	0	0	0	0	0	0	0	0	0	0	0	0	0	0	0	0
14	100972091	100972176	+	Annotated	URS000075DABA_9606	SNORD114-14	snoRNA	745	1227	270	834	709	167	1264	538	849	533	602	514	357	644	351	429	282	492	525	616	810	267	544	212	328	683	193	314	173	212
14	100972104	100972176	+	Annotated	SNORD114-14	SNORD114-14	snoRNA	0	0	0	0	0	0	0	0	0	0	0	0	0	0	0	0	0	0	0	0	0	0	0	0	0	0	0	0	0	0
14	100972671	100972739	+	Annotated	URS000075AFFC_9606	SNORD114-15	snoRNA	65	0	36	71	61	13	64	31	53	55	54	33	0	24	11	22	13	25	14	0	57	25	32	40	0	28	13	30	0	0
14	100972671	100972740	+	Annotated	SNORD114-15	SNORD114-15	snoRNA	0	85	0	0	0	0	0	0	0	0	0	0	0	0	0	0	0	0	0	26	0	0	0	0	15	0	0	0	14	23
14	100974806	100974879	+	Annotated	URS000075ADDC_9606	SNORD114-17	snoRNA	0	0	0	0	0	0	0	0	0	0	0	0	0	0	0	303	0	0	0	0	0	0	0	0	0	0	0	0	0	0
14	100981004	100981074	+	Annotated	URS000075E000_9606	SNORD114-20	snoRNA	5	390	7	0	0	0	657	5	401	0	386	318	10	0	0	5	0	0	80	0	0	282	237	257	6	0	0	0	0	8
14	100981005	100981076	+	Annotated	SNORD114-20	SNORD114-20	snoRNA	0	0	0	298	18	0	0	0	0	0	0	0	0	129	0	0	106	8	0	5	0	0	0	0	0	0	123	201	0	0
14	100981975	100982045	+	Annotated	URS000075C687_9606	SNORD114-21	snoRNA	0	688	0	0	0	0	0	321	0	547	527	0	0	0	0	0	202	279	0	265	0	0	0	296	0	0	119	0	256	348
14	100981976	100982046	+	Annotated	SNORD114-21	SNORD114-21	snoRNA	708	0	0	0	872	135	0	0	400	0	0	362	431	0	173	295	0	0	0	0	641	337	256	0	271	436	0	219	0	0
14	100982924	100982996	+	Annotated	URS000075A044_9606	SNORD114-22	snoRNA	2064	2546	0	0	2436	394	2616	902	0	0	1648	991	1015	0	466	0	581	782	671	0	1798	0	0	0	984	1337	503	737	667	1087
14	100982927	100982996	+	Annotated	SNORD114-22	SNORD114-22	snoRNA	0	0	1126	1309	0	0	0	0	1799	1677	0	0	0	743	0	968	0	0	0	764	0	1103	947	1040	0	0	0	0	0	0
14	100983875	100983946	+	Annotated	URS000075B92D_9606	SNORD114-23	snoRNA	0	947	0	0	504	0	855	223	651	447	440	289	0	343	243	0	258	0	318	387	0	297	0	315	0	0	172	0	176	260
14	100983877	100983946	+	Annotated	URS00006EEEE6_9606	SNORD114-23	snoRNA	716	0	348	0	0	132	0	0	0	0	0	0	249	0	0	388	0	0	0	0	0	0	0	0	305	488	0	310	0	0
14	100986056	100986127	+	Annotated	URS000075DB96_9606	SNORD114-25	snoRNA	0	1361	0	862	1221	0	1630	614	1013	1044	977	898	850	0	256	492	0	0	234	220	0	521	666	611	434	0	364	465	324	530
14	100986058	100986127	+	Annotated	SNORD114-25	SNORD114-25	snoRNA	894	0	697	0	0	224	0	0	0	0	0	0	0	316	0	0	205	491	0	0	1046	0	0	0	0	615	0	0	0	0
14	100987044	100987116	+	Annotated	URS000075CBCD_9606	SNORD114-26	snoRNA	1352	2144	391	708	957	193	1708	0	1743	745	739	447	0	383	325	671	511	505	549	365	1202	0	530	450	641	794	258	432	313	382
14	100987047	100987116	+	Annotated	URS00006AAF5B_9606	SNORD114-26	snoRNA	0	0	0	0	0	0	0	430	0	0	0	0	401	0	0	0	0	0	0	0	0	430	0	0	0	0	0	0	0	0
14	100989128	100989200	+	Annotated	URS000075A673_9606	SNORD114-28	snoRNA	0	0	0	259	587	0	0	0	622	0	0	317	208	0	164	318	0	0	124	188	559	376	0	304	0	0	149	261	0	306
14	100989131	100989200	+	Annotated	SNORD114-28	SNORD114-28	snoRNA	601	679	305	0	0	132	706	0	0	473	385	0	0	241	0	0	206	268	0	0	0	0	275	0	244	407	0	0	165	0
14	100990093	100990157	+	Annotated	URS000075AD20_9606	SNORD114-29	snoRNA	5	5	0	0	0	0	0	0	0	0	0	0	0	0	0	0	0	0	0	0	0	0	0	0	0	0	0	0	0	0
14	100998466	100998540	+	Annotated	URS000070B7C4_9606	ENSG00000222185	snoRNA	428	528	628	172	350	101	568	291	421	495	347	309	161	164	206	265	180	361	198	239	377	263	293	189	144	350	155	288	150	385
14	101022069	101022096	+	Annotated	URS000060A1F4_9606	MIR379	miRNA	630	486	479	370	477	129	661	232	231	235	127	323	351	259	232	135	211	217	404	303	415	240	84	139	197	202	99	118	193	309
14	101022108	101022130	+	Annotated	URS00003E729D_9606	MIR379	miRNA	0	0	0	0	0	0	12	7	7	0	0	0	14	0	0	0	0	0	0	0	0	0	0	0	0	0	0	0	10	0
14	101022108	101022131	+	Annotated	URS00001EE123_9606	MIR379	miRNA	0	0	12	12	0	0	0	0	0	0	0	0	0	0	0	5	0	0	14	13	0	0	0	0	0	0	0	0	0	0
14	101023337	101023364	+	Annotated	URS00000C5BAA_9606	MIR411	miRNA	389	253	340	257	208	89	184	183	131	169	68	246	283	95	143	73	111	188	159	135	146	199	21	63	89	113	86	132	97	175
14	101023373	101023396	+	Annotated	URS0000330D08_9606	MIR411	miRNA	0	0	0	0	13	8	13	7	0	9	6	0	0	0	0	0	0	0	0	0	0	0	0	0	0	0	0	0	0	0
14	101023374	101023397	+	Annotated	URS000037DAEA_9606	MIR411	miRNA	19	16	13	0	0	0	0	0	0	0	0	18	15	0	11	5	0	11	14	0	15	8	0	0	0	0	0	8	10	8
14	101023798	101023822	+	Annotated	URS0000EFE818_9606	MIR299	miRNA	0	0	8	0	0	0	9	0	0	5	0	11	0	0	0	0	0	0	0	0	0	0	0	0	0	0	0	0	0	0
14	101023798	101023823	+	Annotated	URS000017DBB8_9606	MIR299	miRNA	6	12	0	5	0	0	0	0	0	0	0	0	0	5	0	0	0	0	0	0	8	0	0	0	0	0	0	0	0	5
14	101023799	101023854	+	Annotated	URS0000EFE3A4_9606	MIR299	misc_RNA	0	0	0	0	9	0	0	0	0	0	0	0	0	0	0	0	0	0	0	0	0	0	0	0	0	0	0	0	0	0
14	101023830	101023854	+	Annotated	URS0000EFC45B_9606	MIR299	miRNA	0	0	0	0	0	0	0	10	5	0	0	0	0	0	0	0	0	0	0	0	8	0	0	0	0	0	0	0	0	0
14	101023830	101023855	+	Annotated	URS00003B1F5C_9606	MIR299	miRNA	21	19	18	6	0	0	7	0	0	0	0	9	17	0	6	0	0	0	5	6	0	6	0	6	0	0	0	0	0	7
14	101025019	101025043	+	Annotated	URS0000310E32_9606	MIR380	miRNA	7	0	0	0	0	0	0	0	0	0	0	0	0	0	0	0	0	0	0	0	0	0	0	0	0	0	0	0	0	0
14	101025779	101025803	+	Annotated	URS000075D468_9606	MIR323A	miRNA	39	26	29	22	9	0	24	19	7	27	7	27	56	0	23	7	22	14	33	20	45	21	6	6	0	9	6	12	16	21
14	101025780	101025804	+	Annotated	URS00003CCAB4_9606	MIR323A	miRNA	0	0	0	0	0	15	0	0	0	0	0	0	0	0	0	0	0	0	0	0	0	0	0	0	13	0	0	0	0	0
14	101026069	101026095	+	Annotated	URS000024B619_9606	MIR758	miRNA	21	12	23	11	14	6	23	17	10	20	5	13	26	20	14	5	10	27	18	21	29	18	0	13	11	0	10	7	17	18
14	101026833	101026857	+	Annotated	URS00004C46CF_9606	MIR329-1,MIR329-2	miRNA	17	15	33	12	20	11	26	16	15	14	7	20	41	0	10	5	10	11	24	6	24	13	0	5	11	5	9	6	13	9
14	101027150	101027174	+	Annotated	URS00004C46CF_9606	MIR329-1,MIR329-2	miRNA	17	15	33	12	20	11	26	16	15	14	7	20	41	0	10	5	10	11	24	6	24	13	0	5	11	5	9	6	13	9
14	101029680	101029709	+	Annotated	URS0000031935_9606	MIR494	miRNA	102	39	111	51	63	35	111	58	38	83	27	96	127	21	123	66	84	122	91	107	137	75	19	41	41	35	65	96	83	63
14	101032030	101032058	+	Annotated	URS000019F055_9606	MIR543	miRNA	59	49	33	69	23	15	62	30	20	28	22	59	125	0	23	16	29	28	69	40	48	15	10	13	22	13	22	42	25	13
14	101033802	101033828	+	Annotated	URS000005A8ED_9606	MIR495	miRNA	144	80	137	109	226	51	121	74	41	93	44	78	113	39	34	26	22	44	55	39	102	48	20	20	33	23	33	47	38	58
14	101039694	101039721	+	Annotated	URS0000006BE3_9606	MIR376B,MIR376C	miRNA	0	0	10	0	0	0	0	0	5	0	0	6	0	0	0	0	0	0	0	0	0	7	0	0	0	0	0	0	0	6
14	101039729	101039756	+	Annotated	URS00005E651E_9606	MIR376C	miRNA	21	23	92	20	32	14	18	29	9	20	6	28	35	16	21	8	11	29	10	8	28	20	8	24	0	0	13	13	15	55
14	101040080	101040102	+	Annotated	URS0000EFC5CA_9606	MIR376A2	miRNA	0	0	5	0	0	0	0	0	0	0	0	0	0	0	0	0	0	0	0	0	0	0	0	0	0	0	0	0	0	0
14	101040116	101040143	+	Annotated	URS000041E11D_9606	MIR376A1,MIR376A2	miRNA	14	0	26	6	0	7	28	15	0	12	0	0	8	5	6	0	0	11	0	0	30	10	0	32	8	0	6	10	12	51
14	101040232	101040260	+	Annotated	URS00002B0B46_9606	MIR654	miRNA	31	0	20	16	0	10	26	9	15	14	0	0	17	8	9	0	14	11	24	0	31	19	0	5	10	0	6	8	10	12
14	101040266	101040292	+	Annotated	URS0000EFC56F_9606	MIR654	miRNA	0	0	133	116	97	54	0	74	74	92	35	0	269	0	119	55	0	0	0	0	189	0	0	88	69	60	53	71	107	121
14	101040266	101040295	+	Annotated	URS00002F40E9_9606	MIR654	miRNA	225	149	0	0	0	0	153	0	0	0	0	133	0	57	0	0	112	117	139	101	0	102	29	0	0	0	0	0	0	0
14	101040459	101040484	+	Annotated	URS0000006BE3_9606	MIR376B,MIR376C	miRNA	0	0	0	0	0	0	0	0	5	0	0	6	0	0	0	0	0	0	0	0	0	7	0	0	0	0	0	0	0	6
14	101040496	101040520	+	Annotated	URS00003AD231_9606	MIR376B	miRNA	0	0	0	4	0	0	0	0	0	0	0	0	0	0	0	0	0	0	0	0	0	0	0	0	0	0	0	0	0	0
14	101040785	101040811	+	Annotated	URS000032A93F_9606	MIR376A1	miRNA	0	0	7	0	0	0	5	6	0	0	5	0	0	0	0	0	0	0	0	0	0	0	0	0	0	0	0	0	0	5
14	101040823	101040850	+	Annotated	URS000041E11D_9606	MIR376A1,MIR376A2	miRNA	14	0	26	6	0	7	28	15	0	12	0	0	8	5	6	0	0	11	5	8	0	10	0	32	8	0	6	10	12	51
14	101042990	101043013	+	Annotated	URS00004F1E1F_9606	MIR1185-1,MIR1185-2	miRNA	0	0	8	0	0	0	0	0	0	0	0	0	0	0	0	0	0	0	0	0	0	0	0	0	0	0	0	0	0	0
14	101042990	101043051	+	Annotated	URS0000EFEC4F_9606	MIR1185-1	misc_RNA	0	10	0	0	0	0	0	0	0	0	0	0	0	0	0	0	0	0	0	0	0	0	0	0	0	0	0	0	0	0
14	101043027	101043052	+	Annotated	URS000016E46F_9606	MIR1185-1	miRNA	0	0	10	0	0	5	10	9	0	0	6	12	5	0	8	5	0	7	0	6	0	9	0	0	10	0	5	9	22	8
14	101044211	101044234	+	Annotated	URS00004F1E1F_9606	MIR1185-1,MIR1185-2	miRNA	0	0	8	0	0	0	0	0	0	0	0	0	0	0	0	0	0	0	0	0	0	0	0	0	0	0	0	0	0	0
14	101044211	101044272	+	Annotated	URS0000EFEF9E_9606	MIR1185-2	misc_RNA	0	10	0	0	0	0	0	0	0	0	0	0	0	0	0	0	0	0	0	0	0	0	0	0	0	0	0	0	0	0
14	101044248	101044273	+	Annotated	URS0000484751_9606	MIR1185-2	miRNA	8	0	0	0	10	5	0	9	0	6	6	0	0	0	0	0	0	7	5	0	12	9	0	0	0	0	5	0	22	8
14	101045965	101045992	+	Annotated	URS00001FFA8C_9606	MIR381	miRNA	6203	5040	3300	2965	2949	534	1915	1230	1825	1062	610	1238	5443	669	687	503	753	711	895	680	2456	1030	254	1235	967	687	374	507	1156	1042
14	101046503	101046531	+	Annotated	URS000015B295_9606	MIR487B	miRNA	55	58	75	38	44	21	65	31	24	28	17	62	19	26	32	14	21	19	26	19	73	44	9	17	11	26	19	23	25	31
14	101047327	101047353	+	Annotated	URS0000EFED7D_9606	Hsa-Mir-154-P21_5p,MIR539	miRNA	5	5	5	0	0	0	11	0	0	5	0	5	9	0	0	0	0	0	0	0	8	0	0	5	0	0	0	0	0	0
14	101047367	101047392	+	Annotated	URS000039607D_9606	MIR539	miRNA	0	0	0	0	11	0	0	0	0	0	0	0	0	0	0	0	5	0	0	0	0	0	0	0	5	0	0	0	0	0
14	101047367	101047396	+	Annotated	URS0000EFF2FB_9606	MIR539	miRNA	18	5	16	0	0	0	11	22	6	8	0	14	6	9	7	0	0	11	7	0	13	17	0	15	0	0	0	9	10	11
14	101047947	101047973	+	Annotated	URS000045B99E_9606	MIR889	miRNA	126	72	132	60	115	18	66	74	40	47	42	78	72	31	74	31	44	44	49	37	79	78	18	64	38	23	26	36	45	69
14	101049609	101049634	+	Annotated	URS00005E1A16_9606	MIR655	miRNA	18	6	38	6	25	7	9	14	0	9	0	16	19	9	6	0	0	8	8	0	19	9	0	11	9	0	11	9	7	19
14	101052457	101052516	+	Annotated	URS0000EFE2CC_9606	MIR487A	misc_RNA	0	0	0	7	0	0	0	0	0	0	0	0	0	0	0	0	0	0	0	0	0	0	0	0	0	0	0	0	0	0
14	101052493	101052517	+	Annotated	URS000016FD1B_9606	MIR487A	miRNA	0	0	8	0	16	0	6	7	0	0	0	8	0	5	5	0	5	0	5	0	8	0	0	6	0	0	0	0	5	9
14	101054315	101054345	+	Annotated	URS000035E174_9606	MIR382	miRNA	55	31	39	36	39	30	108	34	24	41	24	57	52	12	27	17	22	23	29	28	74	41	10	17	25	25	24	27	30	37
14	101054349	101054375	+	Annotated	URS000013E79D_9606	MIR382	miRNA	100	69	71	0	0	17	72	0	0	0	0	0	70	0	36	0	46	0	57	0	0	0	0	38	35	0	18	0	47	0
14	101054351	101054375	+	Annotated	URS000020AAEE_9606	MIR382	miRNA	0	0	0	55	89	0	0	24	47	64	15	48	0	14	0	22	0	19	0	46	91	49	20	0	0	42	0	41	0	56
14	101054690	101054719	+	Annotated	URS0000272A92_9606	MIR134	miRNA	75	71	76	71	95	32	126	60	26	70	24	84	104	74	49	29	38	71	76	86	129	65	27	34	52	91	35	40	49	89
14	101055426	101055453	+	Annotated	URS00001DB0F9_9606	MIR485	miRNA	11	12	11	16	7	0	14	7	0	6	0	10	17	8	0	6	5	15	14	10	16	0	0	0	6	7	7	8	6	10
14	101055426	101055486	+	Annotated	URS0000EFE4B1_9606	MIR485	misc_RNA	0	0	0	0	0	0	0	0	12	0	0	0	0	0	14	0	0	0	0	0	0	0	0	0	0	0	0	0	0	0
14	101055462	101055488	+	Annotated	URS000006372A_9606	MIR485	miRNA	9	5	0	5	10	10	8	11	0	6	0	16	33	0	0	0	6	0	6	11	27	0	0	0	0	5	7	8	0	0
14	101056254	101056290	+	Annotated	MIR323B	MIR323B	miRNA	0	0	0	0	0	0	0	0	0	0	0	0	0	0	0	0	0	0	0	10	0	0	0	0	0	0	0	0	0	0
14	101056266	101056290	+	Annotated	URS0000D5669E_9606	MIR323B	miRNA	0	18	16	5	12	8	23	16	0	5	0	19	39	0	10	0	7	5	6	0	18	6	0	0	7	0	0	6	11	8
14	101056268	101056291	+	Annotated	URS00003538C1_9606	MIR323B	miRNA	17	0	0	0	0	0	0	0	8	0	0	0	0	0	0	0	0	0	0	0	0	0	0	0	0	0	0	0	0	0
14	101059768	101059795	+	Annotated	URS000008931A_9606	MIR154	miRNA	13	6	39	6	13	9	19	8	6	10	0	8	11	12	8	0	0	16	0	6	14	8	6	0	0	7	6	10	9	14
14	101059804	101059827	+	Annotated	URS00000C0921_9606	MIR154	miRNA	6	0	14	0	7	0	11	5	0	7	0	0	0	0	0	0	0	0	0	0	11	0	0	5	0	0	0	0	5	6
14	101062024	101062079	+	Annotated	URS000036BEF1_9606	MIR377	miRNA	0	0	0	0	0	0	0	0	0	5	0	0	0	0	0	0	0	0	0	0	0	0	0	0	0	0	0	0	0	0
14	101062055	101062081	+	Annotated	URS000036BEF1_9606	MIR377	miRNA	0	0	0	0	0	0	5	0	0	0	0	0	0	0	0	0	0	0	0	0	0	0	0	0	0	0	0	0	7	5
14	101062090	101062116	+	Annotated	URS000007F792_9606	MIR377	miRNA	12	7	26	9	13	9	13	20	0	11	0	19	13	0	0	5	0	10	0	0	13	9	0	6	0	0	0	6	6	9
14	101065313	101065339	+	Annotated	URS0000081E1F_9606	MIR409	miRNA	86	41	64	0	40	27	98	31	32	71	40	66	56	11	30	21	40	34	31	39	81	72	22	18	32	0	22	0	43	46
14	101065313	101065370	+	Annotated	URS0000EFCF77_9606	MIR409	misc_RNA	0	0	0	0	0	0	0	0	0	0	0	0	0	0	0	0	0	0	0	0	0	0	0	0	0	90	0	154	0	0
14	101065341	101065371	+	Annotated	URS00002915C8_9606	MIR409	miRNA	0	0	0	0	0	0	0	0	0	0	0	0	236	29	97	52	0	0	0	0	0	0	0	0	0	0	0	0	169	95
14	101065344	101065371	+	Annotated	URS00001A2E6B_9606	MIR409	miRNA	303	192	178	181	208	80	228	102	109	177	56	204	0	0	0	0	128	75	187	158	261	115	32	82	142	0	50	0	0	0
14	101065464	101065488	+	Annotated	URS0000321A1A_9606	MIR412	miRNA	0	0	0	0	0	0	0	0	0	5	0	0	0	0	0	0	0	0	0	0	0	0	0	0	0	0	0	0	0	0
14	101065605	101065627	+	Annotated	URS00000B75C5_9606	MIR369	miRNA	0	14	0	8	0	7	0	0	0	0	0	0	0	0	0	0	0	0	7	0	0	0	0	0	6	0	5	0	8	0
14	101065605	101065630	+	Annotated	URS00002A71AD_9606	MIR369	miRNA	9	0	24	0	8	0	14	11	7	10	0	16	8	0	9	0	0	8	0	5	6	5	0	6	0	0	0	15	0	13
14	101065638	101065663	+	Annotated	URS0000442B0D_9606	MIR369	miRNA	65	55	105	26	79	25	45	50	28	44	18	81	32	29	37	19	26	53	28	36	85	69	11	39	17	25	36	51	60	69
14	101065950	101065984	+	Annotated	URS000047E765_9606	MIR410	miRNA	12	12	21	0	7	0	15	10	7	11	0	15	15	0	0	0	7	5	0	5	18	6	0	13	0	0	6	0	16	16
14	101066764	101066788	+	Annotated	URS0000202460_9606	MIR656	miRNA	37	12	32	11	14	5	19	20	5	20	8	21	25	0	0	0	11	6	14	11	16	20	0	5	10	5	7	16	15	19
14	101560358	101560384	-	Annotated	URS000057DF36_9606	MIR1247	miRNA	7	11	0	0	0	0	0	0	5	54	0	0	26	0	0	0	0	0	0	0	5	28	23	0	0	9	15	14	78	0
14	102317073	102317179	+	Annotated	URS0000610FFE_9606	TRI-AAT5-1,TRI-AAT5-2,TRI-AAT5-3,TRI-AAT5-4,TRI-AAT5-5	tRNA	0	0	0	0	0	0	0	0	0	0	0	0	0	0	9	0	0	0	7	0	0	0	0	0	0	0	0	0	0	0
14	102317138	102317180	+	Annotated	URS00005CDE14_9606	cgr_piR_007877	piRNA	0	0	0	0	0	0	0	0	0	0	0	0	8	0	0	0	7	0	0	0	0	0	0	0	0	0	0	0	0	0
14	103316943	103316984	-	Annotated	URS00006689D5_9606	RF00001-111	rRNA	0	0	0	0	0	0	0	0	0	0	0	0	6	0	0	0	0	0	0	0	0	0	0	0	5	0	0	0	0	0
14	103337843	103337903	+	Annotated	URS0000454FC3_9606	piR-61135	piRNA	0	0	0	54	0	0	63	157	0	0	0	0	282	0	122	0	0	0	88	0	0	0	0	0	0	0	0	0	0	0
14	103337843	103337976	+	Annotated	URS00000F8A5F_9606	SNORA28	snoRNA	121	60	111	0	122	84	0	0	100	70	41	142	0	106	0	51	80	230	0	49	97	80	29	64	40	89	98	111	54	97
14	104117424	104117450	-	Annotated	URS00004A26B5_9606	MIR203B	miRNA	46	31	62	29	49	84	0	73	5	69	10	56	25	0	0	0	0	0	0	0	0	36	0	6	49	0	18	13	40	109
14	104117430	104117460	+	Annotated	URS0000770B9E_9606	MIR203A	miRNA	0	0	0	0	0	0	0	0	0	0	0	0	0	0	0	0	0	0	0	0	0	0	0	0	0	0	0	0	0	5
14	104117466	104117493	+	Annotated	URS00004DA9DB_9606	MIR203A	miRNA	0	3921	0	0	0	0	366	0	1269	0	0	0	0	189	527	243	502	574	309	0	488	0	0	1063	0	0	0	0	4232	20485
14	104117467	104117493	+	Annotated	URS0000EFDEA8_9606	MIR203A	miRNA	5412	0	7363	2532	4132	12506	0	10012	0	5328	1430	6477	2475	0	0	0	0	0	0	285	0	7470	739	0	3931	778	3938	4768	0	0
15	24981992	24982068	+	Annotated	SNORD107	SNORD107	snoRNA	696	1233	1534	724	621	735	1523	991	1252	625	645	403	1447	712	1368	1381	1072	1669	1254	1478	1114	500	2468	453	585	1890	352	888	265	372
15	24985091	24985181	+	Annotated	URS00006A82CA_9606	SNORD64	snoRNA	9871	14125	13531	10396	9992	8019	13408	10856	15425	6795	8308	4852	10684	25845	18373	21467	17288	22854	17241	16978	12804	7658	20601	7443	5933	27101	3345	8511	3770	4048
15	25041971	25042048	+	Annotated	SNORD109A	SNORD109A	snoRNA	88	194	122	122	212	84	194	135	415	114	116	88	208	314	446	489	534	444	278	322	241	88	1168	86	124	1052	64	197	196	50
15	25051473	25051581	+	Annotated	URS000075CFA5_9606	SNORD116-1	snoRNA	6496	9989	4005	4195	1756	2334	8377	3068	18151	2908	2720	1638	2652	5983	7212	11218	13135	7683	9543	9898	7307	2997	13472	2557	2391	20550	1574	4004	2038	1534
15	25054208	25054305	+	Annotated	URS000075D5DD_9606	SNORD116-2,SNORD116-6	snoRNA	0	0	3616	3210	1607	2035	7796	2471	0	2675	2130	0	0	0	6012	0	10573	6668	7799	7734	6680	0	0	2317	1898	0	1333	3348	0	0
15	25056858	25056955	+	Annotated	URS000075E4E2_9606	SNORD116-3,SNORD116-9	snoRNA	0	0	15461	0	0	8513	0	11473	0	12296	0	7360	0	0	0	0	0	27394	0	0	24270	10743	51893	0	8229	0	6253	0	0	6247
15	25059538	25059634	+	Annotated	URS000075E49E_9606	SNORD116-4	snoRNA	17	0	0	10	6	0	0	11	0	0	8	0	0	0	0	0	0	0	0	0	0	8	0	0	0	46	0	0	0	0
15	25065024	25065131	+	Annotated	URS000075D5DD_9606	SNORD116-2,SNORD116-6	snoRNA	4696	7025	3847	2984	2036	1883	7255	2381	13059	2551	1974	1181	2016	5333	4607	7084	8594	5900	5540	5800	6234	2388	11562	2487	1657	15298	1140	2624	0	1486
15	25070428	25070536	+	Annotated	URS000075EAB9_9606	SNORD116-8	snoRNA	9264	14605	12320	5922	5539	4476	15657	6559	23530	7179	5228	4113	4690	13554	11155	15725	17579	15617	11157	12440	13488	6507	23627	6074	4152	23141	3660	7828	3353	5688
15	25073102	25073211	+	Annotated	URS000075E4E2_9606	SNORD116-3,SNORD116-9	snoRNA	18299	29604	15461	11701	8708	8513	27696	11473	50035	12296	9592	7360	8610	20777	23014	0	36394	27394	25490	27987	24270	0	51844	0	8214	49732	6253	14916	6953	6247
15	25075926	25076021	+	Annotated	URS0000759A7F_9606	SNORD116-11	snoRNA	31	87	56	36	91	18	95	51	251	30	50	23	41	96	70	0	97	108	72	52	86	33	433	42	35	365	25	50	72	19
15	25077051	25077142	+	Annotated	URS000075B1B4_9606	SNORD116-12	snoRNA	0	193	0	0	0	0	0	0	0	0	0	48	91	0	0	0	0	0	0	0	0	0	0	51	0	0	0	0	107	45
15	25079056	25079153	+	Annotated	URS000075B2D2_9606	SNORD116-13	snoRNA	110	188	75	38	102	56	127	82	631	70	65	24	87	104	114	172	170	104	166	132	119	54	827	41	114	998	27	81	165	33
15	25080140	25080234	+	Annotated	URS000075ABAA_9606	SNORD116-14	snoRNA	1902	2973	0	0	952	581	2371	0	0	950	1025	544	2009	0	0	0	0	2250	2696	2817	0	0	5902	0	1071	13061	482	1267	904	556
15	25081286	25081379	+	Annotated	URS0000759D60_9606	SNORD116-15	snoRNA	0	0	0	3447	0	0	0	3450	0	3549	0	0	6567	7665	0	0	0	0	0	10281	7718	0	0	0	0	0	0	5569	0	0
15	25082766	25082861	+	Annotated	URS000075B1D8_9606	SNORD116-16	snoRNA	0	11066	3909	4640	2609	2422	0	3577	19804	3431	3029	2276	8463	6367	8152	12206	0	9688	0	0	0	3680	15427	0	0	21893	2027	5298	2585	2038
15	25083583	25083680	+	Annotated	URS000075E0F0_9606	SNORD116-17,SNORD116-19	snoRNA	21589	31295	13137	15356	8095	0	30317	11994	65741	11446	11334	0	30826	28665	0	38141	45165	27945	32301	34132	27072	12318	51732	0	10610	89603	5569	0	9247	0
15	25085383	25085477	+	Annotated	URS000075CDDE_9606	SNORD116-18	snoRNA	109	0	0	0	0	0	0	0	266	0	0	0	6598	0	5355	0	206	0	0	168	413	0	248	0	0	0	0	0	1503	0
15	25086526	25086619	+	Annotated	URS000075E0F0_9606	SNORD116-17,SNORD116-19	snoRNA	21627	0	13152	15361	8117	7078	0	11999	0	0	0	0	0	0	0	0	0	0	0	0	0	0	0	0	0	0	0	0	0	7192
15	25087661	25087754	+	Annotated	URS000075BAB3_9606	SNORD116-20	snoRNA	0	7056	3160	0	0	0	0	0	0	0	2655	0	6427	0	5697	0	0	0	0	0	0	2813	10971	0	2535	0	0	0	0	0
15	25087662	25087754	+	Annotated	URS00004C170A_9606	SNORD116-20	snoRNA	0	0	0	4028	0	0	0	2941	0	0	0	0	0	0	0	0	0	0	0	0	0	0	0	0	0	0	0	0	1713	0
15	25088802	25088897	+	Annotated	URS000075AF3E_9606	SNORD116-21	snoRNA	2279	3495	1500	1745	872	685	2988	0	8515	1068	0	1106	2959	0	2646	3904	0	0	0	3925	2567	1219	0	1463	1082	0	920	2360	0	619
15	25089920	25090018	+	Annotated	URS0000759AA2_9606	SNORD116-22	snoRNA	6285	9160	4289	5031	2547	2033	9710	3766	18706	3620	3394	2394	7140	8584	7310	10804	12415	8576	8881	9573	8225	3696	15951	5480	3176	25514	2108	5065	2193	2303
15	25091785	25091879	+	Annotated	URS000075AC87_9606	SNORD116-23	snoRNA	466	742	406	260	394	196	664	338	1713	291	263	162	300	1597	569	907	772	813	356	464	677	389	1469	298	248	2298	164	372	244	209
15	25094035	25094129	+	Annotated	URS000075C953_9606	SNORD116-24	snoRNA	0	0	0	2314	1710	1913	0	2909	0	0	0	1813	0	2887	5332	8100	8096	7404	4617	5132	5814	0	9808	2617	1977	11335	1620	0	1978	1523
15	25097661	25097755	+	Annotated	URS000075A82F_9606	SNORD116-25	snoRNA	2153	0	2001	1317	1865	0	2916	1294	7136	1085	0	0	1568	3164	2009	3156	2719	2426	0	1697	2134	0	0	1451	0	7943	632	1335	1048	704
15	25099497	25099595	+	Annotated	URS000075B7EC_9606	SNORD116-26	snoRNA	2533	0	2528	1275	1926	0	3681	1515	0	1584	1357	891	1216	4378	2974	4084	3920	3501	2194	2397	0	0	7437	1771	0	7441	775	1742	1255	1010
15	25101573	25101667	+	Annotated	URS000075E9CA_9606	SNORD116-27	snoRNA	486	718	0	325	310	0	0	264	2208	257	216	0	467	1012	893	0	0	0	0	759	500	299	1471	0	222	0	155	328	240	123
15	25106520	25106604	+	Annotated	URS000075A9AB_9606	SNORD116-29	snoRNA	0	0	0	0	0	0	0	0	0	772	780	0	509	0	0	0	0	0	0	0	0	763	0	672	928	0	436	970	0	0
15	25170720	25170819	+	Annotated	URS00000FD8E0_9606	SNORD115-1,SNORD115-13,SNORD115-16	snoRNA	0	0	0	0	0	0	0	0	0	0	0	0	0	41	0	0	0	0	0	42	0	0	0	0	0	31	0	0	0	0
15	25170721	25170804	+	Annotated	URS00006E53B3_9606	SNORD115-1	snoRNA	0	0	0	0	0	0	0	0	0	0	0	0	6	0	28	60	58	44	0	0	0	0	0	0	0	0	0	0	0	0
15	25172634	25172716	+	Annotated	URS0000211ABF_9606	SNORD115-2	snoRNA	0	0	0	0	0	0	0	0	6	0	0	0	0	31	21	24	33	25	26	14	0	0	7	0	0	10	0	7	0	0
15	25178737	25178863	+	Annotated	URS0000250412_9606	SNORD115-11,SNORD115-12,SNORD115-29,SNORD115-36,SNORD115-43,SNORD115-5,SNORD115-9	snoRNA	12	19	0	9	0	0	13	0	78	0	0	0	0	281	188	199	241	269	0	257	46	28	0	0	17	131	0	0	6	0
15	25178738	25178819	+	Annotated	URS00006D9C39_9606	SNORD115-5	snoRNA	0	0	0	0	0	0	0	0	0	0	0	0	0	0	0	0	0	0	0	0	0	0	0	6	0	0	0	29	0	0
15	25180496	25180574	+	Annotated	URS0001BC4C4A_9606	SNORD115-21,SNORD115-40,SNORD115-42,SNORD115-6	snoRNA	0	0	0	0	0	0	0	0	0	0	0	0	0	0	77	0	0	130	0	0	0	0	0	0	0	0	0	0	0	0
15	25180497	25180578	+	Annotated	SNORD115-6	SNORD115-6	snoRNA	0	0	6	0	0	0	0	0	13	0	0	0	0	0	0	82	97	0	0	58	16	0	0	0	0	39	0	0	5	0
15	25184305	25184388	+	Annotated	URS00003707F2_9606	SNORD115-8	snoRNA	0	0	0	0	0	0	0	0	0	0	0	0	0	0	0	0	85	100	0	0	0	0	0	0	0	0	0	0	0	0
15	25185630	25185713	+	Annotated	SNORD115-9	SNORD115-9	snoRNA	0	15	9	5	0	0	17	7	63	6	0	0	0	0	0	0	309	0	0	0	49	0	0	14	0	0	11	0	0	7
15	25187535	25187617	+	Annotated	URS00004632D2_9606	SNORD115-10	snoRNA	0	0	0	0	0	0	0	0	0	0	0	0	0	440	347	0	549	0	0	0	0	0	0	0	0	0	0	0	0	0
15	25191413	25191511	+	Annotated	URS0000250412_9606	SNORD115-11,SNORD115-12,SNORD115-29,SNORD115-36,SNORD115-43,SNORD115-5,SNORD115-9	snoRNA	0	0	0	0	0	0	0	0	0	0	0	0	0	0	0	0	0	0	0	0	0	0	0	0	0	106	0	0	0	0
15	25191415	25191498	+	Annotated	URS0000556628_9606	SNORD115-12,SNORD115-9	snoRNA	0	0	9	5	0	0	17	7	0	6	0	0	0	240	0	273	0	0	0	192	0	35	0	0	22	0	11	39	7	7
15	25193320	25193402	+	Annotated	URS00002B9640_9606	SNORD115-13	snoRNA	6	13	0	5	0	0	17	0	61	0	0	0	6	0	0	0	235	0	0	0	0	0	54	0	0	103	0	0	0	0
15	25194920	25195002	+	Annotated	URS00003BBC7E_9606	SNORD115-14	snoRNA	0	0	0	0	0	0	0	0	0	0	0	0	0	341	0	0	434	0	228	295	68	0	0	0	0	151	0	0	0	0
15	25197575	25197656	+	Annotated	URS000000DAFC_9606	SNORD115-15	snoRNA	0	0	0	0	0	0	0	0	58	0	0	0	0	0	256	0	399	235	0	0	0	0	0	0	0	0	0	0	0	0
15	25199446	25199529	+	Annotated	SNORD115-16	SNORD115-16	snoRNA	0	0	0	0	0	0	0	0	0	0	0	0	0	60	46	38	59	68	0	25	12	8	8	0	0	23	0	16	0	0
15	25201321	25201405	+	Annotated	URS00003289D2_9606	SNORD115-17,SNORD115-18,SNORD115-19	snoRNA	18	87	31	13	0	0	65	18	206	20	5	0	25	646	605	1242	1397	581	656	714	143	95	276	34	85	0	31	123	23	16
15	25203225	25203309	+	Annotated	URS00003289D2_9606	SNORD115-17,SNORD115-18,SNORD115-19	snoRNA	0	0	0	13	0	0	65	18	206	20	5	0	25	0	0	0	0	581	0	0	143	95	276	34	85	325	31	123	23	16
15	25204355	25204439	+	Annotated	URS00003289D2_9606	SNORD115-17,SNORD115-18,SNORD115-19	snoRNA	0	0	0	13	0	0	65	18	206	20	5	0	25	647	0	0	0	581	0	0	143	95	276	34	85	325	31	123	23	16
15	25206262	25206341	+	Annotated	SNORD115-20	SNORD115-20	snoRNA	0	0	0	0	0	0	0	0	0	0	0	0	0	0	0	0	0	42	0	0	0	0	0	0	0	0	0	0	0	0
15	25208082	25208165	+	Annotated	SNORD115-21	SNORD115-21	snoRNA	6	31	15	14	0	0	39	0	97	7	5	0	8	588	465	588	766	501	406	489	96	69	112	26	33	214	26	81	0	12
15	25209918	25209997	+	Annotated	SNORD115-22	SNORD115-22	snoRNA	0	0	0	0	0	0	0	0	5	0	0	0	0	19	45	46	69	58	8	25	6	8	0	0	0	12	0	9	0	0
15	25211795	25211878	+	Annotated	SNORD115-23	SNORD115-23	snoRNA	0	5	8	0	0	0	0	0	14	0	0	0	0	187	75	91	169	163	27	64	23	23	17	0	0	45	8	21	0	0
15	25218616	25218699	+	Annotated	SNORD115-26	SNORD115-26	snoRNA	0	0	0	0	0	0	0	0	0	0	0	0	0	63	49	0	63	62	23	0	10	9	8	0	0	21	0	9	0	0
15	25225202	25225285	+	Annotated	URS00003737BE_9606	SNORD115-30	snoRNA	0	0	0	0	0	0	0	0	8	0	0	0	0	48	25	30	46	37	15	27	6	8	7	0	0	21	0	0	0	0
15	25227109	25227188	+	Annotated	URS00003357E8_9606	SNORD115-31	snoRNA	0	0	0	0	0	0	0	0	0	0	0	0	0	0	6	5	6	12	0	0	0	0	0	0	0	0	0	0	0	0
15	25228965	25229048	+	Annotated	URS0000489790_9606	SNORD115-32	snoRNA	7	0	0	13	0	0	24	0	72	0	0	0	0	0	282	278	0	0	148	254	76	35	0	11	16	132	14	36	10	0
15	25228966	25229049	+	Annotated	URS0000625D45_9606	SNORD115-32	snoRNA	0	22	0	0	0	0	0	7	0	7	0	0	0	277	0	0	441	374	0	0	0	0	0	0	0	0	0	0	0	5
15	25230837	25230919	+	Annotated	URS00001D3737_9606	SNORD115-33	snoRNA	5	7	0	0	0	0	15	0	25	0	0	0	0	159	158	193	243	249	97	168	0	34	30	16	7	91	0	36	6	0
15	25232386	25232468	+	Annotated	URS000035BEB3_9606	SNORD115-34	snoRNA	0	0	0	0	0	0	0	0	0	0	0	0	0	0	0	0	89	125	24	52	0	0	17	0	0	43	0	9	5	0
15	25234247	25234327	+	Annotated	URS0000682126_9606	SNORD115-35	snoRNA	0	0	0	0	0	0	0	0	0	0	0	0	0	6	8	6	0	11	0	7	0	0	0	0	0	5	0	0	0	0
15	25236085	25236168	+	Annotated	URS00000F2AEF_9606	SNORD115-11,SNORD115-29,SNORD115-36,SNORD115-43	snoRNA	0	0	0	0	0	0	0	0	0	0	0	0	0	0	5	0	0	0	0	0	0	0	0	0	0	0	0	0	0	0
15	25237985	25238067	+	Annotated	URS00006EED37_9606	SNORD115-37	snoRNA	0	0	0	0	0	0	0	0	14	0	0	0	0	30	31	33	47	31	11	29	6	7	9	0	0	46	0	0	0	0
15	25239837	25239920	+	Annotated	URS000065B7B7_9606	SNORD115-38	snoRNA	0	0	0	0	0	0	6	0	9	0	0	0	0	83	70	93	96	106	26	58	15	0	0	0	0	34	8	27	0	0
15	25241746	25241827	+	Annotated	URS000068E625_9606	SNORD115-39	snoRNA	0	0	0	0	0	0	0	0	18	0	0	0	0	69	80	81	115	115	54	72	13	22	8	0	7	53	0	13	0	0
15	25243613	25243695	+	Annotated	SNORD115-40	SNORD115-40	snoRNA	0	0	0	0	0	0	0	0	0	0	0	0	0	177	138	211	221	141	0	0	0	20	0	0	0	85	0	0	0	0
15	25245477	25245561	+	Annotated	SNORD115-41	SNORD115-41	snoRNA	0	0	0	0	0	0	0	0	0	0	0	0	0	0	44	0	0	51	0	0	0	0	8	0	0	0	0	0	0	0
15	25247342	25247427	+	Annotated	SNORD115-42	SNORD115-42	snoRNA	0	9	0	6	0	0	5	5	28	0	0	0	0	0	0	195	231	0	111	148	34	17	24	0	15	77	9	31	9	0
15	25250858	25250941	+	Annotated	SNORD115-44	SNORD115-44	snoRNA	0	0	0	0	0	0	0	6	7	0	0	0	0	71	59	58	52	82	27	42	13	6	11	0	0	25	0	10	0	0
15	25269782	25269859	+	Annotated	URS0000147674_9606	SNORD115-48	snoRNA	0	0	0	0	0	0	5	0	16	0	0	0	0	36	33	32	35	33	32	40	0	0	10	0	0	30	0	0	0	0
15	25278340	25278423	+	Annotated	SNORD109B	SNORD109B	snoRNA	88	194	122	0	212	84	194	135	0	114	116	88	208	314	446	0	534	444	278	322	0	88	1168	86	124	0	64	197	196	50
15	25817982	25818024	+	Annotated	URS000064F96B_9606	RF00019-047	misc_RNA	18	9	7	5	0	0	26	9	5	26	5	0	8	35	6	48	0	7	12	0	11	13	6	0	16	0	5	0	0	41
15	26082269	26082307	-	Annotated	URS00003C9A26_9606	TRE-TTC2-1,TRE-TTC2-2	tRNA	14488	0	0	0	18109	0	12097	46696	0	0	44047	15593	28475	8762	0	11783	20072	31435	36473	11475	0	0	0	8220	8895	0	0	0	0	60062
15	31065092	31065116	-	Annotated	URS00001A3555_9606	MIR211	miRNA	0	0	0	0	0	0	0	0	0	0	0	0	0	0	0	18	0	0	0	17	0	0	0	0	0	0	13	22	0	0
15	35926862	35926885	+	Annotated	URS00005F1B8C_9606	MIR4510	miRNA	0	0	5	0	0	0	0	0	0	0	0	0	0	0	0	0	0	0	0	0	0	0	0	0	0	0	0	0	0	0
15	40593763	40593919	-	Annotated	URS00002034DC_9606	TRS-GCT4-1,TRS-GCT4-2,TRS-GCT4-3	tRNA	36	60	17	12	9	33	0	6	28	39	41	10	49	19	61	0	37	0	30	118	8	41	19	5	25	0	0	16	17	0
15	45198563	45198658	-	Annotated	URS000044BAE3_9606	TRH-GTG1-1,TRH-GTG1-2,TRH-GTG1-3,TRH-GTG1-4,TRH-GTG1-5,TRH-GTG1-6,TRH-GTG1-7,TRH-GTG1-8,TRH-GTG1-9	tRNA	0	0	0	0	0	0	0	0	0	0	0	0	0	0	0	0	0	8	0	0	0	0	0	0	0	0	0	0	0	0
15	45433054	45433085	+	Annotated	URS0000EFC747_9606	MIR147B	miRNA	0	0	0	0	0	0	0	0	0	16	0	0	0	0	0	0	0	0	0	0	0	0	0	0	0	0	0	0	0	0
15	45433058	45433086	+	Annotated	URS0000D535C2_9606	MIR147B	miRNA	0	48	0	0	0	0	0	0	0	0	0	0	0	0	0	0	0	0	0	0	0	0	0	12	0	4	0	19	28	43
15	45433060	45433121	+	Annotated	MIR147B	MIR147B	miRNA	0	0	0	0	0	0	0	0	0	0	0	0	0	0	0	0	0	0	0	0	0	0	0	0	0	0	21	0	0	0
15	45433096	45433120	+	Annotated	URS00007E4A5A_9606	MIR147B	miRNA	0	167	0	0	0	0	0	0	0	30	0	0	0	0	0	0	0	0	0	0	0	38	0	0	0	0	0	0	0	0
15	45433096	45433123	+	Annotated	URS0000424278_9606	MIR147B	miRNA	336	0	590	194	228	220	10	202	52	0	66	72	203	0	0	0	0	0	0	0	10	0	10	14	158	40	0	20	69	150
15	50221887	50221927	+	Annotated	URS000069CC15_9606	ENSG00000200605	misc_RNA	0	0	0	0	0	0	0	0	0	0	0	0	0	0	0	0	0	0	0	0	0	0	0	0	0	0	0	0	0	15
15	51242199	51242224	+	Annotated	URS00004F12D0_9606	MIR4713	miRNA	0	0	0	0	0	0	0	0	0	0	0	0	0	0	0	0	0	0	0	0	0	0	0	0	0	0	0	0	0	7
15	52277163	52277188	-	Annotated	URS00005FDCD1_9606	MIR1266	miRNA	5	0	7	0	8	0	0	10	0	0	0	0	6	0	0	0	0	0	0	0	0	0	0	0	0	0	0	0	0	8
15	55372949	55372975	-	Annotated	URS0000D561A8_9606	MIR628	miRNA	0	0	0	0	0	7	8	0	0	0	0	0	0	0	0	0	0	0	6	0	0	0	0	0	0	0	0	0	0	0
15	55372986	55373013	-	Annotated	URS00004B83FE_9606	MIR628	miRNA	12	6	16	7	0	8	23	9	0	18	0	15	0	0	11	0	14	16	14	6	7	8	0	0	0	7	6	14	0	10
15	57668480	57668514	+	Annotated	URS00006BFBBF_9606	RF00066-062	snRNA	0	0	0	0	0	0	0	0	0	0	0	0	0	0	0	0	0	0	0	0	0	0	0	0	56	0	0	0	0	0
15	59171188	59171215	-	Annotated	URS00005237AB_9606	MIR2116	miRNA	0	0	6	0	0	0	0	9	0	0	0	0	0	0	0	0	0	0	0	0	5	0	0	0	0	0	0	0	5	0
15	59575691	59575708	-	Annotated	URS000065A624_9606	RF00019-049	misc_RNA	0	0	0	0	0	0	0	0	0	0	0	0	0	0	0	0	0	0	0	0	0	0	0	0	0	0	0	0	0	7
15	62823950	62823996	+	Annotated	URS0000520927_9606	MIR190A	miRNA	0	0	0	0	0	0	0	0	0	0	0	0	0	0	0	0	0	0	0	0	0	0	0	0	0	0	0	0	0	0
15	62823970	62823997	+	Annotated	URS000075AC6E_9606	MIR190A	miRNA	115	74	241	40	57	54	12	58	14	39	7	19	47	6	0	0	0	7	0	0	0	21	7	12	15	11	14	8	16	75
15	62824006	62824029	+	Annotated	URS000075E84C_9606	MIR190A	miRNA	0	0	0	0	0	0	0	0	0	0	0	0	5	0	0	0	0	0	0	0	0	0	0	0	0	0	0	0	0	0
15	62824006	62824031	+	Annotated	URS0000759F1D_9606	MIR190A	miRNA	0	0	21	0	0	0	0	0	0	0	0	0	0	0	0	0	0	0	0	0	0	0	0	0	0	0	0	0	0	0
15	64390929	64390954	-	Annotated	URS0000334622_9606	L13712-001,L13712-002,L13712-003,L13712-004,L13712-005,L13712-006,L13712-007,L13712-008,L13712-009,L13712-010,L13712-011,L13712-012,L13712-013,L13712-014,L13712-015,L13712-016,L13712-017,L13712-018,L13712-019,L13712-020,L13712-021,L13712-022,L13712-023,L13712-024,L13712-025,L13712-026,L13712-027,L13712-028,L13712-029,L13712-030,L13712-031,L13712-032,L13712-033,L13712-034,RF00017-5753,RF00017-7665	misc_RNA	0	0	0	0	0	0	0	0	0	0	0	0	0	0	0	0	0	0	0	0	0	0	0	0	8	0	0	0	0	0
15	64531791	64531814	-	Annotated	URS0000334622_9606	L13712-001,L13712-002,L13712-003,L13712-004,L13712-005,L13712-006,L13712-007,L13712-008,L13712-009,L13712-010,L13712-011,L13712-012,L13712-013,L13712-014,L13712-015,L13712-016,L13712-017,L13712-018,L13712-019,L13712-020,L13712-021,L13712-022,L13712-023,L13712-024,L13712-025,L13712-026,L13712-027,L13712-028,L13712-029,L13712-030,L13712-031,L13712-032,L13712-033,L13712-034,RF00017-5753,RF00017-7665	misc_RNA	0	0	0	0	0	0	0	0	0	0	0	0	0	14	0	0	7	0	0	0	0	0	0	0	0	0	0	0	0	0
15	65285430	65285592	-	Annotated	URS00006602E1_9606	SNORA24B	snoRNA	0	25	53	0	28	49	0	0	27	47	0	37	66	30	0	0	0	84	0	0	52	41	14	0	0	40	31	54	0	22
15	65296048	65296168	+	Annotated	RNU5A-1	RNU5A-1	snRNA	0	0	0	451	2295	1371	1005	2180	4062	2107	2730	2455	2468	4457	2923	3036	4966	4338	3314	1816	0	3081	1434	0	2833	2236	1520	2620	0	1122
15	65296048	65296175	+	Annotated	URS0000397507_9606	cgr_piR_011660	piRNA	0	0	1194	0	0	0	0	0	0	0	0	0	0	0	0	0	0	0	0	0	0	0	0	0	0	0	0	0	0	0
15	65296048	65296184	+	Annotated	URS00005C09AF_9606	cgr_piR_011629	piRNA	0	0	0	0	0	0	0	0	0	0	0	0	0	0	0	0	0	0	0	0	2210	0	0	0	0	0	0	0	3991	0
15	65296050	65296177	+	Annotated	URS00004A8180_9606	cgr_piR_011642	piRNA	3572	2764	0	0	0	0	0	0	0	0	0	0	0	0	0	0	0	0	0	0	0	0	0	1447	0	0	0	0	0	0
15	65304674	65304794	+	Annotated	URS00006E1BD2_9606	RNU5B-1	snRNA	0	6458	3124	0	4420	2997	0	4059	0	0	0	0	0	8051	6091	7000	10330	8576	0	5258	3996	0	0	2609	4643	4192	0	6103	5460	0
15	65304676	65304794	+	Annotated	URS00001380AF_9606	RNU5A-1,RNU5B-1	snRNA	7779	0	0	1359	0	0	2798	0	0	0	7695	0	5919	0	0	0	0	0	7963	0	0	4704	3379	0	0	0	3847	0	0	2686
15	65304676	65304800	+	Annotated	URS00005EAC02_9606	cgr_piR_011663	piRNA	0	0	0	0	0	0	0	0	8517	5965	0	0	0	0	0	0	0	0	0	0	0	0	0	0	0	0	0	0	0	0
15	65304676	65304801	+	Annotated	URS000040D513_9606	cgr_piR_011654	piRNA	0	0	0	0	0	0	0	0	0	0	0	6572	0	0	0	0	0	0	0	0	0	0	0	0	0	0	0	0	0	0
15	65869040	65869116	-	Annotated	URS00004AE1DA_9606	cgr_piR_021319	piRNA	0	18	23	0	23	0	55	38	0	26	20	0	0	39	55	38	75	48	67	43	42	24	0	22	0	0	20	44	0	0
15	65869048	65869138	-	Annotated	URS0000415026_9606	TRQ-CTG1-1,TRQ-CTG1-2,TRQ-CTG1-3,TRQ-CTG1-4,TRQ-CTG1-5	tRNA	0	0	0	17	0	8	0	0	0	0	0	0	0	0	0	0	0	0	0	0	0	0	24	0	59	37	0	0	0	0
15	66347198	66347345	-	Annotated	URS0000180559_9606	SCARNA14	snoRNA	0	0	77	0	0	38	0	98	73	0	79	0	0	0	0	0	47	0	53	0	0	55	27	52	0	0	35	62	97	80
15	66347204	66347345	-	Annotated	URS00006B01A6_9606	SCARNA14	snoRNA	0	0	0	0	0	0	0	0	0	50	0	0	0	0	0	0	0	70	0	0	0	0	0	0	0	45	0	0	0	0
15	66347290	66347346	-	Annotated	URS00006B01A6_9606	SCARNA14	snoRNA	73	76	0	68	96	0	35	0	0	0	0	51	105	39	40	40	0	0	0	22	32	0	0	0	91	0	0	0	0	0
15	66501249	66501319	-	Annotated	SNORD18C	SNORD18C	snoRNA	5481	5768	12263	4222	10716	7317	2072	10573	5229	5826	4376	6802	15380	3545	3081	4184	2509	3276	0	0	0	3751	5633	12810	6639	5195	5431	5193	12519	0
15	66501998	66502091	-	Annotated	snoU18	snoU18	snoRNA	2884	3387	3294	0	2859	3264	859	2650	3334	0	1544	2421	3616	1558	1139	1857	2441	1570	725	932	3474	1985	2612	5668	2118	2122	0	3703	0	2442
15	66502020	66502092	-	Annotated	SNORD18B	SNORD18B	snoRNA	0	0	0	716	0	0	0	0	0	3263	0	0	0	0	0	0	0	0	0	0	0	0	0	0	0	0	2748	0	4121	0
15	66502785	66502912	-	Annotated	URS0000535D45_9606	SNORD16	snoRNA	0	21710	13317	0	0	0	0	0	0	0	0	0	12652	22463	0	30288	18507	27149	0	19357	28019	0	0	49936	0	33736	41497	29139	0	28288
15	66502811	66502912	-	Annotated	URS000082CD7E_9606	SNORD16	snoRNA	20495	0	0	9129	10434	26570	25672	16642	42807	18527	11600	32614	0	0	0	0	0	0	26003	0	0	24597	26937	0	8952	0	0	0	18449	0
15	66503243	66503314	-	Annotated	SNORD18A	SNORD18A	snoRNA	286449	373606	233484	310674	320887	295875	241215	304108	328545	51554	241827	267053	379918	298369	228960	275495	226655	251320	300448	257812	275211	58155	276632	310308	255467	417441	217534	209809	286112	249437
15	67839915	67840048	-	Annotated	RNU6-1	RNU6-1	snRNA	0	0	0	0	0	0	0	0	0	0	0	0	0	0	0	0	8	0	0	0	0	0	0	0	0	0	0	0	0	0
15	67839937	67840048	-	Annotated	URS000035C796_9606	RNU6-1,RNU6-1-001,RNU6-1-002,RNU6-1-003,RNU6-1-004,RNU6-2,RNU6-7,RNU6-8,RNU6-9	snRNA	5	0	7	0	7	0	0	0	0	0	0	0	0	0	0	0	0	0	0	0	0	0	0	0	0	0	0	0	0	0
15	67839937	67840069	-	Annotated	URS0000E60BBB_9606	6QW6_6-001,6QW6_6-002,HSALNG0008955,RF00026-005,RF00026-1037,RF00026-1053,RF00026-1140,RF00026-1153,RF00026-121,RF00026-190,RF00026-251,RF00026-475,RF00026-732,RF00026-745,RF00026-777,RF00026-854,RF00026-984,RF00026-994,RNU6-1,RNU6-1-001,RNU6-1-002,RNU6-1-003,RNU6-1-004,RNU6-2,RNU6-7,RNU6-8,RNU6-9	snRNA	0	0	0	0	0	0	0	0	0	0	0	0	0	0	6	0	0	0	0	9	0	0	0	0	0	0	0	6	0	0
15	70079384	70079408	-	Annotated	URS00004065BA_9606	MIR629	miRNA	0	0	0	0	0	0	0	5	0	0	0	0	0	0	0	0	0	0	0	0	5	0	0	0	0	0	0	0	0	5
15	70079417	70079448	-	Annotated	URS0000EFBAFF_9606	MIR629	miRNA	125	113	213	105	183	130	201	261	42	85	32	156	216	75	74	25	60	43	159	84	195	93	52	75	202	88	69	132	186	334
15	74840677	74840701	-	Annotated	URS000075C680_9606	MIR6882	miRNA	0	0	0	0	0	0	0	0	0	0	0	0	0	0	0	0	0	0	0	0	0	0	0	0	0	0	0	0	0	5
15	78754593	78754631	+	Annotated	URS0000143808_9606	piR-35537-001,piR-35537-002	piRNA	0	0	0	0	0	0	0	0	0	0	0	0	0	0	0	0	0	0	0	0	0	0	0	0	0	0	0	0	0	0
15	78860555	78860636	+	Annotated	URS00004D9E92_9606	TRK-CTT1-1,TRK-CTT1-2	tRNA	6278	9238	0	0	6902	3584	1818	8454	3561	6535	12247	3113	0	0	18036	28669	25888	19484	6696	5343	5999	6549	0	0	6561	3604	4863	7942	8633	0
15	78860557	78860598	+	Annotated	URS000037ADD2_9606	URS000037ADD2_9606	piRNA	0	0	1195	0	0	0	0	0	0	0	0	0	1767	25479	0	0	0	0	0	0	0	0	4831	3116	0	0	0	0	0	4474
15	79209839	79209863	+	Annotated	URS0000543D82_9606	MIR184	miRNA	6	6	0	6	0	0	6	0	0	0	0	0	0	0	0	0	0	0	0	0	0	11	0	0	0	0	0	0	0	0
15	79744647	79744690	+	Annotated	URS00005E4552_9606	piR-36245-002,piR-36245-003,piR-36245-004,piR-36245-005,piR-36245-006,piR-36245-007,piR-36246,piR-36247	piRNA	0	0	0	0	0	0	0	0	0	0	0	0	0	0	0	0	0	0	0	0	0	0	0	0	0	0	0	0	0	32
15	79744652	79744693	+	Annotated	URS00003736D0_9606	piR-36245-002,piR-36245-003,piR-36245-004,piR-36245-005,piR-36245-006,piR-36245-007,piR-36246,piR-36247	piRNA	0	0	0	12	38	0	12	55	0	79	35	56	0	0	0	0	4	7	18	0	26	42	102	13	8	19	54	40	108	0
15	79744654	79744685	+	Annotated	URS00005372AE_9606	piR-36245-002,piR-36245-003,piR-36245-004,piR-36245-005,piR-36245-006,piR-36245-007,piR-36246,piR-36247	piRNA	0	0	17	0	0	0	0	0	0	0	0	0	0	0	0	0	0	0	0	0	0	0	0	0	0	0	0	0	0	0
15	80841991	80842014	-	Annotated	URS00004C689A_9606	MIR549A	miRNA	0	0	0	0	0	0	0	0	0	0	0	0	0	0	0	0	0	0	0	0	0	5	0	0	0	0	0	0	0	0
15	85380631	85380670	+	Annotated	URS00005B08C1_9606	MIR7706	miRNA	57	41	19	42	27	13	43	35	14	28	17	22	44	0	13	0	9	12	29	11	26	24	8	14	39	25	7	13	98	20
15	88538641	88538666	-	Annotated	URS0000676AED_9606	RF02002-010	misc_RNA	0	0	0	0	0	0	0	0	0	0	0	0	0	0	0	0	11	0	10	0	0	0	0	0	0	5	0	0	5	0
15	88611852	88611880	+	Annotated	URS000057228A_9606	MIR7-1,MIR7-2,MIR7-3	miRNA	0	0	0	0	0	4212	0	0	0	0	0	0	0	0	0	0	0	0	0	0	0	0	6931	0	0	0	0	0	0	0
15	88611853	88611880	+	Annotated	URS0000591950_9606	MIR7-1,MIR7-2,MIR7-3	miRNA	10087	13865	28389	12501	27601	0	5320	36721	0	23980	0	19649	9511	0	0	0	0	0	0	0	32079	14825	0	0	40034	2533	9664	11234	21508	60255
15	88611854	88611883	+	Annotated	URS0000161522_9606	MIR7-1,MIR7-2,MIR7-3	miRNA	0	0	0	0	0	0	0	0	3275	0	0	0	0	0	0	0	1407	0	1504	0	0	0	0	9391	0	0	0	0	0	0
15	89216993	89217079	-	Annotated	URS0000945854_9606	RF00017-1026,RF00017-116,RF00017-126,RF00017-1275,RF00017-1633,RF00017-1686,RF00017-1890,RF00017-1894,RF00017-1905,RF00017-3227,RF00017-3433,RF00017-3607,RF00017-475,RF00017-4881,RF00017-6075,RF00017-6422,RF00017-7149,RF00017-7330,RF00017-7394,RF00017-909	misc_RNA	0	0	0	0	0	0	0	0	0	0	0	0	0	0	0	0	0	0	0	0	0	0	0	0	0	0	0	0	24	0
15	89335061	89335214	+	Annotated	URS00000CC06A_9606	TRR-TCG1-1	tRNA	14	20	29	0	0	12	18	0	0	0	0	18	34	0	53	0	67	0	0	51	39	32	22	0	10	20	21	37	27	0
15	89368030	89368057	+	Annotated	URS00004208C5_9606	MIR9-1,MIR9-2,MIR9-3	miRNA	625	447	784	551	65	194	445	266	233	256	78	133	1509	72	45	22	44	60	126	49	84	187	18	52	39	46	12	29	86	160
15	89368069	89368096	+	Annotated	URS00003496BE_9606	MIR9-1,MIR9-2,MIR9-3	miRNA	13	6	37	19	0	5	21	23	6	17	6	7	20	0	0	0	0	8	5	0	0	18	0	0	0	0	0	0	0	9
15	90755243	90755289	-	Annotated	URS00006D5693_9606	ENSG00000200677	snoRNA	0	0	0	0	0	0	0	0	0	0	0	0	0	0	0	0	0	6	0	0	0	0	0	0	0	0	0	0	0	0
15	95745886	95745917	+	Annotated	RNU2-3P	RNU2-3P	snRNA	0	0	0	0	93	0	13	20	0	55	176	0	0	0	0	0	0	0	0	0	6	32	11	20	187	0	0	0	32	69
15	95784656	95784722	+	Annotated	URS00006F3EA2_9606	RF00005-062	tRNA	0	0	0	0	0	0	24	0	5	0	0	0	0	38	15	44	23	22	14	21	0	8	0	0	20	0	0	0	5	0
15	99681786	99681815	-	Annotated	Y_RNA	Y_RNA	misc_RNA	0	0	0	0	0	0	0	0	0	0	0	0	0	0	0	0	0	0	0	0	0	0	0	0	0	0	0	0	0	0
16	543335	543360	+	Annotated	URS0000424D74_9606	MIR3176	miRNA	0	0	0	0	0	0	0	8	0	0	0	0	0	0	0	0	0	0	0	0	0	0	0	0	0	0	0	0	5	6
16	636724	636806	-	Annotated	URS0000305D7E_9606	TRG-CCC2-1,TRG-CCC2-2	tRNA	0	0	0	0	0	0	0	0	0	0	0	0	0	0	3918	1759	2987	0	2840	0	0	0	0	0	997	0	0	0	0	0
16	636769	636808	-	Annotated	URS00015386F6_9606	MK671732-001,MK671732-002	misc_RNA	1118	977	890	813	2055	722	958	2571	492	3122	2874	1322	1117	3061	0	0	0	3766	0	1068	1581	0	2971	905	0	1766	2210	1860	965	0
16	1735037	1735061	+	Annotated	URS00003C3BA7_9606	MIR3177	miRNA	0	0	0	0	0	0	0	0	0	0	0	0	0	0	0	0	0	0	0	0	0	0	0	0	0	0	0	0	0	0
16	1962322	1962467	-	Annotated	URS0000034D55_9606	SNORA10	snoRNA	305	277	448	161	373	503	178	1150	815	691	1080	1645	42	319	165	118	15	287	96	174	236	565	1121	272	200	704	695	654	0	1041
16	1962947	1963107	-	Annotated	URS0000210FD6_9606	SNORA64	snoRNA	1677	1626	0	600	0	0	834	0	0	1649	0	0	1604	304	467	467	471	620	677	0	965	1038	0	1073	0	0	2081	2109	0	0
16	2106675	2106701	-	Annotated	URS000042719A_9606	MIR6511B1,MIR6511B2	miRNA	0	0	0	0	0	0	0	0	0	5	0	0	0	0	0	0	0	0	0	0	0	0	0	0	0	0	0	0	0	0
16	2155021	2155107	-	Annotated	SNORD60	SNORD60	snoRNA	0	0	0	0	0	0	0	0	88605	107223	0	0	0	0	0	0	0	0	0	0	0	0	0	0	0	0	0	0	0	0
16	2155022	2155107	-	Annotated	snoR1	snoR1	snoRNA	41671	0	0	0	0	0	0	0	0	0	0	0	0	0	0	0	0	0	0	0	0	0	46617	0	0	0	0	0	0	0
16	2519979	2520171	+	Annotated	URS000036B78F_9606	piR-35570	piRNA	0	0	0	0	0	0	0	0	0	0	0	0	0	0	0	0	0	0	0	0	0	0	0	0	0	0	0	0	0	5
16	2601185	2601314	+	Annotated	URS000036B10F_9606	piR-40108-001,piR-40108-002	piRNA	0	0	0	0	0	0	0	0	0	0	0	0	0	0	0	0	0	0	0	0	0	0	0	0	0	0	0	0	0	0
16	3150665	3150765	+	Annotated	URS0000183E1C_9606	TRR-CCG1-3	tRNA	23	20	0	0	0	15	0	0	0	44	0	0	0	0	20	0	26	0	0	0	37	38	0	0	0	0	53	59	24	0
16	3150669	3150750	+	Annotated	URS00001D909A_9606	TRR-CCG1-1,TRR-CCG1-2,TRR-CCG1-3	tRNA	0	0	0	0	0	0	0	0	0	0	0	27	24	0	0	0	0	0	0	22	0	0	0	0	0	0	0	0	0	0
16	3152892	3152990	+	Annotated	URS00004A0D40_9606	TRR-CCT3-1	tRNA	0	0	0	0	0	0	0	0	0	0	0	0	0	0	32	14	0	17	0	0	0	0	0	0	0	0	0	0	0	0
16	3152895	3152967	+	Annotated	URS000005A7A9_9606	TRR-CCT3-1	tRNA	0	0	0	0	0	0	0	0	0	0	0	0	0	0	0	0	0	0	0	0	0	0	15	0	0	0	0	0	24	0
16	3152895	3152998	+	Annotated	URS00000894FB_9606	AJ535831-001,AJ535831-002,AJ535831-003,AJ535831-004,AJ535831-005	miRNA	0	0	0	0	0	0	26	0	16	0	18	0	0	0	0	0	0	0	0	0	53	29	0	0	24	25	0	52	0	11
16	3152971	3152996	+	Annotated	URS0001BF8315_9606	TRR-CCT3-1	tRNA	14	6	26	0	11	17	0	38	0	19	0	30	0	0	0	0	0	0	0	0	0	0	6	0	0	0	0	0	19	0
16	3157402	3157432	-	Annotated	URS00006C58BC_9606	TRK-CTT3-1	tRNA	0	0	0	0	0	0	0	0	0	0	0	0	0	0	0	0	0	0	0	0	0	0	0	0	0	0	0	0	0	0
16	3157421	3157477	-	Annotated	URS00006C58BC_9606	TRK-CTT3-1	tRNA	0	0	0	0	0	0	0	0	0	0	0	0	0	577	0	0	0	0	0	0	0	0	0	0	0	0	0	0	0	0
16	3157442	3157478	-	Annotated	URS0000311FB0_9606	piR-31103,piR-33161-001,piR-33161-002,piR-33161-003,piR-33161-004,piR-33161-005	piRNA	738	463	682	577	2532	268	679	3211	237	3847	2096	1217	1040	0	212	392	412	513	979	248	995	809	2484	542	830	616	2054	1475	621	2821
16	3158913	3158957	+	Annotated	URS00002D40C8_9606	TRP-TGG3-1,TRP-TGG3-2,TRP-TGG3-3,TRP-TGG3-4,TRP-TGG3-5	tRNA	0	12	8	0	0	8	0	0	12	10	0	14	22	0	4	0	16	0	10	10	0	7	0	0	5	13	5	15	0	0
16	3160443	3160487	+	Annotated	URS000002EC8C_9606	URS000002EC8C_9606	piRNA	0	0	0	0	0	0	5	0	0	0	0	0	0	0	0	0	0	0	0	0	0	0	0	0	0	0	0	0	0	0
16	3172045	3172082	+	Annotated	URS000001545A_9606	piR-31368-001,piR-31368-002	piRNA	0	0	0	0	0	0	0	15	0	0	23	0	0	0	0	6	0	0	0	0	0	0	0	0	0	0	0	0	0	0
16	3172047	3172121	+	Annotated	URS00000C18F2_9606	TRP-CGG1-1,TRP-CGG1-2,TRP-CGG1-3	tRNA	0	0	0	0	0	0	0	0	0	0	0	0	0	0	0	0	0	0	0	0	0	0	0	0	0	0	0	0	0	0
16	3175685	3175727	+	Annotated	URS000030DA62_9606	piR-31103,piR-33161-001,piR-33161-002,piR-33161-003,piR-33161-004,piR-33161-005	piRNA	0	0	0	0	0	0	0	7	0	0	0	0	0	0	0	0	0	0	0	0	0	0	0	0	0	0	0	0	0	0
16	3175688	3175764	+	Annotated	URS000025F024_9606	piR-39017-001,piR-39017-002,piR-39017-003,piR-39017-004,piR-39017-005,piR-39017-006,piR-39017-007	piRNA	0	0	0	0	0	0	0	0	0	0	0	0	0	0	0	0	0	0	0	27	0	0	0	0	6	0	0	0	0	0
16	3175688	3175765	+	Annotated	URS00001AD596_9606	TRK-CTT2-1,TRK-CTT2-2,TRK-CTT2-3,TRK-CTT2-4,TRK-CTT2-5	tRNA	0	0	0	0	0	0	0	0	0	0	0	0	0	0	0	13	0	20	13	0	8	0	0	0	0	0	0	7	0	0
16	3175705	3175764	+	Annotated	URS0000527A9F_9606	TRK-CTT2-5	tRNA	0	0	0	0	0	0	0	0	0	0	0	0	0	22	0	0	0	0	0	0	0	0	0	0	0	0	0	0	0	0
16	3175736	3175765	+	Annotated	URS0001BD5AF5_9606	HSALNG0109133-001	tRNA	0	0	0	0	0	0	10	0	0	0	0	0	0	0	0	0	0	0	0	0	0	0	0	0	0	0	0	0	0	0
16	3180545	3180626	-	Annotated	URS00006C0A49_9606	TRK-CTT5-1	tRNA	0	0	0	0	0	0	0	0	0	0	0	0	0	0	0	0	0	0	0	12	0	0	0	0	0	0	0	0	0	0
16	3180568	3180632	-	Annotated	URS0000001346_9606	TRK-CTT5-1	tRNA	13	12	12	9	36	7	11	55	0	53	33	9	21	0	30	43	31	27	28	0	12	24	27	8	11	18	29	25	12	38
16	3184125	3184169	-	Annotated	URS000002EC8C_9606	URS000002EC8C_9606	piRNA	0	0	0	0	0	0	5	0	0	0	0	0	0	16	0	0	0	5	0	0	0	0	0	0	0	0	0	0	0	0
16	3188128	3188172	+	Annotated	URS000002EC8C_9606	URS000002EC8C_9606	piRNA	0	0	0	0	0	0	5	0	0	0	0	0	0	16	0	0	0	5	0	0	0	0	0	0	0	0	0	0	0	0
16	3191494	3191543	+	Annotated	URS000037ADD2_9606	URS000037ADD2_9606	piRNA	0	8715	1160	3804	6722	3381	0	0	3354	6279	11901	0	1773	25255	17330	0	0	0	6626	5128	0	0	0	3071	0	3495	4786	0	8424	4466
16	3191498	3191574	+	Annotated	URS0000659544_9606	TRK-CTT4-1	tRNA	5924	0	0	0	0	0	1776	8207	0	0	0	3125	0	0	0	27053	24735	18920	0	0	5785	6457	4637	0	6254	0	0	7750	0	0
16	3191983	3192067	+	Annotated	URS0000416117_9606	ENSG00000262521,TRP-AGG1-1,TRP-AGG2-1,TRP-AGG2-2,TRP-AGG2-3,TRP-AGG2-4,TRP-AGG2-5,TRP-AGG2-6,TRP-AGG2-8,TRP-TGG3-4,TRP-TGG3-5	tRNA	0	0	0	0	0	0	0	0	0	0	0	0	5	0	0	0	0	0	0	0	0	0	0	0	0	0	0	0	0	0
16	3192004	3192068	+	Annotated	URS0000185B47_9606	TRP-AGG1-1	tRNA	0	0	0	0	0	0	0	0	0	0	0	0	0	0	0	0	0	0	0	0	0	0	0	0	0	0	0	5	0	0
16	3193949	3193991	+	Annotated	URS00000894FB_9606	AJ535831-001,AJ535831-002,AJ535831-003,AJ535831-004,AJ535831-005	miRNA	0	0	0	0	0	0	0	0	0	0	0	0	0	0	0	0	0	0	0	0	0	0	0	0	0	0	0	0	0	0
16	14285878	14286073	+	Annotated	URS00001D9AFB_9606	TRT-CGT2-1	tRNA	0	0	26	0	0	0	29	0	19	0	0	0	0	0	72	0	0	0	0	0	47	0	0	0	0	0	0	0	0	0
16	14285923	14286018	+	Annotated	URS00001D9AFB_9606	TRT-CGT2-1	tRNA	19	0	0	0	17	0	0	18	0	0	48	0	0	47	0	42	0	53	68	0	0	0	0	17	0	0	24	38	0	10
16	14303978	14304006	+	Annotated	URS00000E1DC5_9606	MIR193B	miRNA	0	0	0	10	6	5	18	0	0	0	0	0	9	20	24	22	19	25	21	12	6	7	0	0	0	0	0	0	5	10
16	14304013	14304043	+	Annotated	URS00000AA464_9606	MIR193B	miRNA	37	44	77	41	179	53	160	90	18	82	19	32	63	499	187	88	91	205	63	59	82	185	19	60	20	42	34	54	47	206
16	14309297	14309328	+	Annotated	URS000031B6ED_9606	MIR365A	miRNA	9	8	16	10	16	10	24	20	7	10	0	0	6	30	18	13	37	52	25	7	8	50	0	12	8	5	0	9	20	15
16	14309338	14309364	+	Annotated	URS00003E7283_9606	MIR365A,MIR365B	miRNA	90	61	144	87	0	97	369	0	65	0	28	89	185	0	612	0	0	714	0	0	144	241	28	45	26	82	76	174	54	81
16	14309339	14309364	+	Annotated	URS00003DD89B_9606	MIR365A,MIR365B	miRNA	0	0	0	0	197	0	0	78	0	136	0	0	0	256	0	223	379	0	260	0	0	0	0	0	0	0	0	0	0	0
16	15134072	15134098	-	Annotated	URS000042719A_9606	MIR6511B1,MIR6511B2	miRNA	0	0	0	0	0	0	0	0	0	5	0	0	0	0	0	0	0	0	0	0	0	0	0	0	0	0	0	0	0	0
16	15643296	15643327	+	Annotated	URS0000597BED_9606	MIR484	miRNA	382	305	507	209	274	251	356	450	126	489	168	415	586	50	313	155	415	274	421	235	424	230	119	108	211	120	171	322	256	150
16	16500666	16500692	+	Annotated	URS0001BDE8A1_9606	HSALNG0109865	misc_RNA	7	5	0	6	7	0	38	0	15	9	0	5	0	0	0	0	0	0	0	0	0	0	0	0	0	0	0	0	0	0
16	21587832	21587866	+	Annotated	URS0001BD0E7B_9606	ENSG00000252798	snoRNA	10	9	7	0	0	0	0	9	7	9	0	7	0	0	7	0	0	10	0	6	15	13	6	0	0	0	14	0	0	0
16	21642137	21642163	+	Annotated	URS0000106E49_9606	AB330789-001,AB330789-002,AB330789-003,AB330789-004,AB330789-005,AB330789-006,AB330789-007,ENSG00000283418,HSALNG0085201-002,HSALNG0106654,RF00026-018,RF00026-023,RF00026-061,RF00026-1037,RF00026-1053,RF00026-1126,RF00026-156,RF00026-162,RF00026-251,RF00026-270,RF00026-377,RF00026-386,RF00026-475,RF00026-581,RF00026-609,RF00026-732,RF00026-737,RF00026-745,RF00026-768,RF00026-777,RF00026-786,RF000…	misc_RNA	0	0	0	0	0	0	0	0	0	0	0	0	0	0	0	0	0	0	0	0	0	0	0	0	0	0	0	0	6	0
16	21953382	21953433	+	Annotated	URS0001BCC46D_9606	HSALNG0110154-002	misc_RNA	0	0	0	0	0	0	0	0	0	0	0	0	0	0	0	0	0	0	0	0	0	0	0	0	0	0	0	0	0	0
16	22195664	22195800	-	Annotated	URS000005AEAB_9606	TRL-TAG3-1	tRNA	0	0	0	142	209	0	47	147	0	97	174	0	0	96	0	30	0	74	171	118	0	0	64	0	145	0	186	0	0	28
16	22297131	22297270	+	Annotated	URS0000120E41_9606	TRL-AAG2-1,TRL-AAG2-2,TRL-AAG2-3,TRL-AAG2-4	tRNA	0	13	7	0	0	0	0	7	0	10	8	0	6	5	0	0	9	6	7	15	5	6	0	0	0	5	0	6	0	0
16	28379984	28380072	-	Annotated	URS0000372C6F_9606	piR-57435-001,piR-57435-002	piRNA	0	0	0	0	0	0	0	0	0	0	0	0	0	0	0	0	0	0	0	0	0	0	0	0	0	0	0	0	0	0
16	28390323	28390376	-	Annotated	URS000027EAC0_9606	piR-44097-001,piR-44097-002	piRNA	0	0	0	0	0	0	0	0	0	0	0	0	0	0	0	0	0	0	0	0	0	0	0	0	0	0	0	0	0	0
16	28724922	28724979	+	Annotated	URS000027EAC0_9606	piR-44097-001,piR-44097-002	piRNA	0	0	0	0	0	0	0	0	0	0	0	0	0	0	0	0	0	0	0	0	0	0	0	0	0	0	0	0	0	0
16	28958585	28958613	+	Annotated	URS00003FA24D_9606	MIR4517	miRNA	0	0	0	0	0	0	0	0	0	0	0	0	0	0	0	0	0	0	0	0	0	0	0	0	0	0	0	0	0	6
16	30067575	30067654	+	Annotated	URS00004DD11C_9606	piR-38178	piRNA	0	0	0	0	0	0	0	0	0	0	0	0	0	0	0	0	0	0	0	0	0	0	0	0	5	0	0	0	0	0
16	30419623	30419762	-	Annotated	SNORA80C	SNORA80C	snoRNA	0	0	5	0	0	0	0	0	0	7	0	0	0	0	0	0	0	0	0	0	0	0	5	0	0	11	0	0	5	0
16	30710534	30710669	+	Annotated	URS000022C1CA_9606	SNORA30	snoRNA	26	9	33	0	40	47	11	82	24	98	45	153	5	10	0	12	0	11	0	0	10	48	54	6	35	28	41	47	35	51
16	34160097	34160212	+	Annotated	URS0000B8AE00_9606	KY994056-001,KY994056-002,KY994056-003,KY994056-004,KY994056-005,KY994056-006,KY994056-007,KY994056-008,KY994056-009,KY994056-010,KY994056-011,KY994056-012	miRNA	0	0	0	0	0	0	0	0	0	0	0	0	6	0	0	0	0	0	0	5	0	0	0	0	9	0	0	0	0	0
16	34160705	34160738	+	Annotated	URS0001BB7C9E_9606	HSALNG0111049	rRNA	0	0	0	0	6	0	0	0	0	0	0	0	0	0	0	0	0	0	0	0	0	0	0	0	9	0	0	0	6	0
16	34160863	34160929	+	Annotated	URS00008CEF8F_9606	HSALNG0111049	rRNA	0	0	0	0	6	0	8	0	0	0	0	0	11	9	0	0	0	0	0	0	0	0	0	0	9	7	0	0	0	7
16	34160929	34160958	+	Annotated	URS0001AA911D_9606	HSALNG0111049,RNA18SN1,RNA18SN2,RNA18SN3,RNA45SN1,RNA45SN2,RNA45SN3	rRNA	0	0	0	0	0	0	0	0	0	0	0	0	0	0	0	0	0	0	0	0	0	0	0	0	6	7	0	0	0	0
16	34161043	34161099	+	Annotated	URS0001AB2021_9606	HSALNG0111049	rRNA	0	0	0	0	0	0	0	0	0	0	0	0	0	10	0	0	0	0	0	0	0	0	0	0	17	0	0	0	0	8
16	34161397	34161523	+	Annotated	URS0001BD67BB_9606	HSALNG0111049	rRNA	31	0	16	0	45	0	0	42	6	0	0	0	41	0	106	0	0	0	0	84	0	0	32	0	242	35	0	0	0	0
16	34161411	34161490	+	Annotated	URS0001AB2021_9606	HSALNG0111049	rRNA	0	0	0	0	0	0	0	0	0	0	0	0	0	0	0	0	0	0	0	0	0	0	0	0	0	0	0	0	0	0
16	34161413	34161547	+	Annotated	URS0001BD67BB_9606	HSALNG0111049	rRNA	0	0	0	0	0	0	0	0	0	0	0	0	0	0	0	0	0	0	0	0	0	0	0	0	0	0	0	0	117	0
16	34163031	34163068	+	Annotated	RNA5-8SP2	RNA5-8SP2	rRNA	14	11	21	7	15	7	0	16	0	12	0	0	41	11	11	0	13	16	17	11	10	8	0	5	24	37	6	6	12	15
16	50098263	50098296	+	Annotated	RNY4P3	RNY4P3	misc_RNA	0	0	0	0	0	0	0	0	0	0	0	0	0	0	0	0	0	0	0	0	0	0	0	0	0	0	0	0	0	0
16	57299939	57300119	+	Annotated	URS00000FB60D_9606	TRL-CAG2-1,TRL-CAG2-2	tRNA	12	0	15	5	10	9	0	0	14	6	12	6	10	0	15	0	13	0	10	21	0	7	6	5	10	6	0	14	0	0
16	57299945	57300121	+	Annotated	URS0001BE7274_9606	TRL-CAG2-1	tRNA	0	14	0	0	0	0	0	0	0	0	0	0	0	0	0	0	0	0	0	0	0	0	0	0	0	0	0	0	0	0
16	57300009	57300035	+	Annotated	URS0001BE7274_9606	TRL-CAG2-1	tRNA	0	0	0	0	0	0	0	0	0	0	0	0	0	0	0	0	0	0	0	0	0	0	0	0	0	0	0	0	0	0
16	57300439	57300569	-	Annotated	URS00000FB60D_9606	TRL-CAG2-1,TRL-CAG2-2	tRNA	24	0	10	0	15	12	19	9	15	22	18	5	62	18	41	0	23	32	34	21	18	13	0	10	0	0	8	26	9	0
16	58548472	58548634	-	Annotated	SNORA46	SNORA46	snoRNA	453	402	169	147	154	193	124	165	459	199	164	229	318	131	177	201	312	257	243	194	220	197	173	225	251	274	267	311	167	170
16	58559773	58559932	-	Annotated	SNORA50A	SNORA50A	snoRNA	444	323	757	108	243	364	197	567	672	600	399	648	256	339	267	233	343	452	199	193	360	392	426	529	0	298	724	591	287	569
16	58559794	58559933	-	Annotated	URS0000013F57_9606	SNORA50A	snoRNA	0	0	0	0	0	0	0	0	0	0	0	0	0	0	0	0	0	0	0	0	0	0	0	0	239	0	0	0	0	0
16	59540199	59540229	+	Annotated	URS000067848F_9606	HSALNG0111872	snRNA	0	0	0	0	0	0	0	0	0	0	0	0	5	0	0	0	0	0	0	0	0	0	0	0	0	0	0	0	0	0
16	59731354	59731389	+	Annotated	URS0000CA1E16_9606	MF281437-001,MF281437-002,MF281437-003,MF281437-004,MF281437-005,MF281437-006,MF281437-007,MF281437-008,MF281437-009,MF281437-010,MF281437-011,MF281437-012,MF281437-013,MF281437-014,MF281437-015,MF281437-016,MF281437-017,MF281437-018,MF281437-019,MF281437-020,MF281437-021,MF281437-022,MF281437-023,MF281437-024,MF281437-025,MF281437-026,MF281437-027,MF281437-028,MF281437-029,MF281437-030,MF281437-…	miRNA	0	0	0	0	0	0	0	0	0	0	0	0	0	0	0	0	0	0	0	0	0	0	0	0	0	0	0	0	0	13
16	59731354	59731435	+	Annotated	URS00006ED0B7_9606	RF00001-124	rRNA	0	0	0	0	0	0	0	0	0	5	0	0	0	14	0	6	0	0	0	0	5	0	0	0	0	0	0	0	0	0
16	66550504	66550569	+	Annotated	URS00006C48EB_9606	ENSG00000275745	misc_RNA	0	0	0	0	0	0	0	0	0	0	0	0	0	0	0	19	0	0	0	0	0	0	0	0	0	0	0	0	0	0
16	67202323	67202348	-	Annotated	URS00005FDE70_9606	MIR328	miRNA	119	151	85	87	60	92	225	86	89	140	42	80	647	52	138	82	156	122	154	137	176	72	51	37	62	96	66	120	40	51
16	68742475	68742557	+	Annotated	URS0000672E5A_9606	RF00001-126	rRNA	50	43	20	9	61	43	40	68	27	89	31	18	272	154	42	48	50	72	56	25	29	50	68	28	309	295	26	33	124	207
16	68753716	68753740	+	Annotated	URS0000945854_9606	RF00017-1026,RF00017-116,RF00017-126,RF00017-1275,RF00017-1633,RF00017-1686,RF00017-1890,RF00017-1894,RF00017-1905,RF00017-3227,RF00017-3433,RF00017-3607,RF00017-475,RF00017-4881,RF00017-6075,RF00017-6422,RF00017-7149,RF00017-7330,RF00017-7394,RF00017-909	misc_RNA	8	0	0	0	7	0	0	5	0	0	0	0	9	0	0	0	5	0	0	0	0	0	0	0	0	9	0	0	5	7
16	68811678	68811741	+	Annotated	URS0000945854_9606	RF00017-1026,RF00017-116,RF00017-126,RF00017-1275,RF00017-1633,RF00017-1686,RF00017-1890,RF00017-1894,RF00017-1905,RF00017-3227,RF00017-3433,RF00017-3607,RF00017-475,RF00017-4881,RF00017-6075,RF00017-6422,RF00017-7149,RF00017-7330,RF00017-7394,RF00017-909	misc_RNA	0	0	0	0	0	0	0	0	0	0	0	0	0	0	0	0	0	0	0	0	0	0	0	0	5	0	0	0	0	0
16	68815621	68815747	+	Annotated	URS0000945854_9606	RF00017-1026,RF00017-116,RF00017-126,RF00017-1275,RF00017-1633,RF00017-1686,RF00017-1890,RF00017-1894,RF00017-1905,RF00017-3227,RF00017-3433,RF00017-3607,RF00017-475,RF00017-4881,RF00017-6075,RF00017-6422,RF00017-7149,RF00017-7330,RF00017-7394,RF00017-909	misc_RNA	0	0	0	0	0	0	0	0	0	0	0	0	0	0	0	0	0	0	0	0	0	0	0	0	0	0	0	0	0	0
16	69191121	69191162	+	Annotated	URS00006BF19B_9606	ENSG00000200164	misc_RNA	0	0	0	0	0	0	0	0	0	0	0	0	0	0	0	0	0	0	0	0	0	0	0	0	0	0	0	0	0	0
16	69757680	69757767	-	Annotated	URS000044B5AA_9606	L13304-001,L13304-002,L13304-003,L13304-004,L13304-005,L13304-006,L13304-007,L13304-008,L13304-009,L13304-010,L13304-011,L13304-012,L13304-013,L13304-014,L13304-015,L13304-016,L13304-017,L13304-018,L13304-019,L13304-020,L13304-021,L13304-022,L13304-023,L13304-024,L13304-025,L13304-026,L13304-027,L13304-028,L13304-029,L13304-030,L13304-031,L13304-032,L13304-033,L13304-034,L13304-035,L13304-036,L13…	misc_RNA	0	0	0	0	0	0	0	0	0	0	0	0	0	0	0	0	0	0	0	0	0	0	0	0	0	0	0	0	0	0
16	69933101	69933129	+	Annotated	URS0000EFEAE6_9606	MIR140	miRNA	0	213	0	0	237	348	408	0	170	444	136	423	0	0	202	155	160	0	0	130	255	229	93	0	0	124	211	408	72	0
16	69933102	69933125	+	Annotated	URS000026261D_9606	MIR140	miRNA	0	0	0	219	0	0	0	526	0	0	0	0	0	132	0	0	0	315	179	0	0	0	0	0	0	0	0	0	0	324
16	69933138	69933170	+	Annotated	URS00002B845E_9606	MIR140	miRNA	4789	2870	4663	2616	2216	2846	4024	3335	1927	2243	1069	0	6510	1756	0	1100	0	2100	2094	1837	2943	2091	1065	1613	1643	2316	0	2571	949	0
16	69933140	69933166	+	Annotated	URS000018A236_9606	MIR140	miRNA	0	0	0	0	0	0	0	0	0	0	0	2614	0	0	1740	0	2024	0	0	0	0	0	0	0	0	0	1526	0	0	0
16	69933141	69933163	+	Annotated	URS00000821E0_9606	MIR140	miRNA	0	0	0	0	0	0	0	0	0	0	0	0	0	0	0	0	0	0	0	0	0	0	0	0	0	0	0	0	0	1854
16	70529510	70529586	+	Annotated	URS0000729A81_9606	SNORD111B	snoRNA	2223	2757	4076	1930	2268	1934	0	3331	3239	4300	1683	2067	6391	2229	1465	2163	1412	2334	1538	1247	3045	1960	2298	3003	0	4132	2089	1903	1508	3384
16	70529511	70529591	+	Annotated	URS000075BD61_9606	SNORD111B	snoRNA	0	0	0	0	0	0	2183	0	0	0	0	0	0	0	0	0	0	0	0	0	0	0	0	0	1154	0	0	0	0	0
16	70538004	70538113	+	Annotated	SNORD111	SNORD111	snoRNA	15314	17290	11212	8589	13312	8249	10668	12132	33449	34522	6797	27247	24735	3773	3652	4504	4920	4716	8360	6940	17194	18465	21122	22283	12537	38141	23777	18974	23193	14636
16	70778194	70778288	-	Annotated	URS000009AC8B_9606	TRG-GCC3-1	tRNA	40	25	11	32	20	34	11	14	17	39	33	29	25	23	23	11	54	22	61	69	10	8	0	0	24	21	20	15	11	0
16	70778225	70778288	-	Annotated	URS00000D5F4F_9606	piR-30456,piR-31068-001,piR-31068-002,piR-31068-003,piR-31068-004,piR-31068-005,piR-31924-003,piR-31924-004,piR-31924-006	piRNA	0	0	0	0	0	0	0	0	0	0	0	0	0	0	0	0	0	0	0	0	0	0	5	0	0	0	0	0	0	0
16	70779020	70779076	-	Annotated	URS000043000B_9606	piR-33486-001,piR-33486-002,piR-33486-003,piR-33486-004,piR-33486-005,piR-36173	piRNA	0	0	0	11	0	0	0	6	0	0	0	0	0	160	0	0	0	0	0	0	0	0	0	0	0	34	0	0	0	0
16	70779033	70779110	-	Annotated	URS00005AFD62_9606	TRG-GCC1-5,TRG-GCC2-1,TRG-GCC2-2,TRG-GCC2-3,TRG-GCC2-4,TRG-GCC2-5,TRG-GCC2-6	tRNA	0	0	0	0	0	0	0	0	0	8	0	0	0	0	0	0	0	0	0	0	0	0	0	0	0	0	0	0	0	0
16	70788686	70788731	+	Annotated	URS00003D4D35_9606	piR-30456,piR-31068-001,piR-31068-002,piR-31068-003,piR-31068-004,piR-31068-005	piRNA	0	0	0	0	0	0	0	0	0	0	0	0	0	0	0	0	0	0	0	0	0	0	6	0	0	0	0	0	0	0
16	70788686	70788733	+	Annotated	URS0000402504_9606	piR-30456,piR-31068-001,piR-31068-002,piR-31068-003,piR-31068-004,piR-31068-005,piR-31924-001,piR-31924-002,piR-31924-003,piR-31924-004,piR-31924-005,piR-31924-006	piRNA	0	0	0	0	0	8	0	0	0	36	0	12	14	0	0	0	60	48	0	0	0	0	0	0	0	0	0	0	13	0
16	70788686	70788735	+	Annotated	URS00004B4C1C_9606	piR-30456,piR-31068-001,piR-31068-002,piR-31068-003,piR-31068-004,piR-31068-005,piR-31924-003,piR-31924-004,piR-31924-006	piRNA	0	0	0	0	0	0	0	0	0	0	0	0	0	0	88	0	0	0	0	0	0	0	0	0	0	0	0	0	0	0
16	70788691	70788733	+	Annotated	URS0000303544_9606	piR-30456,piR-31068-001,piR-31068-002,piR-31068-003,piR-31068-004,piR-31068-005,piR-31924-003,piR-31924-004,piR-31924-006	piRNA	5	0	8	0	0	0	0	0	0	0	0	0	0	0	0	0	0	0	0	0	0	27	0	0	0	10	49	34	0	0
16	70788693	70788735	+	Annotated	URS00000D5F4F_9606	piR-30456,piR-31068-001,piR-31068-002,piR-31068-003,piR-31068-004,piR-31068-005,piR-31924-003,piR-31924-004,piR-31924-006	piRNA	0	9	0	6	30	0	5	39	0	0	23	0	0	51	0	10	0	0	78	25	25	0	0	5	0	0	0	0	0	16
16	70789506	70789580	+	Annotated	URS00005AFD62_9606	TRG-GCC1-5,TRG-GCC2-1,TRG-GCC2-2,TRG-GCC2-3,TRG-GCC2-4,TRG-GCC2-5,TRG-GCC2-6	tRNA	0	0	0	0	0	0	0	0	0	8	0	0	0	0	0	0	0	0	0	0	0	0	0	0	0	0	0	0	0	0
16	70789540	70789580	+	Annotated	URS000044CE8A_9606	piR-33486-001,piR-33486-002,piR-33486-003,piR-33486-004,piR-33486-005	piRNA	0	0	0	11	0	0	0	0	0	0	0	0	0	0	0	0	0	0	0	0	0	0	0	0	0	0	0	0	0	0
16	70789541	70789580	+	Annotated	URS000044DA37_9606	piR-33486-001,piR-33486-002,piR-33486-003,piR-33486-004,piR-33486-005	piRNA	0	0	0	0	0	0	0	6	0	0	0	0	0	0	0	0	0	0	0	0	0	0	0	0	0	0	0	0	0	0
16	71758379	71758483	-	Annotated	URS00005290F9_9606	piR-41004	piRNA	0	0	22074	0	0	0	0	0	0	0	28333	0	0	0	0	0	0	0	0	0	0	0	0	0	29175	0	0	0	0	0
16	71758382	71758482	-	Annotated	URS00006A38AA_9606	SNORD71	snoRNA	44644	77249	0	57917	27669	31595	72282	33263	65084	32155	0	36784	36211	76655	56353	73937	63191	52451	83195	75606	86459	22844	38477	25093	0	63352	38845	37060	17398	23896
16	73478314	73478351	-	Annotated	URS000056FCD5_9606	piR-34811-001,piR-34811-002	piRNA	0	0	0	0	0	0	0	0	0	0	0	0	0	0	0	0	0	0	0	0	0	0	0	0	0	0	0	0	0	0
16	73478320	73478389	-	Annotated	URS00006587E4_9606	TRK-TTT1-1	tRNA	0	0	0	0	0	0	0	0	0	0	11	0	0	0	0	0	0	0	0	0	0	0	0	0	0	0	0	0	0	0
16	74447409	74447578	-	Annotated	URS000099BA6B_9606	HSALNG0007546,RF00017-1088,RF00017-1108,RF00017-1229,RF00017-1286,RF00017-1337,RF00017-1365,RF00017-151,RF00017-1674,RF00017-1685,RF00017-1883,RF00017-1931,RF00017-1933,RF00017-1988,RF00017-2004,RF00017-201,RF00017-2067,RF00017-2186,RF00017-2223,RF00017-2277,RF00017-2313,RF00017-2336,RF00017-2359,RF00017-2375,RF00017-2435,RF00017-2446,RF00017-2496,RF00017-2750,RF00017-2799,RF00017-2840,RF00017-29…	misc_RNA	0	0	0	0	0	0	0	0	0	0	0	0	0	0	0	0	0	7	0	0	0	0	0	0	0	0	0	0	0	0
16	74449306	74449433	-	Annotated	URS000099BA6B_9606	HSALNG0007546,RF00017-1088,RF00017-1108,RF00017-1229,RF00017-1286,RF00017-1337,RF00017-1365,RF00017-151,RF00017-1674,RF00017-1685,RF00017-1883,RF00017-1931,RF00017-1933,RF00017-1988,RF00017-2004,RF00017-201,RF00017-2067,RF00017-2186,RF00017-2223,RF00017-2277,RF00017-2313,RF00017-2336,RF00017-2359,RF00017-2375,RF00017-2435,RF00017-2446,RF00017-2496,RF00017-2750,RF00017-2799,RF00017-2840,RF00017-29…	misc_RNA	0	0	0	0	0	0	0	0	0	0	0	0	0	0	0	0	0	0	6	0	0	0	0	0	0	0	0	0	0	0
16	74450190	74450388	-	Annotated	URS000099BA6B_9606	HSALNG0007546,RF00017-1088,RF00017-1108,RF00017-1229,RF00017-1286,RF00017-1337,RF00017-1365,RF00017-151,RF00017-1674,RF00017-1685,RF00017-1883,RF00017-1931,RF00017-1933,RF00017-1988,RF00017-2004,RF00017-201,RF00017-2067,RF00017-2186,RF00017-2223,RF00017-2277,RF00017-2313,RF00017-2336,RF00017-2359,RF00017-2375,RF00017-2435,RF00017-2446,RF00017-2496,RF00017-2750,RF00017-2799,RF00017-2840,RF00017-29…	misc_RNA	0	6	0	0	0	0	0	0	0	0	0	0	0	0	0	0	0	0	5	0	0	0	0	0	0	0	0	0	0	0
16	74450885	74450967	-	Annotated	URS000099BA6B_9606	HSALNG0007546,RF00017-1088,RF00017-1108,RF00017-1229,RF00017-1286,RF00017-1337,RF00017-1365,RF00017-151,RF00017-1674,RF00017-1685,RF00017-1883,RF00017-1931,RF00017-1933,RF00017-1988,RF00017-2004,RF00017-201,RF00017-2067,RF00017-2186,RF00017-2223,RF00017-2277,RF00017-2313,RF00017-2336,RF00017-2359,RF00017-2375,RF00017-2435,RF00017-2446,RF00017-2496,RF00017-2750,RF00017-2799,RF00017-2840,RF00017-29…	misc_RNA	0	0	0	0	0	0	0	0	0	0	0	0	0	0	0	0	0	0	0	0	0	0	0	0	6	0	0	0	0	0
16	74485847	74485887	-	Annotated	URS000099BA6B_9606	HSALNG0007546,RF00017-1088,RF00017-1108,RF00017-1229,RF00017-1286,RF00017-1337,RF00017-1365,RF00017-151,RF00017-1674,RF00017-1685,RF00017-1883,RF00017-1931,RF00017-1933,RF00017-1988,RF00017-2004,RF00017-201,RF00017-2067,RF00017-2186,RF00017-2223,RF00017-2277,RF00017-2313,RF00017-2336,RF00017-2359,RF00017-2375,RF00017-2435,RF00017-2446,RF00017-2496,RF00017-2750,RF00017-2799,RF00017-2840,RF00017-29…	misc_RNA	0	0	0	0	0	0	0	0	0	0	0	0	0	0	0	0	0	0	0	0	0	0	0	0	0	0	0	0	0	0
16	74491000	74491103	-	Annotated	URS000099BA6B_9606	HSALNG0007546,RF00017-1088,RF00017-1108,RF00017-1229,RF00017-1286,RF00017-1337,RF00017-1365,RF00017-151,RF00017-1674,RF00017-1685,RF00017-1883,RF00017-1931,RF00017-1933,RF00017-1988,RF00017-2004,RF00017-201,RF00017-2067,RF00017-2186,RF00017-2223,RF00017-2277,RF00017-2313,RF00017-2336,RF00017-2359,RF00017-2375,RF00017-2435,RF00017-2446,RF00017-2496,RF00017-2750,RF00017-2799,RF00017-2840,RF00017-29…	misc_RNA	0	0	0	0	0	0	0	0	0	0	0	0	0	0	0	0	0	0	0	0	0	0	0	0	0	0	0	0	0	0
16	74492993	74493019	-	Annotated	URS000099BA6B_9606	HSALNG0007546,RF00017-1088,RF00017-1108,RF00017-1229,RF00017-1286,RF00017-1337,RF00017-1365,RF00017-151,RF00017-1674,RF00017-1685,RF00017-1883,RF00017-1931,RF00017-1933,RF00017-1988,RF00017-2004,RF00017-201,RF00017-2067,RF00017-2186,RF00017-2223,RF00017-2277,RF00017-2313,RF00017-2336,RF00017-2359,RF00017-2375,RF00017-2435,RF00017-2446,RF00017-2496,RF00017-2750,RF00017-2799,RF00017-2840,RF00017-29…	misc_RNA	0	0	0	0	0	0	0	0	0	0	0	0	0	0	0	0	0	0	0	0	0	0	0	0	5	0	0	0	0	0
16	87383988	87384067	-	Annotated	URS0000244976_9606	piR-33534	piRNA	36	25	0	26	19	0	0	45	0	46	0	0	0	0	0	0	0	25	0	0	40	23	0	0	26	0	24	41	0	0
16	87384036	87384064	-	Annotated	URS000072890F_9606	TRM-CAT6-1	tRNA	0	0	0	0	0	0	0	0	0	0	0	0	20	0	21	0	0	0	0	0	0	0	0	0	0	0	0	0	24	0
16	89561422	89561502	+	Annotated	URS00001CE783_9606	piR-31703	piRNA	117553	206748	92870	0	0	0	118297	133107	0	0	115555	211567	338877	82890	104113	134809	133052	0	194429	0	0	0	236224	143853	0	204086	251546	292913	0	98012
16	89561424	89561515	+	Annotated	URS000075D268_9606	SNORD68	snoRNA	0	0	0	132679	63823	167928	0	0	198988	207554	0	0	0	0	0	0	0	92269	0	177692	241213	110716	0	0	96195	0	0	0	93820	0
17	1344581	1344671	-	Annotated	URS000032BE88_9606	cgr_piR_025157	piRNA	0	0	0	0	0	0	0	0	0	0	0	0	0	0	0	0	0	0	0	0	0	0	0	0	0	0	0	0	0	8
17	1421333	1421372	-	Annotated	URS000097430A_9606	RF00017-1798,RF00017-1985,RF00017-2705,RF00017-3339,RF00017-3530,RF00017-743	misc_RNA	0	0	0	0	0	0	0	0	0	0	0	0	0	0	0	6	0	0	0	0	0	0	0	0	0	0	0	0	0	0
17	1422931	1423066	-	Annotated	URS000097430A_9606	RF00017-1798,RF00017-1985,RF00017-2705,RF00017-3339,RF00017-3530,RF00017-743	misc_RNA	0	0	0	8	6	0	0	0	0	0	0	0	0	0	0	0	0	0	0	0	0	0	0	0	0	0	0	0	0	0
17	2049925	2049951	-	Annotated	URS00006054DA_9606	MIR132	miRNA	236	0	168	453	255	0	527	589	87	0	216	189	83	48	59	41	29	85	89	110	130	95	37	58	115	143	115	189	111	94
17	2049926	2049987	-	Annotated	URS0000EFC449_9606	MIR132	misc_RNA	0	205	0	0	0	243	0	0	0	173	0	0	0	0	0	0	0	0	0	0	0	0	0	0	0	0	0	0	0	0
17	2049954	2049987	-	Annotated	URS0000028BB8_9606	MIR132	miRNA	154	0	144	0	0	0	184	140	40	0	49	0	67	5	13	6	10	17	11	21	64	41	17	6	39	49	39	63	0	0
17	2050284	2050311	-	Annotated	URS00005D93A0_9606	MIR212	miRNA	15	7	16	17	16	9	32	31	0	5	8	8	0	0	11	0	0	0	0	0	13	12	0	6	5	12	6	12	6	8
17	2050287	2050350	-	Annotated	URS0000EFF2B9_9606	MIR212	misc_RNA	0	0	0	0	0	0	0	0	0	0	0	0	0	7	0	0	0	0	0	0	0	0	0	0	0	0	0	0	0	0
17	2050324	2050351	-	Annotated	URS00001AFC71_9606	MIR212	miRNA	28	12	22	30	10	13	53	23	5	16	28	19	34	0	0	0	7	0	15	7	9	12	7	0	8	0	6	17	0	8
17	7017662	7017691	-	Annotated	URS0000072D03_9606	MIR195	miRNA	0	0	0	0	0	0	0	0	0	0	0	0	954	0	0	0	0	0	0	0	0	0	0	0	0	0	0	0	0	0
17	7069382	7069414	+	Annotated	URS00007CCDF8_9606	KM276967,MT-TP	tRNA	86	16	264	36	59	35	22	200	9	23	27	50	196	75	348	45	29	208	151	123	92	124	8	31	15	48	59	42	211	379
17	7223303	7223329	-	Annotated	URS00004390F6_9606	MIR324	miRNA	0	10	35	13	0	9	18	31	8	14	0	16	25	21	11	5	10	11	9	0	0	15	6	5	5	7	6	11	12	36
17	7223305	7223364	-	Annotated	URS0000EFDE70_9606	MIR324	misc_RNA	0	0	0	0	0	0	0	0	0	0	0	0	0	0	0	0	0	0	0	26	0	0	0	0	0	0	0	0	0	0
17	7223337	7223365	-	Annotated	URS000005481D_9606	MIR324	miRNA	28	21	75	59	54	16	72	98	10	33	14	45	25	39	35	16	11	46	10	0	59	27	10	20	13	34	21	24	33	136
17	7484373	7484427	+	Annotated	URS0000334622_9606	L13712-001,L13712-002,L13712-003,L13712-004,L13712-005,L13712-006,L13712-007,L13712-008,L13712-009,L13712-010,L13712-011,L13712-012,L13712-013,L13712-014,L13712-015,L13712-016,L13712-017,L13712-018,L13712-019,L13712-020,L13712-021,L13712-022,L13712-023,L13712-024,L13712-025,L13712-026,L13712-027,L13712-028,L13712-029,L13712-030,L13712-031,L13712-032,L13712-033,L13712-034,RF00017-5753,RF00017-7665	misc_RNA	0	0	0	0	0	0	0	0	0	0	0	0	0	0	0	0	5	0	0	0	0	0	0	0	0	0	0	0	0	0
17	7574705	7574848	+	Annotated	URS0001BC8AC6_9606	SNORA48	snoRNA	153	145	80	43	81	152	109	129	165	151	144	185	0	96	116	109	125	169	173	157	99	121	116	62	87	103	171	232	80	90
17	7574711	7574849	+	Annotated	SNORA48	SNORA48	snoRNA	0	0	0	0	0	0	0	0	0	0	0	0	114	0	0	0	0	0	0	0	0	0	0	0	0	0	0	0	0	0
17	7576807	7576954	+	Annotated	URS0000706530_9606	SNORD10	snoRNA	14663	13418	609	5017	5849	11998	5766	4789	18752	6590	16556	11558	3735	6983	14446	17154	9789	6496	10956	8915	13166	7944	14925	4898	8739	7668	13086	16130	10411	1009
17	7576808	7576962	+	Annotated	URS000075D478_9606	SNORD10	snoRNA	0	0	0	0	0	0	0	0	0	0	0	0	0	0	0	0	0	0	0	0	0	0	0	0	0	0	0	0	0	0
17	7577953	7578095	+	Annotated	URS00004C8BD1_9606	SNORA67	snoRNA	29	24	7	9	25	13	7	33	22	0	48	41	0	16	0	0	0	11	11	10	11	0	36	12	0	16	30	30	0	39
17	8119137	8119211	+	Annotated	URS00003A1B62_9606	piR-64202	piRNA	0	0	43	0	0	0	0	0	0	0	0	0	0	0	0	0	0	0	0	0	0	0	0	0	0	0	0	0	0	0
17	8119137	8119243	+	Annotated	URS00002222F7_9606	LINC02739,TRK-TTT3-1,TRK-TTT3-2,TRK-TTT3-3,TRK-TTT3-5	tRNA	0	95	0	0	0	0	0	0	29	0	0	0	57	0	0	0	0	0	0	57	0	0	0	0	0	0	0	0	0	0
17	8119138	8119244	+	Annotated	URS000022DD4A_9606	TRK-TTT3-1,TRK-TTT3-2,TRK-TTT3-3,TRK-TTT3-4,TRK-TTT3-5	tRNA	0	0	0	0	0	23	0	0	0	0	0	0	0	0	0	0	0	0	0	0	0	0	0	0	0	0	0	0	0	0
17	8119138	8119260	+	Annotated	URS000032F6AC_9606	LINC02739,TRK-TTT3-1,TRK-TTT3-2,TRK-TTT3-3,TRK-TTT3-5	tRNA	39	0	0	0	0	0	0	0	0	0	0	38	0	0	79	0	159	0	0	0	0	0	0	0	0	0	0	0	0	0
17	8119187	8119230	+	Annotated	URS00000AEA65_9606	cgr_piR_002591	piRNA	0	0	0	0	0	0	0	0	0	0	0	0	0	0	0	0	0	0	0	0	0	0	0	0	0	0	0	0	0	0
17	8119188	8119232	+	Annotated	URS0000485112_9606	cgr_piR_021476	piRNA	0	0	0	0	0	0	0	0	0	0	0	0	0	0	0	0	0	0	0	0	0	0	0	0	0	0	0	0	20	0
17	8119191	8119232	+	Annotated	URS0000396EF6_9606	cgr_piR_021471	piRNA	0	0	0	0	0	0	0	0	0	0	0	0	0	0	0	0	0	118	0	0	0	0	0	0	52	0	0	0	0	0
17	8119192	8119232	+	Annotated	URS00005CC0FA_9606	cgr_piR_021478	piRNA	0	0	0	92	40	0	117	43	0	38	68	0	0	221	0	106	0	0	135	0	124	90	86	55	0	58	67	0	0	20
17	8119192	8119234	+	Annotated	URS00002311F9_9606	cgr_piR_021466	piRNA	0	0	0	0	0	0	0	0	0	0	0	0	0	0	0	0	0	0	0	0	0	0	0	0	0	0	0	131	0	0
17	8119200	8119232	+	Annotated	URS00000B5411_9606	cgr_piR_021468	piRNA	0	0	0	0	0	0	0	0	0	0	0	0	0	0	0	0	0	0	0	0	0	0	0	0	0	0	0	0	0	0
17	8119743	8119839	+	Annotated	URS0000415026_9606	TRQ-CTG1-1,TRQ-CTG1-2,TRQ-CTG1-3,TRQ-CTG1-4,TRQ-CTG1-5	tRNA	0	0	0	0	0	6	0	0	0	20	0	0	0	37	0	34	51	0	62	31	0	16	13	0	45	0	16	40	12	0
17	8119764	8119838	+	Annotated	URS00004AE1DA_9606	cgr_piR_021319	piRNA	0	0	15	0	0	0	49	0	0	0	0	14	0	0	0	0	0	0	0	0	0	0	0	0	0	26	0	0	0	7
17	8120241	8120420	-	Annotated	URS00001B506A_9606	TRL-TAG1-1	tRNA	38	56	6	31	59	17	9	0	26	104	0	38	27	0	49	22	75	31	84	40	30	30	0	0	45	32	0	54	23	0
17	8120358	8120400	-	Annotated	URS00001B506A_9606	TRL-TAG1-1	tRNA	0	0	0	0	0	0	0	22	0	0	78	0	0	39	0	0	0	0	0	0	0	0	32	8	0	0	35	0	0	0
17	8120956	8121027	+	Annotated	URS000049C11C_9606	TRR-TCT2-1	tRNA	0	6	30	10	13	0	0	0	0	8	0	7	0	0	23	0	6	0	15	0	6	14	0	0	8	7	18	24	0	0
17	8125738	8125790	+	Annotated	URS0000303544_9606	piR-30456,piR-31068-001,piR-31068-002,piR-31068-003,piR-31068-004,piR-31068-005,piR-31924-003,piR-31924-004,piR-31924-006	piRNA	0	0	0	18	0	0	0	0	0	0	0	0	0	0	0	0	0	0	0	0	0	0	0	0	0	0	0	0	0	0
17	8125738	8125822	+	Annotated	URS000013B42D_9606	TRG-GCC2-1,TRG-GCC2-2,TRG-GCC2-3,TRG-GCC2-4,TRG-GCC2-5,TRG-GCC2-6	tRNA	0	0	0	0	58	21	0	0	12	0	0	0	0	0	0	55	0	71	69	0	0	46	47	33	12	0	52	0	0	0
17	8125738	8125831	+	Annotated	URS00005AFD62_9606	TRG-GCC1-5,TRG-GCC2-1,TRG-GCC2-2,TRG-GCC2-3,TRG-GCC2-4,TRG-GCC2-5,TRG-GCC2-6	tRNA	0	34	0	0	0	0	0	0	0	0	0	36	0	0	0	0	0	0	0	49	0	0	0	0	0	0	0	73	0	0
17	8125740	8125782	+	Annotated	URS0000402504_9606	piR-30456,piR-31068-001,piR-31068-002,piR-31068-003,piR-31068-004,piR-31068-005,piR-31924-001,piR-31924-002,piR-31924-003,piR-31924-004,piR-31924-005,piR-31924-006	piRNA	11	0	12	0	0	0	12	72	0	41	60	0	78	0	0	0	0	0	0	0	0	0	0	0	0	0	0	0	0	61
17	8125779	8125821	+	Annotated	URS000043000B_9606	piR-33486-001,piR-33486-002,piR-33486-003,piR-33486-004,piR-33486-005,piR-36173	piRNA	17	0	0	10	0	0	0	0	0	0	0	0	0	155	104	0	257	0	0	0	63	0	0	0	0	37	0	0	30	0
17	8138820	8138965	-	Annotated	URS00001C3F54_9606	TRS-CGA1-1	tRNA	0	6	7	0	0	0	5	0	0	6	11	0	0	0	9	0	6	0	0	0	0	0	5	6	0	0	5	10	0	0
17	8139424	8139489	-	Annotated	URS000023FFA7_9606	TRT-AGT5-1	tRNA	0	0	0	0	0	0	0	0	0	14	0	0	0	0	0	0	0	0	0	0	0	0	0	0	0	0	0	0	0	0
17	8173422	8173553	-	Annotated	URS000075D637_9606	SNORD118	snoRNA	3739	4371	5351	2669	2938	3022	3124	3656	3186	3712	2396	2286	7676	3359	5488	6294	6449	3859	3415	4332	6683	2768	3872	8875	2835	3145	2121	2451	2698	2927
17	8186353	8186443	+	Annotated	URS0000222FD2_9606	TRW-CCA3-1,TRW-CCA3-2,TRW-CCA3-3	tRNA	5	0	0	25	0	0	0	0	0	0	0	0	0	0	32	0	0	47	0	0	0	0	0	0	0	0	0	0	0	0
17	8186848	8187000	+	Annotated	URS00002034DC_9606	TRS-GCT4-1,TRS-GCT4-2,TRS-GCT4-3	tRNA	0	64	0	19	0	0	11	0	9	0	28	0	0	0	0	18	0	17	40	0	0	0	0	7	32	0	0	0	0	11
17	8186922	8187000	+	Annotated	URS000034E58D_9606	MIR4521	miRNA	30	0	69	0	0	32	0	11	0	0	0	26	77	39	244	0	257	0	0	189	87	75	18	0	0	47	22	169	66	0
17	8186929	8187003	+	Annotated	MIR4521	MIR4521	miRNA	0	0	0	0	14	0	0	0	0	38	0	0	0	0	0	0	0	0	0	0	0	0	0	0	0	0	0	0	0	0
17	8187191	8187254	+	Annotated	URS00000A1A88_9606	TRT-AGT1-1,TRT-AGT1-2,TRT-AGT1-3	tRNA	0	0	38	23	0	0	0	52	0	15	0	0	15	0	29	161	36	210	66	23	27	23	0	0	25	12	0	0	0	0
17	8187585	8187709	+	Annotated	URS00005C2699_9606	cgr_piR_007878	piRNA	0	0	7	0	0	0	0	0	0	0	0	0	0	0	14	0	0	5	0	16	0	0	0	0	0	0	0	0	0	0
17	8187588	8187681	+	Annotated	URS0000610FFE_9606	TRI-AAT5-1,TRI-AAT5-2,TRI-AAT5-3,TRI-AAT5-4,TRI-AAT5-5	tRNA	0	0	0	0	0	0	0	0	0	0	0	0	0	0	0	0	0	0	0	0	0	0	0	0	0	10	0	0	0	0
17	8187588	8187710	+	Annotated	URS00005CDE14_9606	cgr_piR_007877	piRNA	0	0	0	5	0	0	0	0	0	0	0	0	0	0	0	0	7	0	0	0	0	0	0	0	0	0	0	0	0	0
17	8187627	8187680	+	Annotated	URS00005CDE14_9606	cgr_piR_007877	piRNA	0	0	0	0	0	0	0	0	0	4	0	0	0	0	0	0	0	0	0	0	0	0	0	0	0	0	0	0	0	0
17	8220819	8220941	-	Annotated	URS00001618FC_9606	TRW-CCA1-1	tRNA	0	0	0	0	0	0	0	0	0	15	0	0	0	0	0	0	0	0	0	0	0	0	0	0	0	0	0	0	9	0
17	8221525	8221627	+	Annotated	URS0000716B70_9606	TRG-TCC3-1	tRNA	47	33	40	27	56	26	35	58	32	71	48	56	27	34	57	22	23	80	55	30	45	55	46	11	32	34	43	54	20	36
17	8222233	8222275	-	Annotated	URS00002B094D_9606	AB330774-001,AB330774-002,AB330774-003,AB330774-004,AB330774-005,AB330774-006,AB330774-007,AB330774-008,AB330774-009,AB330774-010,AB330774-011,AB330774-012	tRNA	0	0	0	18	0	0	37	45	0	40	0	0	0	0	120	56	0	256	210	0	0	29	0	0	0	0	0	0	0	0
17	8222818	8222911	-	Annotated	URS00000C18F2_9606	TRP-CGG1-1,TRP-CGG1-2,TRP-CGG1-3	tRNA	0	0	0	0	0	8	0	0	8	0	0	5	0	0	16	0	0	0	0	0	0	0	0	0	0	0	8	0	0	0
17	8226208	8226314	-	Annotated	URS00000A1A88_9606	TRT-AGT1-1,TRT-AGT1-2,TRT-AGT1-3	tRNA	0	0	0	0	0	0	0	0	0	12	0	0	0	0	0	0	0	0	0	0	0	0	0	0	0	0	0	0	0	0
17	12081907	12081933	+	Annotated	URS00002ED61F_9606	MIR744	miRNA	147	114	140	133	168	190	283	215	51	119	59	144	184	60	204	108	231	145	303	255	219	104	38	40	183	68	119	222	127	233
17	12081959	12081988	+	Annotated	URS000075AD75_9606	MIR744	miRNA	0	0	0	4	0	0	0	10	0	0	5	0	0	0	0	0	0	0	0	0	5	0	0	0	0	0	0	10	0	0
17	12081965	12081989	+	Annotated	URS00005FAA14_9606	MIR744	miRNA	6	0	0	0	0	0	0	0	0	0	0	0	0	0	0	0	0	0	0	0	0	0	0	0	0	0	0	0	0	15
17	12917308	12917334	-	Annotated	URS000015CE89_9606	MIR1269B	miRNA	0	0	0	0	0	0	0	0	0	0	0	0	0	0	0	0	0	0	0	0	0	0	0	0	0	0	0	0	0	0
17	14705421	14705530	-	Annotated	URS00000DCFBE_9606	piR-52373-001,piR-52373-002,piR-52373-003	piRNA	0	0	0	0	0	0	0	0	0	0	0	0	0	0	0	0	0	0	0	0	0	0	0	0	0	0	0	0	0	11
17	15707845	15707868	+	Annotated	URS0000CB4B22_9606	MF281434-001,MF281434-002,MF281434-003,MF281434-004,MF281434-005,MF281434-006	miRNA	58	0	0	0	26	0	11	5	0	0	0	0	0	0	0	0	13	0	6	0	0	0	0	0	30	13	0	0	12	16
17	16153135	16153195	-	Annotated	URS0000ABD853_9606	SNORD163	snoRNA	0	0	0	0	0	0	0	0	0	0	0	0	0	0	0	0	0	0	0	0	0	0	0	0	0	0	0	0	5	0
17	16439501	16439581	+	Annotated	SNORD49B	SNORD49B	snoRNA	12808	27894	33818	12536	15819	22599	7382	12301	17513	29522	21161	35626	18431	6018	4663	4959	4700	5110	9267	3768	11223	29363	20302	18917	12285	9570	22213	28531	35615	3081
17	16440032	16440108	+	Annotated	SNORD49A	SNORD49A	snoRNA	0	0	1682605	0	0	1279300	878350	1188537	1267946	1070292	0	0	0	669999	585912	721315	654022	710559	612972	0	0	976935	768974	0	0	0	833921	743778	0	739487
17	16441202	16441312	+	Annotated	URS00006B6C71_9606	SNORD65	snoRNA	33171	15288	63549	17339	22051	61126	13707	54980	12870	0	23783	22240	19087	6002	17054	18772	24128	49778	18521	19733	17532	11552	33468	9572	20302	6873	18350	27512	14796	45468
17	17813855	17813878	-	Annotated	URS00001270D3_9606	MIR33B	miRNA	0	0	0	0	9	0	0	0	0	0	0	0	0	0	7	0	0	0	5	6	0	0	0	0	0	0	0	0	0	0
17	18253909	18253940	-	Annotated	URS0000259CF4_9606	piR-34998	piRNA	6	0	6	0	8	10	0	10	0	18	0	8	6	0	0	0	0	0	0	0	5	8	8	6	11	6	5	11	0	10
17	19188054	19188245	+	Annotated	URS000063CEC0_9606	SNORD3A	snoRNA	0	3606	0	0	0	0	0	0	5987	0	0	0	854	0	0	0	0	0	3677	0	2550	0	0	0	0	1517	0	0	0	0
17	19190022	19190220	-	Annotated	URS000066CC58_9606	SNORD3C	snoRNA	0	0	0	0	0	0	0	0	0	0	0	0	122	0	0	0	0	0	383	0	250	0	0	0	0	575	0	0	0	0
17	19344509	19344534	-	Annotated	URS0000079D48_9606	MIR1180	miRNA	26	35	33	34	59	21	58	64	11	38	11	28	36	6	5	0	21	10	16	10	21	15	7	15	50	14	17	24	12	50
17	19452373	19452407	+	Annotated	URS00004F2EFE_9606	piR-30438-001,piR-30438-002,piR-30438-003,piR-30438-004,piR-31052	piRNA	0	0	0	0	0	0	0	0	0	0	0	0	0	0	0	0	0	0	0	0	0	0	0	0	6	0	0	0	0	0
17	19452373	19452410	+	Annotated	URS0000527C70_9606	piR-30438-001,piR-30438-002,piR-30438-003,piR-30438-004,piR-31052	piRNA	0	0	0	0	0	0	0	0	0	0	0	0	0	0	0	0	0	0	0	0	0	0	0	0	0	0	0	0	0	0
17	19508173	19508270	+	Annotated	URS00001A72CE_9606	TRW-CCA2-1	tRNA	6	12	7	53	30	0	10	16	0	28	54	0	5	31	25	12	20	22	23	13	0	0	16	6	19	12	17	10	8	18
17	19508176	19508251	+	Annotated	URS00001A72CE_9606	TRW-CCA2-1	tRNA	0	0	0	0	0	0	0	0	0	0	0	0	0	0	0	0	0	0	0	0	35	0	0	0	0	0	0	0	0	0
17	19557557	19557712	+	Annotated	SNORA59B	SNORA59B	snoRNA	13	13	17	10	10	8	5	12	20	28	20	20	5	0	0	12	12	10	0	6	7	17	16	6	20	7	10	0	8	10
17	19603332	19603388	+	Annotated	URS0000DED4EC_9606	AF346969-001,AF346969-002,AP008755,MH359193-004,MT-TM	tRNA	0	0	0	0	0	0	0	0	0	618	0	0	0	0	0	0	0	0	0	0	0	0	0	0	0	0	0	0	0	0
17	19603344	19603388	+	Annotated	URS0000DE0DC0_9606	AF346969-001,AP008755,MT-TM	tRNA	100	76	0	0	0	0	0	892	0	0	0	0	678	0	0	0	160	1179	304	0	114	727	267	0	553	0	0	0	382	2330
17	19603345	19603399	+	Annotated	URS00003BD079_9606	AF346969-001,AF346969-002,AP008755,MT-TM	tRNA	0	0	1042	819	0	135	272	0	51	0	0	316	0	0	835	210	0	0	0	490	0	0	0	205	0	221	377	442	0	0
17	19603345	19603417	+	Annotated	URS00005AA786_9606	AF346969-001,AP008755,MT-TM	tRNA	0	0	0	0	413	0	0	0	0	0	116	0	0	334	0	0	0	0	0	0	0	0	0	0	0	0	0	0	0	0
17	19603346	19603381	+	Annotated	URS0000A44C08_9606	AF346969-001,AF346969-002,AP008755,MT-TM	tRNA	0	0	0	0	0	0	0	0	0	0	0	0	0	0	0	0	0	0	0	0	0	0	0	0	0	0	0	0	0	0
17	19860861	19860897	+	Annotated	URS0000684E4B_9606	TRG-CCC3-1	tRNA	156	77	124	176	217	23	68	497	44	350	776	94	408	237	100	177	169	338	414	199	89	219	259	49	58	112	200	123	50	470
17	21001437	21001611	-	Annotated	URS00005921C2_9606	piR-59000	piRNA	0	0	0	0	14	0	0	0	0	0	0	0	0	0	0	16	0	12	0	0	0	0	0	0	15	0	0	0	0	0
17	22520816	22520852	-	Annotated	URS00002EC9BC_9606	AB550874-001,AB550874-002,AB550874-003	tRNA	0	0	0	0	9	0	10	0	0	11	10	0	0	0	0	0	0	0	0	0	0	0	5	5	0	9	0	0	0	0
17	22522109	22522148	+	Annotated	URS000074F2D7_9606	EU719668-001,MT-RNR1,RF00177-003,RF00177-006	rRNA	0	0	0	0	0	0	0	0	0	3618	0	0	0	0	0	0	0	0	0	0	0	0	0	0	0	0	0	0	0	0
17	22522553	22522609	+	Annotated	URS0000963F71_9606	RF00177-006	rRNA	0	0	0	0	0	0	0	0	0	0	0	0	7	0	0	0	0	0	0	0	5	0	0	0	0	7	0	0	0	0
17	22522615	22522647	+	Annotated	URS0000963F71_9606	RF00177-006	rRNA	0	0	0	0	0	0	0	7	0	0	0	0	0	0	0	0	0	0	0	0	0	0	0	0	0	0	0	0	0	0
17	22522615	22522710	+	Annotated	URS0000963F71_9606	RF00177-006	rRNA	0	0	0	0	0	0	0	0	0	0	0	0	0	0	0	0	0	0	0	0	0	0	0	0	0	0	0	0	0	10
17	22522780	22522835	+	Annotated	URS0000963F71_9606	RF00177-006	rRNA	0	0	0	0	0	0	0	0	0	0	0	0	0	0	0	0	0	0	0	0	0	0	0	0	0	0	0	0	0	6
17	22523846	22523907	+	Annotated	URS000090169F_9606	RF02541-009	rRNA	0	0	0	0	0	0	0	0	0	0	0	0	0	10	0	0	0	0	0	0	0	15	0	0	0	0	5	0	7	24
17	28593947	28593971	-	Annotated	URS00009832A9_9606	RF00017-106,RF00017-1060,RF00017-1339,RF00017-1359,RF00017-1425,RF00017-1486,RF00017-150,RF00017-1955,RF00017-2084,RF00017-2123,RF00017-226,RF00017-2382,RF00017-2439,RF00017-2554,RF00017-2660,RF00017-2751,RF00017-2811,RF00017-3054,RF00017-3407,RF00017-3465,RF00017-4299,RF00017-4545,RF00017-621,RF00017-6225,RF00017-6651,RF00017-699,RF00017-7196,RF00017-7455	misc_RNA	6	0	0	0	0	0	0	0	0	5	0	0	7	0	0	0	9	0	5	0	10	0	0	0	5	0	0	0	0	0
17	28615139	28615194	-	Annotated	URS00009832A9_9606	RF00017-106,RF00017-1060,RF00017-1339,RF00017-1359,RF00017-1425,RF00017-1486,RF00017-150,RF00017-1955,RF00017-2084,RF00017-2123,RF00017-226,RF00017-2382,RF00017-2439,RF00017-2554,RF00017-2660,RF00017-2751,RF00017-2811,RF00017-3054,RF00017-3407,RF00017-3465,RF00017-4299,RF00017-4545,RF00017-621,RF00017-6225,RF00017-6651,RF00017-699,RF00017-7196,RF00017-7455	misc_RNA	0	0	0	5	5	0	0	0	0	0	0	0	0	0	0	6	0	0	8	0	0	0	0	0	0	0	0	0	0	0
17	28628353	28628526	-	Annotated	URS00009832A9_9606	RF00017-106,RF00017-1060,RF00017-1339,RF00017-1359,RF00017-1425,RF00017-1486,RF00017-150,RF00017-1955,RF00017-2084,RF00017-2123,RF00017-226,RF00017-2382,RF00017-2439,RF00017-2554,RF00017-2660,RF00017-2751,RF00017-2811,RF00017-3054,RF00017-3407,RF00017-3465,RF00017-4299,RF00017-4545,RF00017-621,RF00017-6225,RF00017-6651,RF00017-699,RF00017-7196,RF00017-7455	misc_RNA	0	0	0	6	0	0	0	0	0	0	0	0	0	0	0	9	0	0	13	0	0	0	0	0	0	0	0	0	5	0
17	28632940	28632982	-	Annotated	URS00009832A9_9606	RF00017-106,RF00017-1060,RF00017-1339,RF00017-1359,RF00017-1425,RF00017-1486,RF00017-150,RF00017-1955,RF00017-2084,RF00017-2123,RF00017-226,RF00017-2382,RF00017-2439,RF00017-2554,RF00017-2660,RF00017-2751,RF00017-2811,RF00017-3054,RF00017-3407,RF00017-3465,RF00017-4299,RF00017-4545,RF00017-621,RF00017-6225,RF00017-6651,RF00017-699,RF00017-7196,RF00017-7455	misc_RNA	0	0	0	0	0	0	0	0	0	0	0	0	0	0	0	0	0	0	0	0	0	0	0	0	0	0	0	0	0	0
17	28633969	28634058	-	Annotated	URS00009832A9_9606	RF00017-106,RF00017-1060,RF00017-1339,RF00017-1359,RF00017-1425,RF00017-1486,RF00017-150,RF00017-1955,RF00017-2084,RF00017-2123,RF00017-226,RF00017-2382,RF00017-2439,RF00017-2554,RF00017-2660,RF00017-2751,RF00017-2811,RF00017-3054,RF00017-3407,RF00017-3465,RF00017-4299,RF00017-4545,RF00017-621,RF00017-6225,RF00017-6651,RF00017-699,RF00017-7196,RF00017-7455	misc_RNA	0	0	0	0	0	0	0	0	0	0	0	0	0	0	0	0	0	0	0	0	0	0	0	0	0	0	0	0	0	0
17	28634854	28634910	-	Annotated	URS00009832A9_9606	RF00017-106,RF00017-1060,RF00017-1339,RF00017-1359,RF00017-1425,RF00017-1486,RF00017-150,RF00017-1955,RF00017-2084,RF00017-2123,RF00017-226,RF00017-2382,RF00017-2439,RF00017-2554,RF00017-2660,RF00017-2751,RF00017-2811,RF00017-3054,RF00017-3407,RF00017-3465,RF00017-4299,RF00017-4545,RF00017-621,RF00017-6225,RF00017-6651,RF00017-699,RF00017-7196,RF00017-7455	misc_RNA	0	0	0	0	0	0	0	0	0	0	0	0	0	0	0	0	0	5	0	0	0	0	0	0	0	0	0	0	0	0
17	28634872	28634948	-	Annotated	URS00009832A9_9606	RF00017-106,RF00017-1060,RF00017-1339,RF00017-1359,RF00017-1425,RF00017-1486,RF00017-150,RF00017-1955,RF00017-2084,RF00017-2123,RF00017-226,RF00017-2382,RF00017-2439,RF00017-2554,RF00017-2660,RF00017-2751,RF00017-2811,RF00017-3054,RF00017-3407,RF00017-3465,RF00017-4299,RF00017-4545,RF00017-621,RF00017-6225,RF00017-6651,RF00017-699,RF00017-7196,RF00017-7455	misc_RNA	0	0	0	0	0	0	0	0	0	0	0	0	0	0	0	0	0	0	0	0	0	0	0	0	0	0	0	0	0	0
17	28635171	28635340	-	Annotated	URS00009832A9_9606	RF00017-106,RF00017-1060,RF00017-1339,RF00017-1359,RF00017-1425,RF00017-1486,RF00017-150,RF00017-1955,RF00017-2084,RF00017-2123,RF00017-226,RF00017-2382,RF00017-2439,RF00017-2554,RF00017-2660,RF00017-2751,RF00017-2811,RF00017-3054,RF00017-3407,RF00017-3465,RF00017-4299,RF00017-4545,RF00017-621,RF00017-6225,RF00017-6651,RF00017-699,RF00017-7196,RF00017-7455	misc_RNA	0	0	0	0	0	0	0	0	0	0	0	0	0	0	0	0	0	0	5	0	0	0	0	0	0	0	0	0	0	0
17	28635473	28635511	-	Annotated	URS00009832A9_9606	RF00017-106,RF00017-1060,RF00017-1339,RF00017-1359,RF00017-1425,RF00017-1486,RF00017-150,RF00017-1955,RF00017-2084,RF00017-2123,RF00017-226,RF00017-2382,RF00017-2439,RF00017-2554,RF00017-2660,RF00017-2751,RF00017-2811,RF00017-3054,RF00017-3407,RF00017-3465,RF00017-4299,RF00017-4545,RF00017-621,RF00017-6225,RF00017-6651,RF00017-699,RF00017-7196,RF00017-7455	misc_RNA	0	0	0	0	0	0	0	0	0	0	0	0	0	0	0	0	0	0	5	0	0	0	0	0	0	0	0	0	0	0
17	28637861	28638020	-	Annotated	URS00009832A9_9606	RF00017-106,RF00017-1060,RF00017-1339,RF00017-1359,RF00017-1425,RF00017-1486,RF00017-150,RF00017-1955,RF00017-2084,RF00017-2123,RF00017-226,RF00017-2382,RF00017-2439,RF00017-2554,RF00017-2660,RF00017-2751,RF00017-2811,RF00017-3054,RF00017-3407,RF00017-3465,RF00017-4299,RF00017-4545,RF00017-621,RF00017-6225,RF00017-6651,RF00017-699,RF00017-7196,RF00017-7455	misc_RNA	0	0	0	0	6	0	0	0	0	0	0	0	0	0	0	0	0	5	0	0	0	0	0	0	0	0	0	0	0	0
17	28720541	28720617	+	Annotated	SNORD42B	SNORD42B	snoRNA	47665	61158	53138	53367	46306	83692	49903	72763	46515	60135	43052	83786	44798	26363	29536	34346	33005	40531	38254	34222	48338	48540	44132	31240	35169	54947	62639	72289	73035	76416
17	28722570	28722654	+	Annotated	SNORD4A	SNORD4A	snoRNA	6204	7391	10056	2579	4790	12289	5509	9323	11514	9216	4303	12902	7010	6803	4963	6111	5732	8941	2528	4132	8683	9918	7616	8364	2934	20408	17683	11580	7195	15534
17	28723421	28723495	+	Annotated	SNORD42A	SNORD42A	snoRNA	10212	11655	0	11645	13809	14275	11877	0	10225	17695	9482	15533	3212	11203	0	8917	7736	11419	15067	11502	9164	11460	11986	7411	11820	15204	12562	12643	15956	21399
17	28723680	28723751	+	Annotated	URS0000456F03_9606	SNORD4B	snoRNA	6795	8111	15768	4884	20182	9823	3431	11129	6313	9079	4724	10917	6001	992	2032	2939	1968	2877	1302	1240	4671	5950	3881	10880	7416	3883	4729	4427	13239	7957
17	28861392	28861425	-	Annotated	URS000068196F_9606	MIR451A	misc_RNA	5478	0	15034	1987	2075	0	2140	0	0	0	0	0	4171	0	0	0	2284	0	0	0	923	0	0	0	0	1035	1420	443	2343	0
17	28861397	28861425	-	Annotated	URS00002AB26F_9606	MIR451A	miRNA	0	4301	0	0	0	3716	0	0	1569	0	0	0	0	4721	0	4513	0	0	0	766	0	0	400	144	2280	0	0	0	0	0
17	28861402	28861425	-	Annotated	URS00002E857A_9606	MIR451A	miRNA	0	0	0	0	0	0	0	6859	0	2642	2379	1745	0	0	2242	0	0	15030	6885	0	0	4307	0	0	0	0	0	0	0	4068
17	28861546	28861568	-	Annotated	URS000037C5A8_9606	MIR144	miRNA	110	117	110	20	35	30	7	75	16	48	39	25	61	53	44	40	43	104	122	23	18	55	9	0	36	6	15	5	54	32
17	28861577	28861604	-	Annotated	URS000004F117_9606	MIR144	miRNA	76	38	144	21	16	29	17	72	13	26	36	27	37	75	38	0	63	198	115	23	8	113	8	0	25	0	23	5	34	39
17	30117092	30117121	+	Annotated	URS00001C8A86_9606	MIR423	miRNA	840	850	1203	785	809	832	960	814	341	0	278	740	811	237	0	0	0	644	1175	987	0	465	341	0	542	0	499	840	0	0
17	30117094	30117157	+	Annotated	MIR423	MIR423	miRNA	0	0	0	0	0	0	0	0	0	0	0	0	0	0	0	0	0	0	0	0	0	0	0	1186	0	0	0	0	0	0
17	30117123	30117157	+	Annotated	URS0000444E36_9606	microRNA bta-miR-423	piRNA	3282	2540	0	0	1652	2117	2405	3497	0	0	0	3071	4953	467	0	0	0	2215	2946	0	0	0	1022	0	0	0	1903	3211	0	0
17	30117128	30117158	+	Annotated	URS00000BE495_9606	MIR423	miRNA	0	0	1848	1741	0	0	0	0	1030	1822	943	0	0	0	2422	1211	2163	0	0	1758	2326	1254	0	0	1582	1232	0	0	1787	2324
17	31550069	31550188	+	Annotated	URS00002D4542_9606	TRT-CGT4-1	tRNA	0	0	0	0	0	0	0	0	0	0	0	0	0	0	0	0	0	0	120	0	0	0	0	0	0	0	0	102	0	0
17	31550104	31550150	+	Annotated	URS00002D4542_9606	TRT-CGT4-1	tRNA	0	0	0	0	0	0	15	8	0	0	0	0	0	0	0	49	0	0	0	0	0	0	0	17	0	0	0	0	0	0
17	31560015	31560040	+	Annotated	URS0000367985_9606	MIR193A	miRNA	37	27	37	39	33	39	171	26	24	40	11	57	40	47	115	62	214	116	184	94	76	44	25	25	34	44	28	90	24	36
17	31560049	31560072	+	Annotated	URS00005DBAF3_9606	MIR193A	miRNA	0	0	0	0	0	0	6	0	0	0	0	0	0	0	0	0	0	0	0	0	0	0	0	0	0	0	0	0	0	0
17	31575437	31575462	+	Annotated	URS00003E2232_9606	MIR365B	miRNA	0	0	0	0	0	0	0	0	5	0	0	6	0	0	0	0	0	0	0	0	0	0	0	0	0	6	0	0	0	0
17	31575476	31575502	+	Annotated	URS00003E7283_9606	MIR365A,MIR365B	miRNA	90	61	144	87	0	97	0	0	65	0	28	89	185	0	612	0	0	714	0	234	144	241	28	45	26	82	76	174	54	81
17	31575477	31575503	+	Annotated	URS00003DD89B_9606	MIR365A,MIR365B	miRNA	0	0	0	0	197	0	0	78	0	136	0	0	0	256	0	223	0	0	260	0	0	0	0	0	0	0	0	0	0	0
17	35151092	35151314	-	Annotated	URS000096B15F_9606	RF02543-019	tRNA	65	48	53	43	50	40	48	51	36	99	39	36	80	106	78	53	65	124	184	66	40	41	0	24	0	0	0	23	55	0
17	35151119	35151284	-	Annotated	URS000037AA55_9606	28S rRNA	piRNA	0	0	0	0	0	0	0	0	0	0	0	0	0	0	0	0	0	0	0	0	0	0	22	0	0	0	0	0	0	0
17	35151155	35151288	-	Annotated	URS00005CB969_9606	AB330785,MK279921	misc_RNA	0	0	0	0	0	0	0	0	0	0	0	0	0	0	0	0	0	0	0	0	0	0	0	0	0	0	16	0	0	0
17	35151173	35151263	-	Annotated	URS0001BD38EB_9606	HSALNG0115920	misc_RNA	0	0	0	0	0	0	0	0	0	0	0	0	0	0	0	0	0	0	0	0	0	0	0	0	0	0	0	0	0	71
17	35573654	35573761	+	Annotated	SNORD7	SNORD7	snoRNA	482	459	572	210	549	571	442	932	1152	1891	613	1826	679	380	370	350	320	484	329	326	374	871	1191	434	491	837	1479	1151	446	853
17	38751761	38751857	-	Annotated	URS00000E6438_9606	piR-33470-001,piR-33470-002,piR-33470-003,piR-33470-004,piR-33470-005,piR-33470-006,piR-33470-007,piR-33470-009,piR-33470-010,piR-33470-011,piR-33470-012	piRNA	0	0	0	0	0	0	0	0	0	0	0	50	0	0	0	0	0	0	0	0	0	0	0	0	0	0	0	0	0	0
17	38751762	38751834	-	Annotated	URS000027ADD4_9606	cgr_piR_003364	piRNA	50	111	116	72	0	47	208	78	64	90	62	0	0	103	106	133	217	169	87	104	90	0	77	84	0	0	68	169	46	33
17	38751763	38751867	-	Annotated	URS00001246A7_9606	TRN-GTT2-1,TRN-GTT2-3,TRN-GTT2-5,TRN-GTT2-6,TRN-GTT2-7,TRN-GTT2-8	tRNA	0	0	0	0	0	0	0	0	0	0	0	0	94	0	0	0	0	0	0	0	0	69	0	0	0	0	0	0	0	0
17	38751764	38751860	-	Annotated	URS0000427F4E_9606	piR-33470-001,piR-33470-002,piR-33470-003,piR-33470-004,piR-33470-005,piR-33470-006,piR-33470-007,piR-33470-008,piR-33470-009,piR-33470-010,piR-33470-011,piR-33470-012	piRNA	0	0	0	0	65	0	0	0	0	0	0	0	0	0	0	0	0	0	0	0	0	0	0	0	101	46	0	0	0	0
17	38851498	38851661	-	Annotated	URS0000ABD867_9606	SNORA21B	snoRNA	50	28	15	24	38	45	18	159	76	92	115	170	11	5	0	8	8	7	5	10	23	68	294	38	42	47	86	90	183	120
17	38852835	38852996	-	Annotated	URS0000634EB5_9606	SNORA21	snoRNA	204	106	308	69	0	329	93	387	369	249	175	545	49	47	114	103	83	178	120	55	184	271	404	146	112	275	481	395	301	428
17	38861679	38861718	-	Annotated	URS0000646601_9606	TRC-GCA14-1	tRNA	0	0	0	0	0	0	0	0	0	0	0	0	0	0	0	0	0	0	0	0	0	0	0	0	0	0	0	0	0	0
17	38867624	38867735	+	Annotated	URS0000417A0F_9606	TRC-GCA2-1,TRC-GCA2-2,TRC-GCA2-3,TRC-GCA2-4,TRC-GCA5-1,TRC-GCA7-1	tRNA	0	0	5	0	0	0	0	0	0	0	0	0	0	0	5	0	0	0	0	0	0	0	0	0	0	0	0	0	0	0
17	38869274	38869379	-	Annotated	URS000014D40F_9606	TRC-GCA4-1	tRNA	0	0	0	0	0	0	0	0	0	0	5	0	0	0	0	0	5	9	20	7	0	0	5	4	7	0	0	0	0	0
17	39153705	39153806	-	Annotated	URS0000417A0F_9606	TRC-GCA2-1,TRC-GCA2-2,TRC-GCA2-3,TRC-GCA2-4,TRC-GCA5-1,TRC-GCA7-1	tRNA	0	0	0	0	0	0	0	0	0	0	0	0	0	8	0	11	0	0	0	0	0	0	0	0	0	0	0	0	0	0
17	39154464	39154530	-	Annotated	URS0000417A0F_9606	TRC-GCA2-1,TRC-GCA2-2,TRC-GCA2-3,TRC-GCA2-4,TRC-GCA5-1,TRC-GCA7-1	tRNA	0	0	0	0	0	0	0	0	0	0	0	0	0	0	0	0	0	0	0	0	0	0	0	0	0	0	0	0	0	0
17	40027521	40027635	-	Annotated	SNORD124	SNORD124	snoRNA	735	888	995	259	780	710	472	898	839	859	367	1324	258	989	574	615	647	672	317	457	1422	859	1203	1328	613	864	1423	1293	903	1443
17	40161908	40162067	+	Annotated	URS000075E526_9606	MIR6866	miRNA	0	0	0	0	0	0	0	0	0	0	0	0	0	0	0	0	0	0	0	0	0	0	0	0	5	0	0	0	0	0
17	40161937	40161961	+	Annotated	URS000075CA93_9606	MIR6866	miRNA	7	5	0	0	0	0	0	0	0	0	0	0	0	0	0	0	0	0	0	0	0	0	0	0	0	0	0	0	0	0
17	40243222	40243320	+	Annotated	URS00006A2BF7_9606	RF00019-058	misc_RNA	0	0	0	0	0	0	0	0	0	0	0	0	0	0	0	0	0	0	0	0	0	0	0	0	0	0	0	0	0	0
17	40243287	40243321	+	Annotated	URS0000CBDC77_9606	MF281428-001,MF281428-002,MF281428-003,MF281428-004,MF281428-005,MF281428-006,MF281428-007,MF281428-008,MF281428-009,MF281428-010,MF281428-011,MF281428-012,MF281428-013,MF281428-014,MF281428-015,MF281428-016,MF281428-017,MF281428-018,MF281428-019,MF281428-020,MF281428-021	miRNA	0	0	0	0	0	0	0	0	0	11	0	0	0	0	0	0	6	0	0	0	0	0	0	0	0	0	0	0	0	0
17	40391231	40391271	-	Annotated	URS000065BD15_9606	ENSG00000222881	misc_RNA	0	0	0	0	0	0	0	0	0	0	0	0	0	0	46	0	0	61	0	0	0	0	0	0	0	0	0	0	0	0
17	41718153	41718197	+	Annotated	URS0000CA1E16_9606	MF281437-001,MF281437-002,MF281437-003,MF281437-004,MF281437-005,MF281437-006,MF281437-007,MF281437-008,MF281437-009,MF281437-010,MF281437-011,MF281437-012,MF281437-013,MF281437-014,MF281437-015,MF281437-016,MF281437-017,MF281437-018,MF281437-019,MF281437-020,MF281437-021,MF281437-022,MF281437-023,MF281437-024,MF281437-025,MF281437-026,MF281437-027,MF281437-028,MF281437-029,MF281437-030,MF281437-…	miRNA	6	10	0	0	7	0	0	0	0	7	0	0	13	7	0	0	13	13	12	0	7	0	9	0	8	0	0	0	0	14
17	41718153	41718199	+	Annotated	URS0000704E1D_9606	RF00001-135	rRNA	0	0	0	0	0	0	0	0	0	0	0	0	0	0	0	0	0	0	0	0	0	0	0	0	0	0	0	0	0	0
17	41874297	41874408	-	Annotated	URS000056A9C2_9606	HE855943	snRNA	0	0	0	0	0	0	0	0	0	0	0	0	0	0	0	0	0	0	0	0	0	0	0	0	0	0	0	0	8	0
17	42514265	42514291	+	Annotated	URS000025C0E1_9606	MIR5010	miRNA	22	20	27	9	20	17	32	15	12	20	5	5	21	0	11	5	15	0	8	5	18	19	6	16	11	11	9	16	23	9
17	42932847	42932942	-	Annotated	URS000069466F_9606	RF00019-059	misc_RNA	240	276	175	179	167	154	726	288	181	359	387	115	229	553	441	730	742	714	1257	518	222	271	113	132	221	170	197	301	157	283
17	42997964	42998009	-	Annotated	URS000072C165_9606	RF00019-060	misc_RNA	8	13	0	18	10	11	64	25	9	26	30	7	23	41	17	65	28	35	40	11	9	22	10	16	36	0	12	14	15	54
17	43290289	43290407	-	Annotated	URS000054D365_9606	ENSG00000273709,ENSG00000274062,ENSG00000274432,ENSG00000274452,ENSG00000274862,ENSG00000275219,ENSG00000275616,ENSG00000276596,ENSG00000277903,ENSG00000278048,ENSG00000278591,ENSG00000278774,RF00004-022,RNU2-1	snRNA	0	0	0	0	0	0	0	0	0	34	0	0	0	0	0	0	0	0	0	0	0	0	0	0	31	0	0	0	54	0
17	43290292	43290471	-	Annotated	URS00006C246E_9606	ENSG00000274452	snRNA	0	0	0	0	0	0	0	0	0	0	0	0	0	0	0	0	52	0	0	0	0	0	0	0	0	0	0	0	0	0
17	43367921	43368071	-	Annotated	URS00006EC51C_9606	RF00004-052	snRNA	0	5	0	0	0	0	0	0	0	0	0	0	0	0	0	0	0	0	0	0	0	0	0	0	0	0	0	0	0	0
17	44291054	44291116	-	Annotated	URS0001BDFA77_9606	HSALNG0116718	snoRNA	0	0	0	0	0	0	0	18	0	0	0	0	0	0	0	0	0	0	0	0	0	0	0	0	0	0	0	0	0	9
17	45430809	45431001	-	Annotated	URS000096BB03_9606	RF00017-2125,RF00017-2167,RF00017-2182,RF00017-5049,RF00017-7807,RF00017-7911,RF00017-849	misc_RNA	0	0	0	0	0	5	0	0	0	0	0	8	0	0	0	0	0	0	0	0	0	0	5	0	8	0	0	0	8	0
17	45430830	45431001	-	Annotated	URS000096BB03_9606	RF00017-2125,RF00017-2167,RF00017-2182,RF00017-5049,RF00017-7807,RF00017-7911,RF00017-849	misc_RNA	0	0	0	0	5	0	0	0	0	9	17	0	0	0	0	0	0	0	0	0	0	5	0	6	0	0	0	5	0	0
17	45467964	45468072	-	Annotated	URS000096BB03_9606	RF00017-2125,RF00017-2167,RF00017-2182,RF00017-5049,RF00017-7807,RF00017-7911,RF00017-849	misc_RNA	0	0	0	0	0	0	0	0	0	0	0	6	0	0	0	0	0	0	0	0	0	0	0	0	0	0	0	0	0	0
17	48037168	48037195	-	Annotated	URS00003AFD9B_9606	MIR152	miRNA	3071	2092	2871	2395	2124	1144	4432	1584	1409	1957	582	1931	3125	2152	3121	1550	3890	2669	3907	2795	2796	1135	516	1423	854	2062	1027	2017	605	1820
17	48037206	48037233	-	Annotated	URS000000C73C_9606	MIR152	miRNA	13	0	13	16	8	0	0	0	8	10	0	0	0	6	5	0	10	5	12	5	0	0	0	0	0	0	0	0	0	5
17	48088717	48088764	-	Annotated	URS00007047EF_9606	RF00026-427	snRNA	0	0	0	0	0	0	6	0	0	7	0	6	0	10	5	10	16	27	0	6	5	0	0	0	8	0	0	0	8	8
17	48479096	48479198	+	Annotated	URS000066791D_9606	ENSG00000206805	misc_RNA	0	0	0	0	0	0	0	0	0	0	0	0	0	8	0	0	0	0	0	0	0	0	0	0	0	0	0	0	0	0
17	48579860	48579887	-	Annotated	URS000075CFF5_9606	MIR10A	miRNA	357	0	0	0	128	0	0	0	0	390	0	0	0	44	0	25	67	69	69	0	0	0	0	0	43	231	0	0	0	0
17	48579861	48579888	-	Annotated	URS00002F4762_9606	MIR10A	miRNA	0	0	587	195	0	336	540	0	0	0	85	0	0	0	0	0	0	0	0	55	0	0	0	0	0	0	0	0	0	0
17	48579892	48579927	-	Annotated	URS0000386A25_9606	URS0000386A25_9606	piRNA	102313	0	89329	82992	40671	53136	94912	0	0	0	20016	0	0	8724	0	8929	13926	13385	18316	14162	0	0	0	0	8129	41353	0	0	0	0
17	48579902	48579927	-	Annotated	URS0000D4EF33_9606	MIR10A	miRNA	0	63291	0	0	0	0	0	60961	36802	51983	0	94209	151518	0	11470	0	0	0	0	0	118304	26402	41669	80195	0	0	64072	73279	59854	104843
17	48632492	48632516	-	Annotated	URS0000EFCF5E_9606	MIR196A1	miRNA	0	0	0	12	0	0	0	0	0	0	0	0	8	0	0	0	0	0	0	0	7	0	0	6	0	0	0	7	0	0
17	48632527	48632554	-	Annotated	URS00000DA6A7_9606	MIR196A1,MIR196A2	miRNA	267	0	539	235	0	0	0	947	0	0	104	0	327	0	0	0	0	0	0	0	0	163	0	0	0	0	0	0	0	1701
17	48949386	48949421	-	Annotated	URS00006A394C_9606	RF00003-029	snRNA	0	0	0	0	0	0	0	0	0	0	0	0	0	0	0	0	0	5	0	0	0	0	0	0	0	0	0	0	0	0
17	49192502	49192612	+	Annotated	URS000035EE7E_9606	TRQ-TTG1-1	tRNA	0	0	0	0	0	24	0	0	0	0	0	21	14	0	0	0	0	0	0	0	0	0	0	0	0	0	0	0	0	0
17	49192522	49192613	+	Annotated	URS000032F804_9606	X15813	tRNA	15	25	24	16	32	0	0	16	12	35	0	0	0	0	40	12	0	0	13	0	41	0	0	12	20	29	21	0	21	6
17	49192522	49192633	+	Annotated	URS00004AE1DA_9606	cgr_piR_021319	piRNA	0	0	0	0	0	0	13	0	0	0	55	0	0	21	0	0	38	16	0	25	0	22	17	0	0	0	0	82	0	0
17	50188902	50188928	-	Annotated	URS000017A702_9606	JA662179	misc_RNA	0	0	0	0	5	0	0	0	0	0	0	0	0	0	0	0	0	0	0	0	0	0	0	0	0	0	0	0	0	0
17	50190377	50190416	-	Annotated	URS000017A702_9606	JA662179	misc_RNA	14	11	6	14	34	6	62	19	6	29	31	34	31	0	0	0	5	0	0	0	10	15	7	5	28	8	8	26	25	30
17	53106301	53106381	-	Annotated	URS00008268E8_9606	KP702293-001,KP702293-002,KP702293-004	tRNA	0	0	0	0	0	0	0	5	0	0	0	5	0	11	0	0	0	5	7	0	0	0	0	0	0	0	0	0	0	5
17	56891265	56891363	-	Annotated	MIR3614	MIR3614	miRNA	0	6	0	16	0	0	0	0	0	0	0	0	0	0	0	0	0	0	0	0	0	0	0	0	0	0	0	0	0	0
17	56891308	56891342	-	Annotated	URS00003D4175_9606	MIR3614	miRNA	0	0	0	0	0	0	0	0	0	0	0	0	13	0	5	0	0	0	8	6	0	0	0	0	5	0	0	0	6	0
17	58005158	58005185	-	Annotated	URS00001D8737_9606	piR-40067	piRNA	0	0	0	0	0	0	0	0	0	0	0	0	0	0	0	0	0	0	0	0	0	0	0	0	7	0	0	0	14	0
17	58331201	58331305	-	Annotated	URS000075B1F7_9606	MIR142	miRNA	0	0	0	0	0	0	0	0	0	0	0	0	0	143	0	0	0	0	0	0	3626	0	0	0	0	0	0	0	0	0
17	58331241	58331274	-	Annotated	URS00002620A7_9606	MIR142	miRNA	0	0	0	0	0	0	0	0	0	0	0	609	0	0	0	0	0	0	0	0	0	0	0	0	0	0	0	0	0	0
17	58331241	58331305	-	Annotated	URS0000EFD752_9606	MIR142	misc_RNA	1970	0	8234	0	0	0	0	0	0	0	0	0	0	0	850	0	0	0	0	0	0	0	0	0	0	0	0	0	0	2369
17	58331243	58331267	-	Annotated	URS0000D4F419_9606	MIR142	miRNA	0	0	0	0	887	0	827	4190	0	709	573	0	869	0	0	282	0	0	0	0	0	966	562	0	996	0	489	846	530	0
17	58331243	58331268	-	Annotated	URS0000617EF6_9606	MIR142	miRNA	0	0	0	0	0	0	0	0	0	0	0	0	0	0	0	0	0	700	506	0	0	0	0	0	0	0	0	0	0	0
17	58331243	58331305	-	Annotated	URS000063AE53_9606	MIR142	misc_RNA	0	0	0	0	0	0	0	0	0	0	0	0	0	0	0	0	0	0	0	0	0	0	0	1418	0	0	0	0	0	0
17	58331272	58331305	-	Annotated	URS0000EFCBB4_9606	MIR142	miRNA	0	0	0	0	1296	0	1455	0	0	0	0	0	2640	140	0	460	0	0	0	0	0	1406	0	0	1702	0	683	1413	830	0
17	58331278	58331307	-	Annotated	URS00007E4C34_9606	MIR142	miRNA	0	0	0	0	0	0	0	0	0	0	1008	0	0	0	0	0	0	1106	0	0	0	0	814	0	0	0	0	0	0	0
17	58331279	58331307	-	Annotated	URS00001E0AEA_9606	MIR142	miRNA	0	1718	0	0	0	0	0	5358	856	1018	0	1000	0	0	0	0	771	0	1361	632	0	0	0	0	0	935	0	0	0	0
17	58331281	58331307	-	Annotated	URS000075E62A_9606	Hsa-Mir-142-v4_5p,MIR142	miRNA	0	0	0	1444	0	6122	0	0	0	0	0	0	0	0	0	0	0	0	0	0	0	0	0	0	0	0	0	0	0	0
17	58631612	58631815	-	Annotated	URS000065A7A0_9606	ENSG00000212195	snoRNA	8	0	0	0	0	0	5	0	5	0	0	0	0	0	0	0	12	0	0	0	0	0	0	0	0	0	0	0	0	0
17	58631652	58631836	-	Annotated	URS0000813B55_9606	ENSG00000212195	snoRNA	0	10	8	0	9	8	0	0	0	0	0	11	8	0	5	0	0	0	5	7	0	0	0	0	7	0	0	0	0	0
17	59137781	59137810	-	Annotated	URS0000D510F1_9606	MIR454	miRNA	134	107	379	132	155	116	207	209	43	155	54	162	102	49	48	32	57	67	61	51	142	124	42	67	99	59	85	148	122	153
17	59137824	59137849	-	Annotated	URS0000D51C12_9606	MIR454	miRNA	0	5	0	0	0	0	5	0	0	0	0	0	9	0	0	0	0	0	0	0	0	0	0	0	0	0	0	0	6	0
17	59151144	59151171	-	Annotated	URS00001C11BC_9606	MIR301A	miRNA	0	0	6	7	8	0	0	13	0	8	0	0	0	0	0	0	0	0	0	0	0	0	0	0	0	0	0	0	0	7
17	59151144	59151208	-	Annotated	URS000071E3CB_9606	MIR301A	misc_RNA	0	0	0	0	0	0	0	0	0	0	0	0	0	0	0	0	0	0	0	0	0	0	0	0	0	0	0	0	12	0
17	59151183	59151209	-	Annotated	URS000020C95B_9606	MIR301A	miRNA	9	5	12	5	8	6	9	13	0	5	0	10	10	0	0	0	0	0	0	0	5	5	0	0	6	0	0	0	0	0
17	59647414	59647561	+	Annotated	URS000092EF5C_9606	RF00017-1083,RF00017-1188,RF00017-1537,RF00017-1887,RF00017-2228,RF00017-2506,RF00017-2837,RF00017-3057,RF00017-307,RF00017-3216,RF00017-3413,RF00017-3523,RF00017-3957,RF00017-402,RF00017-4159,RF00017-4194,RF00017-4228,RF00017-4309,RF00017-4384,RF00017-4402,RF00017-4455,RF00017-4648,RF00017-4709,RF00017-4729,RF00017-4916,RF00017-4925,RF00017-4940,RF00017-5115,RF00017-5321,RF00017-5609,RF00017-577…	misc_RNA	0	0	0	0	7	0	0	0	0	0	0	0	0	0	0	0	0	0	0	0	0	0	0	0	0	0	0	0	0	0
17	59648235	59648339	+	Annotated	URS000092EF5C_9606	RF00017-1083,RF00017-1188,RF00017-1537,RF00017-1887,RF00017-2228,RF00017-2506,RF00017-2837,RF00017-3057,RF00017-307,RF00017-3216,RF00017-3413,RF00017-3523,RF00017-3957,RF00017-402,RF00017-4159,RF00017-4194,RF00017-4228,RF00017-4309,RF00017-4384,RF00017-4402,RF00017-4455,RF00017-4648,RF00017-4709,RF00017-4729,RF00017-4916,RF00017-4925,RF00017-4940,RF00017-5115,RF00017-5321,RF00017-5609,RF00017-577…	misc_RNA	0	0	0	0	0	0	0	0	0	0	0	0	0	0	0	0	0	0	0	0	0	0	0	0	5	0	0	0	0	0
17	59660417	59660534	+	Annotated	URS000092EF5C_9606	RF00017-1083,RF00017-1188,RF00017-1537,RF00017-1887,RF00017-2228,RF00017-2506,RF00017-2837,RF00017-3057,RF00017-307,RF00017-3216,RF00017-3413,RF00017-3523,RF00017-3957,RF00017-402,RF00017-4159,RF00017-4194,RF00017-4228,RF00017-4309,RF00017-4384,RF00017-4402,RF00017-4455,RF00017-4648,RF00017-4709,RF00017-4729,RF00017-4916,RF00017-4925,RF00017-4940,RF00017-5115,RF00017-5321,RF00017-5609,RF00017-577…	misc_RNA	0	0	0	0	0	0	0	0	0	0	6	0	0	8	0	6	0	0	0	0	0	0	0	0	6	0	0	0	0	0
17	59661444	59661622	+	Annotated	URS000092EF5C_9606	RF00017-1083,RF00017-1188,RF00017-1537,RF00017-1887,RF00017-2228,RF00017-2506,RF00017-2837,RF00017-3057,RF00017-307,RF00017-3216,RF00017-3413,RF00017-3523,RF00017-3957,RF00017-402,RF00017-4159,RF00017-4194,RF00017-4228,RF00017-4309,RF00017-4384,RF00017-4402,RF00017-4455,RF00017-4648,RF00017-4709,RF00017-4729,RF00017-4916,RF00017-4925,RF00017-4940,RF00017-5115,RF00017-5321,RF00017-5609,RF00017-577…	misc_RNA	0	0	0	0	0	0	0	0	0	0	0	0	0	0	0	0	0	0	0	0	0	0	0	0	0	0	0	0	0	0
17	59663853	59663926	+	Annotated	URS000092EF5C_9606	RF00017-1083,RF00017-1188,RF00017-1537,RF00017-1887,RF00017-2228,RF00017-2506,RF00017-2837,RF00017-3057,RF00017-307,RF00017-3216,RF00017-3413,RF00017-3523,RF00017-3957,RF00017-402,RF00017-4159,RF00017-4194,RF00017-4228,RF00017-4309,RF00017-4384,RF00017-4402,RF00017-4455,RF00017-4648,RF00017-4709,RF00017-4729,RF00017-4916,RF00017-4925,RF00017-4940,RF00017-5115,RF00017-5321,RF00017-5609,RF00017-577…	misc_RNA	0	0	0	0	0	0	0	0	0	0	0	0	0	0	0	0	0	0	0	0	0	0	0	0	0	0	0	0	0	0
17	59666126	59666236	+	Annotated	URS000092EF5C_9606	RF00017-1083,RF00017-1188,RF00017-1537,RF00017-1887,RF00017-2228,RF00017-2506,RF00017-2837,RF00017-3057,RF00017-307,RF00017-3216,RF00017-3413,RF00017-3523,RF00017-3957,RF00017-402,RF00017-4159,RF00017-4194,RF00017-4228,RF00017-4309,RF00017-4384,RF00017-4402,RF00017-4455,RF00017-4648,RF00017-4709,RF00017-4729,RF00017-4916,RF00017-4925,RF00017-4940,RF00017-5115,RF00017-5321,RF00017-5609,RF00017-577…	misc_RNA	0	0	0	0	0	0	0	0	0	0	0	0	0	0	0	0	0	0	0	0	0	0	0	0	0	0	0	0	0	0
17	59666501	59666620	+	Annotated	URS000092EF5C_9606	RF00017-1083,RF00017-1188,RF00017-1537,RF00017-1887,RF00017-2228,RF00017-2506,RF00017-2837,RF00017-3057,RF00017-307,RF00017-3216,RF00017-3413,RF00017-3523,RF00017-3957,RF00017-402,RF00017-4159,RF00017-4194,RF00017-4228,RF00017-4309,RF00017-4384,RF00017-4402,RF00017-4455,RF00017-4648,RF00017-4709,RF00017-4729,RF00017-4916,RF00017-4925,RF00017-4940,RF00017-5115,RF00017-5321,RF00017-5609,RF00017-577…	misc_RNA	0	0	0	0	0	0	0	0	0	0	0	0	0	0	0	0	0	0	5	0	0	0	0	0	0	0	0	0	0	0
17	59666820	59666982	+	Annotated	URS000092EF5C_9606	RF00017-1083,RF00017-1188,RF00017-1537,RF00017-1887,RF00017-2228,RF00017-2506,RF00017-2837,RF00017-3057,RF00017-307,RF00017-3216,RF00017-3413,RF00017-3523,RF00017-3957,RF00017-402,RF00017-4159,RF00017-4194,RF00017-4228,RF00017-4309,RF00017-4384,RF00017-4402,RF00017-4455,RF00017-4648,RF00017-4709,RF00017-4729,RF00017-4916,RF00017-4925,RF00017-4940,RF00017-5115,RF00017-5321,RF00017-5609,RF00017-577…	misc_RNA	0	0	0	0	5	0	0	0	0	0	0	0	0	0	0	0	0	0	0	0	0	0	0	0	0	0	0	0	0	0
17	59668870	59668925	+	Annotated	URS000092EF5C_9606	RF00017-1083,RF00017-1188,RF00017-1537,RF00017-1887,RF00017-2228,RF00017-2506,RF00017-2837,RF00017-3057,RF00017-307,RF00017-3216,RF00017-3413,RF00017-3523,RF00017-3957,RF00017-402,RF00017-4159,RF00017-4194,RF00017-4228,RF00017-4309,RF00017-4384,RF00017-4402,RF00017-4455,RF00017-4648,RF00017-4709,RF00017-4729,RF00017-4916,RF00017-4925,RF00017-4940,RF00017-5115,RF00017-5321,RF00017-5609,RF00017-577…	misc_RNA	0	0	0	0	7	0	0	0	0	0	0	0	0	0	0	0	0	0	0	0	0	0	0	0	0	0	0	0	0	0
17	59673656	59673734	+	Annotated	URS000092EF5C_9606	RF00017-1083,RF00017-1188,RF00017-1537,RF00017-1887,RF00017-2228,RF00017-2506,RF00017-2837,RF00017-3057,RF00017-307,RF00017-3216,RF00017-3413,RF00017-3523,RF00017-3957,RF00017-402,RF00017-4159,RF00017-4194,RF00017-4228,RF00017-4309,RF00017-4384,RF00017-4402,RF00017-4455,RF00017-4648,RF00017-4709,RF00017-4729,RF00017-4916,RF00017-4925,RF00017-4940,RF00017-5115,RF00017-5321,RF00017-5609,RF00017-577…	misc_RNA	0	0	0	0	0	0	0	0	0	0	0	0	0	0	0	0	0	0	0	0	0	0	0	0	6	0	0	0	0	0
17	59674697	59674782	+	Annotated	URS000092EF5C_9606	RF00017-1083,RF00017-1188,RF00017-1537,RF00017-1887,RF00017-2228,RF00017-2506,RF00017-2837,RF00017-3057,RF00017-307,RF00017-3216,RF00017-3413,RF00017-3523,RF00017-3957,RF00017-402,RF00017-4159,RF00017-4194,RF00017-4228,RF00017-4309,RF00017-4384,RF00017-4402,RF00017-4455,RF00017-4648,RF00017-4709,RF00017-4729,RF00017-4916,RF00017-4925,RF00017-4940,RF00017-5115,RF00017-5321,RF00017-5609,RF00017-577…	misc_RNA	0	0	0	0	0	0	0	0	0	0	0	0	0	0	0	0	0	0	0	0	0	0	0	0	0	0	0	0	0	0
17	59677079	59677195	+	Annotated	URS000092EF5C_9606	RF00017-1083,RF00017-1188,RF00017-1537,RF00017-1887,RF00017-2228,RF00017-2506,RF00017-2837,RF00017-3057,RF00017-307,RF00017-3216,RF00017-3413,RF00017-3523,RF00017-3957,RF00017-402,RF00017-4159,RF00017-4194,RF00017-4228,RF00017-4309,RF00017-4384,RF00017-4402,RF00017-4455,RF00017-4648,RF00017-4709,RF00017-4729,RF00017-4916,RF00017-4925,RF00017-4940,RF00017-5115,RF00017-5321,RF00017-5609,RF00017-577…	misc_RNA	0	0	0	0	9	0	0	6	0	0	0	0	0	0	0	0	0	0	0	0	0	0	0	0	0	0	0	0	0	0
17	59677155	59677183	+	Annotated	URS000092EF5C_9606	RF00017-1083,RF00017-1188,RF00017-1537,RF00017-1887,RF00017-2228,RF00017-2506,RF00017-2837,RF00017-3057,RF00017-307,RF00017-3216,RF00017-3413,RF00017-3523,RF00017-3957,RF00017-402,RF00017-4159,RF00017-4194,RF00017-4228,RF00017-4309,RF00017-4384,RF00017-4402,RF00017-4455,RF00017-4648,RF00017-4709,RF00017-4729,RF00017-4916,RF00017-4925,RF00017-4940,RF00017-5115,RF00017-5321,RF00017-5609,RF00017-577…	misc_RNA	5	0	0	0	0	0	6	0	0	0	0	0	0	0	0	0	0	0	4	0	6	0	0	0	9	0	0	0	11	0
17	59681648	59681768	+	Annotated	URS000092EF5C_9606	RF00017-1083,RF00017-1188,RF00017-1537,RF00017-1887,RF00017-2228,RF00017-2506,RF00017-2837,RF00017-3057,RF00017-307,RF00017-3216,RF00017-3413,RF00017-3523,RF00017-3957,RF00017-402,RF00017-4159,RF00017-4194,RF00017-4228,RF00017-4309,RF00017-4384,RF00017-4402,RF00017-4455,RF00017-4648,RF00017-4709,RF00017-4729,RF00017-4916,RF00017-4925,RF00017-4940,RF00017-5115,RF00017-5321,RF00017-5609,RF00017-577…	misc_RNA	0	0	0	0	0	0	0	0	0	0	0	0	0	0	0	0	0	0	5	0	0	0	0	0	0	0	0	0	0	0
17	59682268	59682388	+	Annotated	URS000092EF5C_9606	RF00017-1083,RF00017-1188,RF00017-1537,RF00017-1887,RF00017-2228,RF00017-2506,RF00017-2837,RF00017-3057,RF00017-307,RF00017-3216,RF00017-3413,RF00017-3523,RF00017-3957,RF00017-402,RF00017-4159,RF00017-4194,RF00017-4228,RF00017-4309,RF00017-4384,RF00017-4402,RF00017-4455,RF00017-4648,RF00017-4709,RF00017-4729,RF00017-4916,RF00017-4925,RF00017-4940,RF00017-5115,RF00017-5321,RF00017-5609,RF00017-577…	misc_RNA	0	0	0	0	0	0	0	0	0	0	0	0	0	0	0	0	0	0	0	0	0	0	0	0	0	0	0	0	0	0
17	59683090	59683183	+	Annotated	URS000092EF5C_9606	RF00017-1083,RF00017-1188,RF00017-1537,RF00017-1887,RF00017-2228,RF00017-2506,RF00017-2837,RF00017-3057,RF00017-307,RF00017-3216,RF00017-3413,RF00017-3523,RF00017-3957,RF00017-402,RF00017-4159,RF00017-4194,RF00017-4228,RF00017-4309,RF00017-4384,RF00017-4402,RF00017-4455,RF00017-4648,RF00017-4709,RF00017-4729,RF00017-4916,RF00017-4925,RF00017-4940,RF00017-5115,RF00017-5321,RF00017-5609,RF00017-577…	misc_RNA	0	0	0	0	0	0	0	0	0	0	0	0	0	0	0	0	0	0	0	0	0	0	0	0	0	0	0	0	0	0
17	59683584	59683738	+	Annotated	URS000092EF5C_9606	RF00017-1083,RF00017-1188,RF00017-1537,RF00017-1887,RF00017-2228,RF00017-2506,RF00017-2837,RF00017-3057,RF00017-307,RF00017-3216,RF00017-3413,RF00017-3523,RF00017-3957,RF00017-402,RF00017-4159,RF00017-4194,RF00017-4228,RF00017-4309,RF00017-4384,RF00017-4402,RF00017-4455,RF00017-4648,RF00017-4709,RF00017-4729,RF00017-4916,RF00017-4925,RF00017-4940,RF00017-5115,RF00017-5321,RF00017-5609,RF00017-577…	misc_RNA	0	0	0	0	0	0	0	0	0	0	0	0	0	0	0	0	0	0	0	0	0	0	0	0	0	0	0	0	0	0
17	59685591	59685717	+	Annotated	URS000092EF5C_9606	RF00017-1083,RF00017-1188,RF00017-1537,RF00017-1887,RF00017-2228,RF00017-2506,RF00017-2837,RF00017-3057,RF00017-307,RF00017-3216,RF00017-3413,RF00017-3523,RF00017-3957,RF00017-402,RF00017-4159,RF00017-4194,RF00017-4228,RF00017-4309,RF00017-4384,RF00017-4402,RF00017-4455,RF00017-4648,RF00017-4709,RF00017-4729,RF00017-4916,RF00017-4925,RF00017-4940,RF00017-5115,RF00017-5321,RF00017-5609,RF00017-577…	misc_RNA	0	0	0	0	0	0	0	0	0	0	0	0	0	0	0	0	0	0	0	0	0	0	0	0	0	0	0	0	0	0
17	59694117	59694248	+	Annotated	URS000092EF5C_9606	RF00017-1083,RF00017-1188,RF00017-1537,RF00017-1887,RF00017-2228,RF00017-2506,RF00017-2837,RF00017-3057,RF00017-307,RF00017-3216,RF00017-3413,RF00017-3523,RF00017-3957,RF00017-402,RF00017-4159,RF00017-4194,RF00017-4228,RF00017-4309,RF00017-4384,RF00017-4402,RF00017-4455,RF00017-4648,RF00017-4709,RF00017-4729,RF00017-4916,RF00017-4925,RF00017-4940,RF00017-5115,RF00017-5321,RF00017-5609,RF00017-577…	misc_RNA	0	0	0	0	0	0	0	0	0	0	0	0	0	0	0	0	0	0	0	0	0	0	0	0	0	0	0	0	0	0
17	59841272	59841297	+	Annotated	URS0000121288_9606	miR-21	piRNA	190863	123040	396222	163151	531373	224039	664083	401428	85430	228491	163113	352357	192976	45816	87444	63366	46952	55740	103281	51814	253325	314063	117415	211103	417904	125045	188965	408803	330588	460745
17	60231504	60231649	-	Annotated	URS000075C168_9606	SCARNA20	snoRNA	3203	2509	804	1496	1637	1667	1997	2108	4295	2232	3594	4837	1501	792	1651	1840	1329	2093	2527	2006	1584	1354	5364	910	2331	1318	2699	2406	3219	895
17	60786226	60786284	+	Annotated	URS00007047C1_9606	TRSUP-TTA1-1-001	tRNA	0	0	0	0	0	0	0	0	0	5	0	0	0	0	0	0	14	5	0	0	0	0	7	0	0	0	0	8	0	0
17	60786267	60786304	+	Annotated	URS00000AEA65_9606	cgr_piR_002591	piRNA	0	0	0	0	0	0	0	0	0	0	0	0	0	0	0	0	0	0	0	0	0	0	0	0	0	0	0	0	0	0
17	63625960	63626059	+	Annotated	URS00002BBDA9_9606	HE856209	snRNA	0	0	0	0	0	0	0	0	0	0	0	0	0	0	0	0	0	0	0	0	0	0	0	0	5	0	0	0	0	0
17	64146074	64146160	+	Annotated	URS00000C304D_9606	SNORD104	snoRNA	191667	350990	76518	181262	142929	238006	175079	196725	223656	141745	161175	241772	136830	523066	446552	387655	422789	415745	344317	354365	287226	132489	259490	144909	164805	248528	227415	272463	222915	125867
17	64146335	64146472	+	Annotated	SNORA50	SNORA50	snoRNA	0	0	26	19	0	53	0	111	0	0	55	80	0	0	69	68	0	109	0	45	0	44	175	0	0	0	113	131	60	0
17	64500787	64500837	-	Annotated	URS000075BCCE_9606	MIR3064	misc_RNA	0	0	0	0	0	0	0	5	0	0	0	0	0	0	0	0	0	0	0	0	0	0	0	0	0	0	0	0	0	0
17	67740666	67740802	+	Annotated	URS00006C5E80_9606	SNORA38B	snoRNA	11	9	0	5	16	8	5	0	8	10	7	12	0	21	10	7	12	17	18	10	6	11	13	7	14	16	14	14	6	15
17	68019880	68019970	-	Annotated	URS000059900F_9606	TRR-CCG2-1	tRNA	43	78	36	81	174	22	38	119	19	118	177	68	29	146	104	54	104	82	81	68	92	56	245	49	34	67	144	126	50	47
17	68019892	68019933	-	Annotated	URS000024468D_9606	TRR-CCG2-1	misc_RNA	0	0	0	0	0	0	0	0	0	0	0	0	0	0	0	0	0	0	0	0	0	0	0	0	11	0	0	0	0	0
17	69099567	69099591	-	Annotated	URS00003B6E44_9606	MIR4524A	miRNA	0	0	0	0	0	0	0	0	0	0	0	0	0	5	6	0	5	0	5	0	0	0	0	0	0	0	0	0	0	0
17	69571779	69571800	-	Annotated	URS0001BD72A3_9606	HSALNG0118439-001	tRNA	0	0	0	0	0	0	0	0	0	0	0	0	0	0	0	0	0	0	0	0	0	0	0	0	0	0	0	5	0	0
17	74748652	74748689	+	Annotated	URS000011166D_9606	MIR3615	miRNA	44	45	32	72	35	63	74	77	22	60	23	56	179	8	60	30	63	29	75	42	67	40	25	8	65	28	27	45	60	17
17	75033903	75033981	+	Annotated	URS00002D7BB5_9606	TRR-CCT1-1	tRNA	0	0	0	0	0	0	0	7	0	12	0	9	6	0	0	22	28	27	0	0	0	9	0	0	14	0	6	12	14	0
17	75033905	75033997	+	Annotated	URS00000894FB_9606	AJ535831-001,AJ535831-002,AJ535831-003,AJ535831-004,AJ535831-005	miRNA	0	0	14	0	0	0	0	0	0	0	11	0	0	0	18	0	0	0	0	0	0	0	0	0	0	0	0	0	0	7
17	75034397	75034503	-	Annotated	URS00000894FB_9606	AJ535831-001,AJ535831-002,AJ535831-003,AJ535831-004,AJ535831-005	miRNA	0	0	0	0	0	0	89	0	0	0	0	0	0	0	0	0	0	0	213	0	0	0	79	0	0	0	0	0	0	26
17	75034426	75034468	-	Annotated	URS0000390F3A_9606	TRR-CCT2-1	tRNA	0	0	0	0	0	0	0	0	0	0	0	0	0	0	0	0	0	0	0	0	0	0	0	0	0	0	0	0	0	0
17	75034426	75034470	-	Annotated	URS00000894FB_9606	AJ535831-001,AJ535831-002,AJ535831-003,AJ535831-004,AJ535831-005	miRNA	0	0	0	0	0	0	0	0	0	0	0	0	0	64	0	135	0	139	0	0	0	0	0	0	0	0	0	0	0	0
17	75035095	75035194	+	Annotated	URS000066103F_9606	TRR-TCG3-1	tRNA	0	0	0	0	0	0	0	5	0	0	0	0	0	0	53	0	52	0	0	0	0	0	0	0	28	0	0	0	35	0
17	75035105	75035216	+	Annotated	URS0000432A51_9606	piR-30855-001,piR-30855-002,piR-30855-003	piRNA	0	0	0	0	0	0	0	0	0	0	0	0	0	0	0	0	0	0	0	26	0	0	0	0	0	0	0	0	0	0
17	75035143	75035196	+	Annotated	URS0000432A51_9606	piR-30855-001,piR-30855-002,piR-30855-003	piRNA	25	0	92	62	45	0	71	85	0	63	164	0	35	71	0	60	0	83	0	0	51	52	85	40	0	45	65	57	0	42
17	75167779	75167897	-	Annotated	URS000065278D_9606	RF00876-007	misc_RNA	0	0	0	0	0	0	0	0	0	0	0	0	0	0	0	0	0	0	0	0	0	0	0	0	0	0	0	0	0	0
17	76098016	76098039	-	Annotated	URS000075DF84_9606	MIR6868	miRNA	0	5	8	0	0	0	0	0	0	0	0	0	9	0	0	0	0	0	0	0	0	0	0	0	0	0	0	0	0	10
17	76558781	76558867	+	Annotated	URS00005B71F6_9606	SNORD1C	snoRNA	761	1003	624	616	900	1557	986	1511	1502	2111	712	1332	836	1130	0	0	0	1015	0	845	1186	1917	1347	0	904	2695	1689	1765	1560	2044
17	76558793	76558867	+	Annotated	URS000072497E_9606	URS000072497E_9606	snoRNA	0	0	0	0	0	0	0	0	0	0	0	0	0	0	982	898	872	0	1263	0	0	0	0	988	0	0	0	0	0	0
17	76561635	76561704	+	Annotated	URS00002EC433_9606	SNORD1A	snoRNA	0	139	0	0	133	0	0	0	165	221	98	171	253	102	194	202	0	110	0	109	200	0	276	342	0	335	195	176	296	279
17	76561636	76561701	+	Annotated	URS000082032F_9606	SNORD1A	snoRNA	0	0	0	0	0	0	0	0	0	0	0	0	0	0	0	0	0	0	0	0	0	0	0	0	0	0	0	0	0	0
17	77089381	77089491	+	Annotated	URS000075A0B9_9606	MIR6516	miRNA	0	0	0	6	0	0	0	0	0	0	0	0	0	0	0	0	0	0	0	0	0	0	0	0	0	0	0	0	0	0
17	77089468	77089491	+	Annotated	URS000075BD04_9606	MIR6516	miRNA	0	0	0	0	0	0	0	0	0	0	0	0	0	0	0	0	0	0	0	0	0	6	0	0	0	0	0	0	0	0
17	77162230	77162307	-	Annotated	URS000013CF05_9606	MF281429-001,MF281429-002,MF281429-003,MF281429-004,MF281429-005,MF281429-006,MF281429-007	miRNA	21	0	6	15	40	5	11	22	0	16	0	5	145	24	0	0	10	0	0	0	0	16	0	20	188	61	0	5	21	44
17	77442108	77442165	+	Annotated	Y_RNA	Y_RNA	misc_RNA	0	0	0	0	0	16	0	92	0	0	0	0	0	0	0	17	0	0	0	0	0	0	0	0	0	0	0	0	0	0
17	80393565	80393711	+	Annotated	URS00001294A6_9606	piR-32724	piRNA	0	0	0	0	0	0	0	0	0	0	0	0	0	0	0	0	0	0	0	0	0	0	0	0	0	0	0	0	0	0
17	81125883	81125908	-	Annotated	URS00000254A6_9606	MIR338	miRNA	0	33	69	0	6	76	18	41	15	28	0	8	81	0	7	0	0	12	8	0	5	45	17	13	0	8	8	0	0	5
17	81125883	81125946	-	Annotated	URS0000EFDE00_9606	MIR338	misc_RNA	125	0	0	59	0	0	0	0	0	0	0	0	0	0	0	0	0	0	0	0	0	0	0	0	0	0	0	0	18	0
17	81125885	81125909	+	Annotated	URS00003FB16B_9606	MIR3065	miRNA	6	0	0	0	0	0	0	0	0	0	0	0	0	0	0	7	0	0	0	0	0	0	0	0	0	0	0	0	0	0
17	81125885	81125911	+	Annotated	URS0000EFB9F2_9606	MIR3065	miRNA	0	0	11	0	0	0	0	10	8	0	0	8	0	6	9	0	15	44	5	0	0	0	0	0	0	5	5	8	6	12
17	81125920	81125946	-	Annotated	URS00003776C9_9606	MIR338	miRNA	0	0	67	0	10	114	0	47	0	58	18	14	86	11	0	11	10	22	15	9	9	87	22	6	0	7	5	11	0	0
17	81125922	81125947	-	Annotated	URS000022FB85_9606	MIR338	miRNA	0	66	0	0	0	0	49	0	25	0	0	0	0	0	0	0	0	0	0	0	0	0	0	0	0	0	0	0	0	0
17	81125925	81125950	+	Annotated	URS000029D793_9606	MIR3065	miRNA	0	0	0	0	0	0	0	0	0	0	0	0	0	0	0	0	0	6	0	0	0	0	0	0	0	0	0	0	0	6
17	82089956	82090138	-	Annotated	URS00008E3A70_9606	SNORD134	snoRNA	13	11	0	0	17	18	17	13	78	29	30	41	0	59	277	149	234	114	7	191	7	31	88	16	12	46	0	40	53	9
17	82494684	82494796	-	Annotated	URS000040BFCD_9606	cgr_piR_019412	piRNA	0	0	0	0	0	0	6	0	0	0	0	0	6	0	0	0	0	0	0	6	7	0	0	0	5	0	0	7	0	0
17	82668232	82668259	-	Annotated	MIR4525	MIR4525	miRNA	0	0	0	0	0	0	0	7	0	0	0	0	0	0	0	0	0	0	0	0	0	0	0	0	0	0	0	0	0	7
18	12760776	12760816	+	Annotated	URS00006D4882_9606	ENSG00000201466	misc_RNA	0	0	0	0	0	0	0	0	0	0	0	0	0	0	0	0	0	0	0	0	0	0	0	0	0	0	0	0	0	0
18	21683557	21683581	+	Annotated	URS0000010D30_9606	MIR320C1,MIR320C2	miRNA	0	0	34	0	0	0	0	0	0	0	0	0	0	0	0	0	0	0	0	0	0	0	0	0	0	0	0	0	0	0
18	21825706	21825733	-	Annotated	URS00004883E0_9606	MIR133A1,MIR133A2	miRNA	142	197	541	297	99	96	1752	205	241	860	46	246	537	5	0	12	6	11	6	5	7	28	11	26	6	19	18	44	7	51
18	21825746	21825771	-	Annotated	URS00004AF952_9606	MIR133A1,MIR133A2	miRNA	8	7	21	9	0	6	45	0	7	25	0	10	18	0	0	0	0	0	0	0	0	0	0	0	0	0	0	0	0	0
18	21829009	21829038	-	Annotated	URS00001DC04F_9606	MIR1-1,MIR1-2	miRNA	6510	7427	5603	12114	3051	1450	44087	2861	9895	14233	946	3424	6020	294	183	158	249	116	269	238	284	540	165	667	289	543	239	727	159	729
18	24170497	24170570	-	Annotated	URS00003F7087_9606	RF00001-139	rRNA	0	8	0	0	13	7	0	12	0	21	24	0	45	0	0	19	0	15	9	0	0	0	8	0	56	0	0	13	12	16
18	24321714	24321737	+	Annotated	URS0000010D30_9606	MIR320C1,MIR320C2	miRNA	0	0	0	0	49	0	0	0	0	0	0	0	0	0	0	0	0	0	0	0	0	0	0	0	0	0	0	0	0	0
18	28350929	28350947	-	Annotated	URS0001BE2928_9606	HSALNG0120621-002	misc_RNA	0	0	0	0	0	0	0	0	0	0	0	0	0	0	0	0	0	0	0	0	0	0	0	0	0	0	0	0	0	6
18	31847016	31847038	+	Annotated	URS0000915249_9606	RF00017-1555,RF00017-2385,RF00017-3980,RF00017-7201,RF00017-7572	misc_RNA	0	12	0	0	0	0	0	0	0	0	0	0	0	0	0	0	0	0	0	0	0	0	0	0	0	0	0	0	0	0
18	35904831	35904857	-	Annotated	URS00001EB9FC_9606	MIR187	miRNA	0	0	0	0	0	0	17	0	0	0	0	0	0	7	6	0	0	10	8	0	0	0	0	0	0	0	0	0	0	0
18	46089300	46089377	-	Annotated	URS0000679FAF_9606	TRK-CTT6-1	tRNA	0	0	0	0	0	0	0	0	0	0	0	0	45	44	0	0	0	0	0	0	0	0	0	0	0	0	0	0	0	71
18	46213384	46213420	+	Annotated	URS0000CBDC77_9606	MF281428-001,MF281428-002,MF281428-003,MF281428-004,MF281428-005,MF281428-006,MF281428-007,MF281428-008,MF281428-009,MF281428-010,MF281428-011,MF281428-012,MF281428-013,MF281428-014,MF281428-015,MF281428-016,MF281428-017,MF281428-018,MF281428-019,MF281428-020,MF281428-021	miRNA	9	0	22	7	5	0	0	0	0	0	9	0	10	0	0	0	0	8	0	0	0	0	0	0	0	0	0	6	12	6
18	49489193	49489308	-	Annotated	URS000075DF00_9606	SNORD58C	snoRNA	0	24771	0	0	0	0	0	0	0	0	0	0	0	0	0	0	0	0	0	0	0	0	0	0	0	0	0	0	0	0
18	49489197	49489309	-	Annotated	URS00002AB33E_9606	SNORD58C	snoRNA	19517	0	18288	17622	0	26017	20218	17265	16953	29896	11839	23518	35106	6588	9355	10142	8392	7062	9920	0	0	22671	41086	26348	17009	13896	19021	15934	14986	13774
18	49489244	49489309	-	Annotated	URS00006ADC79_9606	SNORD58C	snoRNA	0	0	0	0	21967	0	0	0	0	0	0	0	0	0	0	0	0	0	0	5647	22428	0	0	0	0	0	0	0	0	0
18	49491281	49491348	-	Annotated	SNORD58A	SNORD58A	snoRNA	78814	98736	82189	0	108811	86547	55204	87261	69999	89101	0	0	162810	0	27168	0	0	29911	40911	0	51835	58203	0	0	117025	0	0	39505	0	0
18	49491662	49491731	-	Annotated	URS00004BB247_9606	SNORD58B	snoRNA	63761	74238	51990	36181	68614	59425	43724	48821	58139	55034	38335	37221	59202	36800	43907	49595	0	0	32171	29130	67103	50674	68274	48957	72008	40330	0	36291	29354	33809
18	54222271	54222413	-	Annotated	SNORA37	SNORA37	snoRNA	108	114	94	54	74	107	65	157	160	102	134	86	64	66	74	59	50	146	80	79	88	75	72	36	54	48	60	86	39	64
18	58415713	58415781	-	Annotated	URS00006C030E_9606	RF01061-077	misc_RNA	0	0	0	0	0	0	0	0	0	0	0	0	0	0	0	0	27	0	0	0	0	0	0	0	0	0	0	0	0	0
18	58451085	58451111	+	Annotated	URS000036142B_9606	MIR122HG	misc_RNA	0	0	0	0	0	0	0	0	0	0	0	0	0	0	0	0	0	0	0	0	0	0	0	0	0	27973	0	0	0	0
18	58451085	58451115	+	Annotated	URS00001B8558_9606	MIR122	miRNA	293	61	441	218	231	41	182	49	46	127	109	55	206	735413	279461	141238	502068	290091	346197	313481	83044	52311	840	11142	35612	0	6794	25276	6863	3657
18	58451117	58451143	-	Annotated	URS000052829C_9606	MIR3591	miRNA	0	0	0	0	0	0	6	0	0	0	0	0	0	0	0	0	8	0	7	7	5	0	0	0	0	0	0	0	0	0
18	58451120	58451146	+	Annotated	URS000075BAE6_9606	MIR122	miRNA	0	0	0	0	0	0	0	0	0	0	0	0	0	0	0	0	0	0	0	0	0	0	0	0	0	145	0	0	0	17
18	58926241	58926269	-	Annotated	RNU2-69P	RNU2-69P	snRNA	8	0	0	0	12	0	0	0	0	0	0	0	9	0	0	0	5	0	0	0	5	0	0	0	6	0	0	0	0	0
18	70513979	70514002	+	Annotated	URS0001BEE3F2_9606	HSALNG0122299	misc_RNA	0	0	7	0	0	0	0	0	0	0	0	0	0	0	0	0	0	0	0	0	0	0	0	0	0	0	0	0	0	0
18	80012960	80013070	+	Annotated	URS000061547A_9606	AB330783-001,AB330783-002,AB330783-003,AB330783-004,AB330784-001,AB330784-002,lnc-GCNT1-4	misc_RNA	9524	14059	18518	16955	4792	10929	8487	15505	8140	0	9217	0	25783	12087	28171	0	40285	45806	18431	28269	8645	6722	3492	7347	7937	4191	4250	8935	7332	9879
19	893493	893597	+	Annotated	URS00001EC8D7_9606	RNU6-1,RNU6-2,RNU6-9	snRNA	0	0	0	0	0	0	0	0	0	0	0	0	0	0	0	0	6	0	0	0	0	0	0	0	0	0	0	0	0	0
19	1383351	1383482	-	Annotated	URS00001CE4E0_9606	TRF-GAA1-1,TRF-GAA1-2,TRF-GAA1-3,TRF-GAA1-4,TRF-GAA1-5,TRF-GAA1-6	tRNA	0	0	0	0	0	0	0	0	7	14	0	0	0	0	12	0	10	0	0	5	0	0	33	0	27	0	0	0	0	16
19	1383554	1383695	+	Annotated	URS000027ADD4_9606	cgr_piR_003364	piRNA	14	29	27	0	0	18	0	7	15	21	0	12	32	13	67	0	36	0	22	0	17	9	12	0	10	20	10	0	0	0
19	1383555	1383652	+	Annotated	URS0000427F4E_9606	piR-33470-001,piR-33470-002,piR-33470-003,piR-33470-004,piR-33470-005,piR-33470-006,piR-33470-007,piR-33470-008,piR-33470-009,piR-33470-010,piR-33470-011,piR-33470-012	piRNA	0	0	0	0	0	0	0	0	0	0	16	0	0	0	0	0	0	0	0	31	0	0	0	7	0	0	0	35	0	0
19	1383556	1383649	+	Annotated	URS00001246A7_9606	TRN-GTT2-1,TRN-GTT2-3,TRN-GTT2-5,TRN-GTT2-6,TRN-GTT2-7,TRN-GTT2-8	tRNA	0	0	0	0	0	0	0	0	0	0	0	0	0	0	0	7	0	16	0	0	0	0	0	0	0	0	0	0	0	0
19	1383562	1383694	+	Annotated	URS0000039A35_9606	piR-32939	piRNA	0	0	0	0	0	0	10	0	0	0	0	0	0	0	0	0	0	0	0	0	0	0	0	0	0	0	0	0	0	0
19	3982484	3982573	-	Annotated	URS00000335D1_9606	SNORD37	snoRNA	11662	10781	17696	9609	19999	19966	11419	21291	9826	27638	14846	24843	11631	13226	13674	19126	8774	18501	15274	9206	16334	14569	25422	14096	11905	10761	9983	16774	17345	18956
19	4260641	4260676	-	Annotated	URS00000B6FA7_9606	piR-1027	piRNA	0	0	0	0	0	0	0	0	0	0	0	0	0	0	0	0	0	0	0	0	0	0	0	0	0	0	0	0	0	0
19	4445986	4446010	+	Annotated	URS0000156390_9606	MIR4746	miRNA	0	0	0	0	0	0	0	0	0	0	0	0	0	0	0	0	0	0	0	0	0	0	0	0	6	0	0	0	0	0
19	4724063	4724124	+	Annotated	URS00000AED6F_9606	TRG-TCC1-1	tRNA	177	134	0	105	0	60	130	0	109	0	0	125	0	0	102	46	131	0	116	85	174	115	0	66	0	0	0	0	57	0
19	4724069	4724104	+	Annotated	URS0001BE032D_9606	HSALNG0123412	tRNA	0	0	0	0	230	0	0	258	0	360	269	0	177	0	0	0	0	299	0	0	0	0	298	0	75	179	207	0	0	182
19	4724630	4724707	-	Annotated	URS00000674BE_9606	TRV-CAC3-1	tRNA	0	0	0	0	0	0	0	0	0	0	0	0	0	0	0	0	0	0	0	0	0	0	0	0	0	0	0	0	0	0
19	4724652	4724708	-	Annotated	URS00002B4CE5_9606	TRV-CAC3-1	tRNA	0	0	238	0	0	0	0	0	88	0	0	0	0	0	0	164	0	0	0	0	0	0	0	0	0	0	0	0	0	0
19	4724671	4724708	-	Annotated	URS0000327E22_9606	piR-64742	piRNA	136	136	0	196	547	187	143	548	0	667	451	234	686	980	203	0	434	234	769	225	312	212	450	100	95	212	382	396	205	278
19	4770697	4770724	+	Annotated	URS0000591950_9606	MIR7-1,MIR7-2,MIR7-3	miRNA	10091	0	28393	12485	27628	4211	5320	36732	0	23995	0	0	9511	0	0	0	0	0	0	0	32073	14830	6927	0	40085	0	9665	11236	21502	60256
19	4770698	4770726	+	Annotated	URS0000161522_9606	MIR7-1,MIR7-2,MIR7-3	miRNA	0	13852	0	0	0	0	0	0	0	0	0	19632	0	0	855	0	0	0	0	0	0	0	0	0	0	0	0	0	0	0
19	6416430	6416455	-	Annotated	URS00001559D0_9606	MIR3940	miRNA	0	0	0	0	0	0	0	0	0	0	0	0	0	0	0	0	0	0	0	0	0	0	0	0	0	0	5	0	8	0
19	6572954	6573057	-	Annotated	URS000066AE75_9606	ENSG00000199223	misc_RNA	0	0	0	0	0	0	0	0	0	6	0	0	0	0	0	0	0	6	0	0	0	0	0	0	0	0	0	0	0	0
19	7534097	7534125	-	Annotated	URS0000334622_9606	L13712-001,L13712-002,L13712-003,L13712-004,L13712-005,L13712-006,L13712-007,L13712-008,L13712-009,L13712-010,L13712-011,L13712-012,L13712-013,L13712-014,L13712-015,L13712-016,L13712-017,L13712-018,L13712-019,L13712-020,L13712-021,L13712-022,L13712-023,L13712-024,L13712-025,L13712-026,L13712-027,L13712-028,L13712-029,L13712-030,L13712-031,L13712-032,L13712-033,L13712-034,RF00017-5753,RF00017-7665	misc_RNA	5	0	0	0	5	5	0	0	0	0	0	0	8	0	0	0	0	0	0	0	0	0	0	0	0	0	0	0	0	0
19	7886973	7887025	-	Annotated	URS000062C952_9606	RF00001-143	rRNA	7	0	0	0	0	0	0	0	0	0	0	0	0	0	0	7	0	0	0	0	0	0	0	0	0	0	0	0	0	0
19	8389337	8389361	-	Annotated	URS000075CA38_9606	MIR4999	miRNA	0	0	0	0	0	0	0	0	0	0	0	0	0	0	5	0	0	0	0	0	0	0	0	0	0	0	0	0	0	0
19	10038351	10038377	+	Annotated	URS0000759BC8_9606	MIR5589	miRNA	0	0	0	0	0	0	0	0	0	0	0	0	0	5	13	0	18	9	6	12	0	0	0	0	0	0	0	0	0	0
19	10038389	10038416	+	Annotated	URS000075C293_9606	MIR5589	miRNA	0	0	0	0	0	0	0	0	0	0	0	0	0	7	20	15	14	10	11	0	0	0	0	0	0	0	0	0	0	0
19	10107655	10107728	+	Annotated	URS0000467AB5_9606	SNORD105	snoRNA	3001	4549	3247	1989	2337	3753	1763	2920	3496	2401	1703	2973	5380	2464	1510	1724	2767	2703	1497	1541	4923	2094	2281	3738	1874	3062	1968	2910	2247	2747
19	10109759	10109831	+	Annotated	URS000075DF1C_9606	SNORD105B	snoRNA	0	26327	22434	25547	12470	49980	22156	0	24279	27975	0	46191	27714	20823	32024	38494	29894	43418	40142	35687	40250	0	39729	17236	13822	34228	34268	46025	0	24279
19	10109760	10109838	+	Annotated	URS000064B8EB_9606	SNORD105B	snoRNA	19545	0	0	0	0	0	0	31818	0	0	17482	0	0	0	0	0	0	0	0	0	0	26315	0	0	0	0	0	0	13725	0
19	10817424	10817451	-	Annotated	URS000075BFA6_9606	MIR199A1,MIR199A2,MIR199B	miRNA	0	0	0	13128	23956	0	0	0	0	21347	6661	23399	0	0	0	0	0	0	0	0	0	0	0	0	0	0	0	0	0	0
19	10817464	10817491	-	Annotated	URS0000D503D4_9606	MIR199A1,MIR199A2	miRNA	10458	0	0	4139	7681	0	22537	0	0	0	2278	8132	0	0	0	0	6912	5858	0	0	0	8734	0	9922	3057	0	0	14356	0	0
19	11011834	11011930	+	Annotated	URS000092C73B_9606	HSALNG0123981	misc_RNA	0	0	0	0	0	0	0	0	0	0	0	6	0	0	0	0	0	0	0	0	0	0	5	0	5	0	0	0	8	0
19	11408771	11408881	+	Annotated	URS00007142E9_9606	ENSG00000202357	misc_RNA	21	28	0	39	0	0	34	32	0	0	27	0	115	0	0	76	36	81	52	28	0	0	16	0	7	0	0	36	0	58
19	11495530	11495567	-	Annotated	URS000075E96D_9606	MIR7974	miRNA	8	6	12	22	56	20	7	39	0	28	5	93	5	0	0	0	0	0	0	0	17	11	19	23	86	7	9	15	70	5
19	12703538	12703669	-	Annotated	URS0000D52042_9606	MIMAT0041622	miRNA	9842	0	0	11789	0	18478	0	13074	0	0	9218	16569	0	0	0	0	0	0	0	0	0	8824	0	0	10751	0	0	0	6365	0
19	12703576	12703669	-	Annotated	URS0000D50918_9606	SNORD135	snoRNA	0	0	8973	0	0	0	14354	0	12979	0	0	0	7774	14068	11367	13201	12502	12090	12775	13147	0	0	13686	0	0	0	0	0	0	0
19	12703598	12703670	-	Annotated	URS0000BE73CF_9606	SNORD135	snoRNA	0	11459	0	0	7657	0	0	0	0	9430	0	0	0	0	0	0	0	0	0	0	14790	0	0	7346	0	11130	8596	12968	0	7573
19	12706423	12706518	-	Annotated	URS0000185C0B_9606	SNORD41	snoRNA	5011	6838	3951	6777	6688	8305	7066	6680	5494	7587	6403	10323	4955	8191	5577	6518	6835	5645	10023	8455	8344	5189	8295	4582	9439	6495	4546	7322	5653	5827
19	12792717	12792863	+	Annotated	URS0000990DE9_9606	HSALNG0045503,RF00017-1186,RF00017-1250,RF00017-1887,RF00017-1921,RF00017-2096,RF00017-2246,RF00017-2506,RF00017-2550,RF00017-2598,RF00017-2999,RF00017-3757,RF00017-3896,RF00017-391,RF00017-4303,RF00017-4306,RF00017-4310,RF00017-4333,RF00017-4419,RF00017-4426,RF00017-4633,RF00017-4685,RF00017-4711,RF00017-4852,RF00017-4872,RF00017-5033,RF00017-5169,RF00017-5253,RF00017-5415,RF00017-5424,RF00017-5…	misc_RNA	0	0	0	0	5	0	0	0	0	0	0	0	0	0	0	0	0	0	0	0	0	0	0	0	0	0	0	0	0	0
19	12793011	12793064	+	Annotated	URS0000990DE9_9606	HSALNG0045503,RF00017-1186,RF00017-1250,RF00017-1887,RF00017-1921,RF00017-2096,RF00017-2246,RF00017-2506,RF00017-2550,RF00017-2598,RF00017-2999,RF00017-3757,RF00017-3896,RF00017-391,RF00017-4303,RF00017-4306,RF00017-4310,RF00017-4333,RF00017-4419,RF00017-4426,RF00017-4633,RF00017-4685,RF00017-4711,RF00017-4852,RF00017-4872,RF00017-5033,RF00017-5169,RF00017-5253,RF00017-5415,RF00017-5424,RF00017-5…	misc_RNA	0	0	0	0	0	0	0	0	0	0	0	0	0	0	0	4	0	0	0	0	0	0	0	0	0	0	0	0	0	0
19	12940485	12940508	+	Annotated	URS000075EAB6_9606	MIR6515	miRNA	0	0	0	0	0	0	0	0	0	0	0	0	0	0	0	0	0	0	0	0	0	0	0	0	0	0	0	0	0	5
19	13836285	13836312	-	Annotated	URS000059273E_9606	MIR24-1,MIR24-2	miRNA	5562	0	10682	4540	0	0	0	9750	0	6638	2220	10301	6268	1718	4020	0	0	4937	2963	2654	8103	0	0	0	2780	0	6158	0	3927	9696
19	13836321	13836350	-	Annotated	URS00004AB133_9606	MIR24-2	miRNA	0	0	0	0	0	0	0	183	126	0	0	0	0	22	43	14	0	33	77	28	0	126	0	82	147	0	99	0	0	171
19	13836443	13836469	-	Annotated	URS00000887D8_9606	MIR27A	misc_RNA	15708	6792	14677	5997	10467	16222	0	12445	0	0	4073	13903	0	0	2708	1309	0	2892	0	2241	8053	7309	4143	3015	5818	3971	0	12516	6180	10499
19	13836485	13836509	-	Annotated	URS00001B341F_9606	MIR27A	miRNA	135	114	0	0	0	0	0	0	38	99	0	0	104	10	192	0	50	56	0	39	0	0	0	0	0	0	72	0	0	0
19	13836588	13836616	-	Annotated	URS0000391DB6_9606	MIR23A	miRNA	8226	4872	9230	7659	5073	6377	23313	9822	4058	5791	2821	11570	9191	1847	7957	3006	3355	7262	7732	7972	10068	5987	3228	4902	1408	6319	0	12578	5188	9500
19	13836628	13836653	-	Annotated	URS00005070A9_9606	MIR23A	miRNA	0	0	4	0	7	9	0	0	0	0	0	0	0	0	0	0	0	0	7	0	5	0	0	0	0	0	0	0	0	0
19	13874723	13874753	+	Annotated	URS00007E4F21_9606	MIR181C	miRNA	17	18	38	0	34	19	48	50	15	19	10	53	38	10	0	0	0	0	0	0	106	13	15	140	9	25	40	32	12	100
19	13874724	13874747	+	Annotated	URS000018C928_9606	MIR181C	miRNA	0	0	0	0	0	0	0	0	0	0	0	0	0	0	0	0	0	0	5	0	0	0	0	0	0	0	0	0	0	0
19	13874761	13874786	+	Annotated	URS0000244A71_9606	MIR181C	miRNA	0	25	0	16	0	0	0	0	0	33	0	0	0	0	0	0	0	0	0	0	0	0	25	35	42	0	0	0	0	0
19	13874761	13874789	+	Annotated	URS00005AF7FD_9606	MIR181C	miRNA	36	0	48	0	80	39	56	43	27	0	9	71	60	10	12	6	8	9	0	7	126	23	0	0	0	22	40	75	29	124
19	13874908	13874934	+	Annotated	URS0000236310_9606	MIR181D	miRNA	403	0	516	328	523	298	0	650	0	347	149	572	455	0	0	0	148	0	130	111	1218	230	0	438	257	381	404	647	380	0
19	13874908	13874937	+	Annotated	URS00005FB8F2_9606	MIR181D	miRNA	0	254	0	0	0	0	487	0	169	0	0	0	0	99	113	80	0	125	0	0	0	0	210	0	0	0	0	0	0	786
19	14622259	14622347	+	Annotated	URS00008E3967_9606	SNORA104	snoRNA	0	0	0	0	0	0	0	0	0	0	0	0	0	0	0	0	0	0	0	0	0	0	0	0	0	0	0	0	0	0
19	15248687	15248821	-	Annotated	URS0000061777_9606	piR-39096	piRNA	0	0	0	0	0	0	0	0	0	0	0	6	0	0	0	0	0	0	0	0	0	0	7	0	5	0	0	0	0	0
19	15254678	15254723	-	Annotated	URS00002A60AA_9606	piR-31013	piRNA	0	0	0	0	0	0	0	0	0	0	0	5	0	0	0	0	0	0	0	0	0	6	8	0	0	0	0	0	5	0
19	16101282	16101358	+	Annotated	URS00003BBFD4_9606	cgr_piR_005692	piRNA	0	0	0	0	0	0	0	0	0	0	0	0	0	0	0	0	0	0	0	0	0	0	0	0	0	0	0	0	0	7
19	17862585	17862721	+	Annotated	URS00005357F7_9606	SNORA68	snoRNA	6033	5184	3306	1638	3638	3754	2624	3533	8881	2793	4558	6029	1290	4351	1134	1273	1796	1828	1300	955	4884	2328	4741	6154	2314	2237	3141	4436	4379	2760
19	18284682	18284708	+	Annotated	URS0001BCDB5B_9606	HSALNG0124606-001	misc_RNA	7	0	0	0	0	0	0	0	0	0	0	0	6	0	0	0	0	0	0	0	0	0	0	0	0	0	0	0	0	0
19	20399317	20399342	-	Annotated	URS00002E0524_9606	MIR1270	miRNA	0	0	0	0	0	0	0	0	0	0	0	0	0	0	0	0	5	0	0	0	0	0	0	0	0	0	0	0	0	0
19	24000262	24000299	-	Annotated	URS00009843EB_9606	RF02543-021	rRNA	199	0	0	10	33	0	5	6	0	0	0	0	32	20	0	0	56	0	0	0	0	0	0	0	0	29	0	0	0	5
19	24000849	24000898	-	Annotated	URS00009843EB_9606	RF02543-021	rRNA	0	0	0	0	0	0	0	0	0	0	0	0	0	0	0	0	0	0	0	0	0	0	0	0	5	0	0	0	0	0
19	24001275	24001340	-	Annotated	URS0000791843_9606	URS0000791843_9606	piRNA	0	0	0	0	0	0	0	0	0	0	0	0	0	0	0	0	0	0	0	0	0	0	0	0	0	0	0	0	0	0
19	24001278	24001349	-	Annotated	URS00009843EB_9606	RF02543-021	rRNA	0	0	0	0	0	0	0	0	0	0	0	0	8	0	0	0	6	0	0	0	0	0	0	0	0	5	0	0	0	0
19	24001957	24001997	-	Annotated	URS00009843EB_9606	RF02543-021	rRNA	0	0	0	0	0	0	0	0	0	0	0	0	0	0	0	0	0	0	0	0	0	0	0	0	5	0	0	0	0	0
19	33177050	33177162	+	Annotated	URS00000A1A88_9606	TRT-AGT1-1,TRT-AGT1-2,TRT-AGT1-3	tRNA	0	32	0	31	55	0	48	0	24	0	109	34	0	124	0	166	96	209	79	0	0	0	34	28	25	0	34	92	29	18
19	35575605	35575668	+	Annotated	URS0000372535_9606	piR-31661-001,piR-31661-002,piR-31661-003,piR-31661-004,piR-31661-005,piR-31661-006	piRNA	0	0	0	0	0	0	0	0	0	0	5	0	0	0	0	0	0	0	0	9	0	0	0	0	0	39	0	0	0	0
19	35575605	35575732	+	Annotated	URS000094F743_9606	HSALNG0125630	tRNA	0	0	0	11	0	0	0	0	0	0	0	0	0	0	0	0	0	0	0	0	0	0	0	0	0	0	0	0	0	0
19	35575619	35575676	+	Annotated	URS0000CB4B22_9606	MF281434-001,MF281434-002,MF281434-003,MF281434-004,MF281434-005,MF281434-006	miRNA	6	0	0	0	10	0	9	11	0	6	0	0	37	12	0	0	9	0	5	0	0	8	0	0	40	0	0	0	8	12
19	35575675	35575732	+	Annotated	URS00007B9BEA_9606	URS00007B9BEA_9606	piRNA	0	0	0	0	0	0	0	0	0	0	0	0	26	0	0	0	0	0	0	0	0	0	0	0	0	9	0	0	0	0
19	35575847	35575882	+	Annotated	URS000067F671_9606	TRK-CTT10-1	tRNA	0	0	5	0	5	0	0	0	0	5	37	0	0	0	0	0	7	0	0	0	0	0	0	0	6	0	0	0	0	13
19	38163095	38163147	+	Annotated	URS0000ABD890_9606	SNORD152	snoRNA	0	0	0	0	0	0	0	0	0	12	0	7	0	0	0	0	0	0	0	0	0	0	0	0	0	0	0	0	0	0
19	39412158	39412223	-	Annotated	URS0001BDEAF1_9606	TRI-TAT1-1	tRNA	0	0	0	0	0	0	10	0	0	0	0	0	0	0	10	0	5	0	0	5	6	0	0	8	0	0	0	5	0	0
19	39412203	39412222	-	Annotated	URS00006CAA11_9606	TRI-TAT1-1	tRNA	0	0	0	0	0	0	0	0	0	0	0	0	0	0	0	0	0	0	5	0	0	0	0	0	0	0	0	0	0	0
19	39468221	39468292	+	Annotated	URS0000ABD7D4_9606	SNORD175	snoRNA	8	5	0	0	0	0	7	8	0	9	0	10	6	0	0	0	0	0	6	0	5	0	11	0	8	5	0	0	19	0
19	40282600	40282627	-	Annotated	URS000039D790_9606	MIR641	miRNA	0	0	8	0	0	6	15	9	0	8	0	0	0	7	9	0	10	15	7	5	6	0	0	6	5	0	0	0	0	8
19	40342328	40342371	+	Annotated	Y_RNA	Y_RNA	misc_RNA	0	0	11	0	0	15	0	21	0	0	0	0	17	0	0	0	13	0	0	0	0	0	0	0	24	0	0	0	0	25
19	40852959	40852984	+	Annotated	URS0001BE3F0E_9606	HSALNG0126151	misc_RNA	0	0	0	0	0	0	0	0	0	0	0	0	0	109	32	23	66	45	26	49	22	0	0	0	12	0	0	0	0	0
19	41085885	41085910	-	Annotated	URS0001BE3A15_9606	HSALNG0126164-002	misc_RNA	0	0	0	0	0	0	0	0	0	0	0	0	0	109	32	23	66	45	26	49	22	0	0	0	12	0	0	0	0	0
19	41860773	41860831	+	Annotated	URS00000D2EBD_9606	piR-57754	piRNA	0	0	0	0	8	0	0	0	0	0	0	0	0	0	0	0	0	0	0	0	0	0	0	0	0	0	0	0	0	13
19	43406806	43406824	+	Annotated	URS0000907244_9606	RF02543-023	tRNA	11	0	0	0	0	0	0	0	0	0	0	0	0	0	0	0	0	0	0	0	0	0	0	0	0	0	0	0	0	0
19	43407124	43407150	+	Annotated	URS0000907244_9606	RF02543-023	tRNA	0	0	0	0	0	0	0	0	0	0	0	0	0	0	0	0	0	0	0	0	0	0	0	0	5	0	0	0	0	0
19	43460870	43460898	+	Annotated	URS000028BBF9_9606	Hsa-Mir-28-P2_5p-001,Hsa-Mir-28-P2_5p-002,MIR151A	miRNA	37	42	112	0	56	0	0	50	59	51	0	48	0	24	24	0	597	20	21	0	127	30	0	354	12	0	30	28	28	108
19	45478551	45478687	-	Annotated	URS000014E598_9606	TRU-TCA1-1	tRNA	0	0	0	0	0	0	0	0	0	0	0	0	0	0	0	0	536	0	582	0	0	0	0	0	217	0	0	0	0	0
19	45478633	45478689	-	Annotated	URS00006F0FC0_9606	TRU-TCA1-1	tRNA	267	0	0	0	537	0	227	0	0	0	0	0	0	526	1090	348	0	1569	0	267	456	0	0	207	0	421	0	638	216	0
19	45478649	45478688	-	Annotated	URS00003494FE_9606	piR-35407	piRNA	0	254	764	227	0	176	0	911	145	908	792	311	854	0	0	0	0	0	0	0	0	286	573	0	0	0	664	0	0	713
19	45639004	45639031	-	Annotated	URS0000D565DE_9606	MIR330	miRNA	57	58	76	42	42	67	67	83	15	40	20	34	55	0	16	13	22	7	18	16	35	40	11	15	48	25	24	45	41	67
19	45639043	45639071	-	Annotated	URS0000EFBCA6_9606	MIR330	miRNA	37	19	39	16	26	28	30	56	15	16	11	26	31	0	0	0	0	7	6	0	17	15	0	8	26	5	8	14	35	48
19	45674941	45674966	+	Annotated	URS00000F2C33_9606	MIR642A	miRNA	15	15	18	5	0	9	0	0	0	0	5	7	15	0	0	0	0	0	0	0	6	6	0	0	0	0	6	15	0	0
19	45674973	45674997	-	Annotated	URS0000EFC6FB_9606	MIR642B	miRNA	0	0	0	0	0	0	0	0	0	0	5	7	0	0	0	0	0	0	0	0	0	0	0	0	0	0	0	0	0	0
19	45674977	45675001	+	Annotated	URS00000E7139_9606	MIR642A	miRNA	0	0	12	0	0	0	0	0	0	0	0	0	5	0	0	0	0	0	0	0	0	0	0	0	0	0	0	0	0	0
19	46018959	46018986	+	Annotated	URS00004E008F_9606	MIR769	miRNA	394	436	427	216	574	199	372	455	168	165	80	298	523	146	107	68	127	107	107	85	454	206	129	337	376	302	142	226	175	673
19	46018999	46019024	+	Annotated	URS00005F5472_9606	MIR769	miRNA	0	5	5	0	0	7	0	25	0	0	0	0	6	0	0	0	0	0	0	0	5	0	0	0	6	0	0	0	0	17
19	46709287	46709312	-	Annotated	URS00003B6B84_9606	MIR320E	miRNA	0	0	0	0	0	0	0	0	0	0	0	0	0	0	0	0	0	0	0	0	0	0	0	0	0	0	0	0	0	8
19	47755852	47755963	+	Annotated	URS00006D051B_9606	SNORD23	snoRNA	0	8	0	0	0	0	0	0	0	0	0	0	15	6	10	0	0	12	0	0	0	0	7	6	0	10	0	0	0	0
19	47907761	47907800	+	Annotated	URS00005D399F_9606	piR-36011-001,piR-36011-002,piR-36011-003,piR-36011-004,piR-36011-005,piR-36011-006,piR-36011-007,piR-36011-008,piR-36011-009,piR-36011-010,piR-36011-011,piR-36011-012,piR-36011-013,piR-36011-014	piRNA	0	0	0	0	0	0	0	0	0	0	0	0	0	0	0	0	0	0	0	0	0	0	0	0	0	0	0	4	0	0
19	47918512	47918551	+	Annotated	URS00005D399F_9606	piR-36011-001,piR-36011-002,piR-36011-003,piR-36011-004,piR-36011-005,piR-36011-006,piR-36011-007,piR-36011-008,piR-36011-009,piR-36011-010,piR-36011-011,piR-36011-012,piR-36011-013,piR-36011-014	piRNA	0	0	0	0	0	0	0	0	0	0	0	0	0	0	0	0	0	0	0	0	0	0	0	0	0	0	0	4	0	0
19	47934264	47934303	+	Annotated	URS00005D399F_9606	piR-36011-001,piR-36011-002,piR-36011-003,piR-36011-004,piR-36011-005,piR-36011-006,piR-36011-007,piR-36011-008,piR-36011-009,piR-36011-010,piR-36011-011,piR-36011-012,piR-36011-013,piR-36011-014	piRNA	0	0	0	0	0	0	0	0	0	0	0	0	0	0	0	0	0	0	0	0	0	0	0	0	0	0	0	4	0	0
19	47944923	47945044	+	Annotated	URS00004CACDC_9606	SNAR-A1,SNAR-A10,SNAR-A11,SNAR-A12,SNAR-A13,SNAR-A14,SNAR-A2,SNAR-A3,SNAR-A4,SNAR-A5,SNAR-A6,SNAR-A7,SNAR-A8,SNAR-A9	tRNA	0	0	0	0	0	0	0	0	0	0	0	0	0	0	0	0	0	0	0	0	0	0	0	0	7	0	0	0	0	0
19	47945005	47945044	+	Annotated	URS00005D399F_9606	piR-36011-001,piR-36011-002,piR-36011-003,piR-36011-004,piR-36011-005,piR-36011-006,piR-36011-007,piR-36011-008,piR-36011-009,piR-36011-010,piR-36011-011,piR-36011-012,piR-36011-013,piR-36011-014	piRNA	0	0	0	0	0	0	0	0	0	0	0	0	0	0	0	0	0	0	0	0	0	0	0	0	0	0	0	4	0	0
19	48966319	48966391	+	Annotated	URS0000E9D63F_9606	HSALNG0126935	misc_RNA	0	0	0	0	0	0	0	0	0	0	0	0	0	0	0	0	0	12	0	0	0	0	0	0	0	0	0	0	0	0
19	48966652	48966754	+	Annotated	URS000069103F_9606	URS000069103F_9606	misc_RNA	0	0	0	0	0	0	0	0	0	0	0	0	0	0	0	0	0	0	0	0	0	0	0	0	0	5	0	0	0	0
19	49489963	49490048	+	Annotated	URS000054D1DE_9606	SNORD32A	snoRNA	0	14543	10428	0	7961	0	0	0	18762	17507	8975	31112	0	0	0	32166	24867	22312	0	0	32492	13470	23304	12478	0	0	29163	37081	8301	0
19	49489964	49490052	+	Annotated	SNORD32A	SNORD32A	snoRNA	11545	0	0	8977	0	18438	14627	14283	0	0	0	0	14284	3666	28484	0	0	0	32417	31049	0	0	0	0	7683	20014	0	0	0	8867
19	49490613	49490699	+	Annotated	URS00005ED4C0_9606	SNORD33	snoRNA	4637	7499	7388	5023	5903	9455	7434	10932	9133	10076	7110	10988	6361	7059	5890	6110	5014	6776	5918	0	11076	6789	10466	7345	0	11420	8162	9021	5106	11176
19	49490615	49490699	+	Annotated	SNORD33	SNORD33	snoRNA	0	0	0	0	0	0	0	0	0	0	0	0	0	0	0	0	0	0	0	5444	0	0	0	0	3844	0	0	0	0	0
19	49490904	49490973	+	Annotated	URS000033D6E3_9606	SNORD34	snoRNA	0	0	5175	0	0	0	0	0	1460	0	1637	3570	0	2840	1094	0	1056	1600	553	0	0	0	2874	0	0	0	2553	4304	0	3864
19	49490905	49490974	+	Annotated	URS00005B985B_9606	SNORD34	snoRNA	0	0	0	0	0	0	0	0	0	0	0	0	0	0	0	0	0	0	0	0	0	4456	0	0	0	0	0	0	0	0
19	49491172	49491257	+	Annotated	URS000026935A_9606	SNORD35A	snoRNA	1172	1157	2165	1110	1117	3348	1361	1779	1015	1559	1250	3116	1338	614	1190	1236	1056	1629	768	955	2494	1240	2451	1524	959	836	2307	3116	1360	1856
19	49497717	49497803	+	Annotated	URS00005F7BA1_9606	SNORD35B	snoRNA	362	418	486	274	429	929	497	387	400	642	274	1019	273	302	356	635	276	429	260	175	997	621	747	769	245	449	775	792	377	630
19	49500793	49500819	-	Annotated	URS00005EAAAD_9606	MIR150	miRNA	0	0	14	0	0	0	6	14	0	0	0	5	6	0	0	0	0	0	5	0	0	0	0	0	0	6	0	0	0	0
19	49500827	49500856	-	Annotated	URS000016FD1A_9606	MIR150	miRNA	364	498	1879	512	253	2571	510	2572	327	389	328	346	1356	53	134	128	217	471	576	313	1116	592	219	239	322	455	194	343	195	292
19	49932417	49932458	+	Annotated	URS0001BF521D_9606	HSALNG0127054	misc_RNA	0	0	0	0	0	0	0	0	0	0	0	0	0	0	0	0	0	0	6	0	0	0	0	0	0	0	0	0	0	0
19	50799029	50799120	-	Annotated	URS000075D592_9606	SNORD88B	snoRNA	49	101	0	62	74	58	11	0	37	0	42	0	0	22	21	20	39	12	0	16	53	0	45	36	309	74	16	32	96	0
19	50799428	50799529	-	Annotated	URS000075DD61_9606	SNORD88A	snoRNA	787	2013	149	1210	984	1995	527	1007	1726	2004	1440	2359	917	818	1368	1297	911	990	776	555	1298	1478	2582	677	997	2501	1670	2727	1191	269
19	50802292	50802416	-	Annotated	URS000075A57C_9606	SNORD88C	snoRNA	18949	37748	6489	17873	21442	24177	12052	15058	30793	23750	13367	29444	23306	12460	14567	11930	11786	13955	13698	10735	19493	22149	18723	16473	0	50416	18232	26375	0	6928
19	51692615	51692641	+	Annotated	URS00002C10B3_9606	MIR99B	miRNA	4260	3009	2685	3559	2512	1676	10159	2596	2203	3662	1501	2973	4492	486	1223	734	1272	1146	2196	1554	3837	2294	904	2094	1815	2258	1926	2911	1088	2255
19	51692651	51692681	+	Annotated	URS00001C308D_9606	MIR99B	miRNA	184	0	104	158	0	0	0	113	84	0	62	106	0	25	39	27	60	38	79	0	0	0	37	0	0	0	0	0	40	90
19	51692790	51692821	+	Annotated	URS000000B1C9_9606	MIRLET7E	miRNA	1042	784	842	895	827	472	2805	707	479	1168	384	0	715	0	636	431	749	0	0	737	1622	888	291	598	564	765	571	1232	441	606
19	51692791	51692815	+	Annotated	URS0000190DC2_9606	MIRLET7E	misc_RNA	0	0	0	0	0	0	0	0	0	0	0	755	0	489	0	0	0	627	963	0	0	0	0	0	0	0	0	0	0	0
19	51692835	51692861	+	Annotated	URS0000409B45_9606	MIRLET7E	miRNA	28	27	0	20	19	11	65	13	16	26	12	19	0	0	13	8	13	15	11	15	39	16	9	13	7	16	20	39	7	17
19	51692837	51692862	+	Annotated	URS00000F40BB_9606	MIRLET7E	miRNA	0	0	0	0	0	0	0	0	0	0	0	0	49	0	0	0	0	0	0	0	0	0	0	0	0	0	0	0	0	0
19	51693266	51693294	+	Annotated	URS00005A4DCF_9606	MIR125A	miRNA	4687	3963	3013	2819	1295	2557	7032	2561	2480	4129	1192	3567	19816	595	2727	1566	2966	2501	4384	3829	5101	1872	1175	1339	1222	3271	3128	7049	877	1336
19	51693305	51693329	+	Annotated	URS00001F0C23_9606	MIR125A	miRNA	6	0	0	6	7	0	0	6	0	0	0	6	10	0	0	0	5	0	5	0	8	9	0	0	8	6	4	10	0	0
19	52281854	52281879	+	Annotated	URS00001941B8_9606	MIR643	miRNA	0	0	0	0	0	0	0	5	0	0	0	0	0	0	0	0	0	0	0	0	0	0	0	0	0	0	0	0	0	5
19	53682211	53682234	+	Annotated	URS0000EFDC92_9606	MIR520F	miRNA	0	0	0	0	0	0	0	0	0	0	6	0	0	0	0	0	0	0	0	0	0	0	0	0	0	0	0	0	0	0
19	53701266	53701291	+	Annotated	URS00000ED701_9606	MIR520B	miRNA	0	0	0	0	0	0	0	0	0	0	6	0	0	0	0	0	0	0	0	0	0	0	0	0	0	0	0	0	0	0
19	53707505	53707530	+	Annotated	URS000049A7EB_9606	MIR520C	miRNA	0	0	0	0	0	0	0	0	0	0	6	0	0	0	0	0	0	0	0	0	0	0	0	0	0	0	0	0	0	0
19	53712320	53712343	+	Annotated	URS00000D4AB5_9606	MIR517A,MIR517B	miRNA	0	0	0	0	0	0	6	0	0	0	0	0	0	0	0	0	0	0	0	0	0	0	0	0	0	0	0	0	0	0
19	53721117	53721140	+	Annotated	URS00000D4AB5_9606	MIR517A,MIR517B	miRNA	0	0	0	0	0	0	6	0	0	0	0	0	0	0	0	0	0	0	0	0	0	0	0	0	0	0	0	0	0	0
19	53725456	53725481	+	Annotated	URS0000EFB9E5_9606	MIR516B2	miRNA	0	0	0	0	6	0	0	0	0	0	0	0	0	0	0	0	0	0	0	0	0	0	0	0	0	0	0	0	0	0
19	53736858	53736885	+	Annotated	URS00004E7DAF_9606	MIR516B1	miRNA	0	0	0	0	6	0	21	0	0	0	16	0	0	0	0	0	0	0	0	0	0	0	0	0	0	0	0	0	0	0
19	53741368	53741391	+	Annotated	URS00003FBECA_9606	MIR517C	miRNA	0	0	0	0	0	0	6	0	0	0	0	0	0	0	0	0	0	0	0	0	0	0	0	0	0	0	0	0	0	0
19	53747136	53747161	+	Annotated	URS0000709CED_9606	RF00639-032	misc_RNA	0	0	0	0	6	0	0	0	0	0	0	0	0	0	0	0	0	0	0	0	0	0	0	0	0	0	0	0	0	0
19	53756755	53756778	+	Annotated	URS000056DB1D_9606	MIR516A1,MIR516A2	miRNA	0	0	0	0	0	0	5	0	0	0	7	0	0	0	0	0	0	0	0	0	0	0	0	0	0	0	0	0	0	0
19	53761147	53761170	+	Annotated	URS000056DB1D_9606	MIR516A1,MIR516A2	miRNA	0	0	0	0	0	0	5	0	0	0	7	0	0	0	0	0	0	0	0	0	0	0	0	0	0	0	0	0	0	0
19	53787930	53787954	+	Annotated	URS0000759ECA_9606	MIR372	miRNA	0	0	0	0	0	0	5	0	0	0	0	0	0	0	0	0	0	0	0	8	0	0	0	0	0	0	0	0	7	0
19	53982361	53982385	+	Annotated	URS000033EBB8_9606	MIR935	miRNA	0	0	0	0	0	0	0	0	0	0	0	0	0	0	0	0	0	0	0	0	0	0	0	0	0	0	0	5	0	0
19	53982362	53982385	+	Annotated	URS0000EFCD8B_9606	MIR935	miRNA	0	0	0	0	0	0	0	0	0	0	0	0	0	0	0	0	0	0	0	0	5	0	0	0	0	0	0	0	0	7
19	55245183	55245207	-	Annotated	URS00002453D6_9606	MIR6803	miRNA	0	0	0	0	0	0	6	0	0	0	0	0	0	0	0	0	0	0	0	0	0	0	0	0	0	0	0	0	0	0
19	55386356	55386404	+	Annotated	URS0000613264_9606	piR-50436	piRNA	0	0	0	0	0	0	0	0	0	0	0	0	0	0	0	0	0	0	0	0	0	0	0	0	0	0	0	0	0	0
19	57867271	57867338	+	Annotated	URS00006F4DE6_9606	RF00001-148	rRNA	0	0	0	0	0	0	0	0	0	0	0	0	5	0	0	0	0	0	0	0	0	0	0	0	0	0	0	0	0	0
2	10446704	10446852	-	Annotated	URS0000647500_9606	SNORA80B	snoRNA	17	16	5	21	21	34	5	13	23	29	35	38	10	5	12	8	8	10	13	8	19	24	99	15	32	17	40	54	61	7
2	11551704	11551776	+	Annotated	URS0000C8E9E9_9606	TRG-CCC7-1	tRNA	0	0	0	0	0	0	0	0	0	0	0	0	0	0	0	0	0	0	0	0	0	0	0	0	0	0	0	0	0	0
2	11551715	11551777	+	Annotated	URS0000754669_9606	TRG-CCC7-1	tRNA	34	55	35	42	148	35	89	89	17	228	88	259	92	53	539	371	904	358	541	316	89	102	163	36	107	120	191	478	191	9
2	11561658	11561704	-	Annotated	RNA5SP85	RNA5SP85	rRNA	0	0	30	0	0	13	0	0	16	39	10	0	133	0	0	30	49	0	0	0	0	0	0	0	0	0	0	0	0	0
2	11561704	11561727	-	Annotated	RNA5SP85	RNA5SP85	rRNA	0	0	0	0	0	0	0	0	0	0	0	0	0	0	0	0	0	0	0	0	0	0	0	0	0	0	0	0	0	0
2	11584769	11584873	+	Annotated	RN7SL674P	RN7SL674P	misc_RNA	0	0	0	0	0	0	0	0	0	0	0	0	0	0	0	0	0	14	0	0	0	0	0	0	0	0	0	0	0	0
2	20480915	20480954	+	Annotated	URS00006EC717_9606	ENSG00000200829	misc_RNA	0	0	0	0	0	0	0	0	0	0	0	0	0	0	0	0	0	0	0	0	0	0	0	0	0	0	0	0	0	0
2	21677266	21677283	+	Annotated	URS0001BF36DE_9606	HSALNG0013494-002	tRNA	0	0	0	0	0	0	0	0	0	0	0	0	0	0	0	0	0	0	0	0	0	0	0	0	0	0	0	0	6	0
2	25328647	25328674	-	Annotated	URS00000FC8EB_9606	MIR1301	miRNA	26	21	17	30	13	21	35	46	12	23	12	34	38	0	20	12	30	19	50	41	53	17	13	10	28	16	15	49	19	29
2	25769037	25769071	+	Annotated	URS00006EA31A_9606	RF00004-057	snRNA	0	0	0	0	0	0	0	0	0	0	0	0	0	0	0	0	0	0	0	0	0	0	0	0	5	0	0	0	0	0
2	27050833	27050890	+	Annotated	URS00000FE63A_9606	cgr_piR_020123	piRNA	157	255	538	190	278	173	280	386	135	496	191	239	467	133	374	326	174	171	228	185	252	401	173	390	325	289	131	335	135	315
2	27050843	27050874	+	Annotated	URS000025C8A1_9606	piR-33423	piRNA	0	0	0	0	0	0	0	0	0	0	0	0	0	0	0	0	0	0	0	0	0	0	0	0	0	0	0	0	0	0
2	27051211	27051254	+	Annotated	URS0000582000_9606	piR-36241-001,piR-36241-002	piRNA	0	11	0	18	14	0	0	0	0	8	23	0	0	19	5	9	16	0	0	0	0	0	7	6	0	0	0	0	0	0
2	27051213	27051290	+	Annotated	URS00003D2CC9_9606	TRA-AGC8-1,TRA-AGC8-2	tRNA	0	0	0	0	0	0	0	0	0	0	0	0	0	0	0	0	0	0	0	0	0	7	0	0	0	0	0	0	0	0
2	27051259	27051295	+	Annotated	URS00003D2CC9_9606	TRA-AGC8-1,TRA-AGC8-2	tRNA	0	0	0	0	0	0	0	0	0	0	0	0	0	0	0	0	0	0	0	0	0	0	2	0	0	0	0	0	0	5
2	27140906	27140953	-	Annotated	URS0000CBDC77_9606	MF281428-001,MF281428-002,MF281428-003,MF281428-004,MF281428-005,MF281428-006,MF281428-007,MF281428-008,MF281428-009,MF281428-010,MF281428-011,MF281428-012,MF281428-013,MF281428-014,MF281428-015,MF281428-016,MF281428-017,MF281428-018,MF281428-019,MF281428-020,MF281428-021	miRNA	7	10	0	0	0	0	0	5	0	19	8	0	13	0	0	0	0	19	0	6	0	5	5	8	0	0	0	0	0	7
2	28913660	28913757	+	Annotated	URS000075E488_9606	SNORD92	snoRNA	5001	8313	990	3167	3835	4074	4486	2830	11283	5011	2441	5589	3760	6456	5056	5957	4223	4225	3866	3854	14286	4219	8513	11689	2613	12473	7309	5431	6931	2468
2	28927064	28927148	+	Annotated	SNORD53	SNORD53	snoRNA	767	1072	649	800	938	809	1265	997	1533	1254	610	1645	2280	3519	2060	1979	1734	2219	1149	1385	3889	1418	2233	3344	404	3366	2956	2035	962	1477
2	28927979	28928066	+	Annotated	SNORD53B	SNORD53B	snoRNA	29083	35084	11379	17985	19538	23244	27359	17221	60678	34105	12122	44392	31580	45957	29627	27567	29297	24867	16755	16311	126601	30378	66936	98855	12951	98316	69122	35916	44962	22437
2	36548940	36548972	+	Annotated	URS0000334622_9606	L13712-001,L13712-002,L13712-003,L13712-004,L13712-005,L13712-006,L13712-007,L13712-008,L13712-009,L13712-010,L13712-011,L13712-012,L13712-013,L13712-014,L13712-015,L13712-016,L13712-017,L13712-018,L13712-019,L13712-020,L13712-021,L13712-022,L13712-023,L13712-024,L13712-025,L13712-026,L13712-027,L13712-028,L13712-029,L13712-030,L13712-031,L13712-032,L13712-033,L13712-034,RF00017-5753,RF00017-7665	misc_RNA	0	0	0	0	0	0	0	0	0	0	0	0	0	0	0	0	0	0	0	0	0	0	0	0	0	0	0	0	0	0
2	42810532	42810638	+	Annotated	URS00004E1F23_9606	TRI-TAT2-1	tRNA	0	0	0	0	0	7	0	0	0	0	0	0	0	0	0	0	0	0	0	0	0	0	0	0	0	13	0	30	0	0
2	47280753	47280796	-	Annotated	URS00004D5114_9606	piR-33164-006	piRNA	0	0	0	0	0	0	0	147	0	0	0	0	0	0	0	0	0	0	0	0	0	0	0	0	0	0	0	0	0	0
2	47280753	47280797	-	Annotated	URS0000144669_9606	piR-33164-006	piRNA	0	0	0	0	0	0	0	0	0	0	0	127	0	0	0	0	300	0	0	0	0	0	0	0	0	0	227	0	239	0
2	49059600	49059626	+	Annotated	URS000075BACB_9606	MIR548BA	miRNA	0	0	10	12	0	0	40	0	6	36	0	6	7	0	0	0	0	0	0	0	0	0	0	0	0	0	0	0	0	0
2	55983016	55983043	-	Annotated	URS000058F867_9606	MIR217	miRNA	6	21	9	0	15	0	25	10	0	6	0	12	0	14	0	16	24	23	0	23	11	14	0	7	0	0	0	8	0	8
2	56000761	56000786	-	Annotated	URS000046CDA6_9606	MIR216B	miRNA	0	0	0	0	0	0	5	0	0	0	0	0	0	0	0	9	12	0	0	10	0	0	0	0	9	0	0	0	0	0
2	69520041	69520174	-	Annotated	URS0000759BE6_9606	MIR664B,SNORA36A,SNORA36C	snoRNA	0	0	0	0	13	0	0	0	0	0	0	0	0	0	0	0	0	0	0	0	0	0	0	0	0	0	0	18	0	0
2	70249025	70249063	-	Annotated	URS00015386F6_9606	MK671732-001,MK671732-002	misc_RNA	0	0	890	0	2055	0	0	2571	492	3122	0	0	1117	0	0	0	0	0	0	1068	1581	1462	0	0	0	1766	2210	0	0	2841
2	71046388	71046431	-	Annotated	URS00014CEDEF_9606	MK671728-001,MK671728-002,MK671728-003,MK671728-004,MK671728-005,MK671728-006,MK671728-007,MK671728-008,MK671728-009	misc_RNA	15	9	5	13	28	0	6	44	5	48	56	11	40	13	15	25	35	27	113	24	15	19	24	0	18	18	25	17	10	22
2	81496241	81496298	-	Annotated	URS000063DA0E_9606	RF00001-160	rRNA	5	17	0	0	29	0	40	11	0	16	0	0	223	15	7	0	0	8	0	0	0	10	11	9	163	152	0	19	32	27
2	85206134	85206205	+	Annotated	URS00005A0C9B_9606	L13304-020,L13705-001,L13705-002,L13705-003,L13705-004,L13705-005,L13705-006,L13705-007,L13705-008,L13705-009,L13705-010	misc_RNA	0	0	0	0	0	0	0	0	0	0	0	0	0	0	0	0	0	0	0	9	0	0	0	0	0	0	0	0	0	0
2	86135868	86136032	+	Annotated	SNORD94	SNORD94	snoRNA	3384	3680	863	1047	1038	2551	3632	2218	15174	2517	2649	3599	526	4266	5105	5160	5965	5601	5152	5453	11756	2349	3340	5510	1086	6906	4504	2844	1867	1626
2	87824888	87824945	+	Annotated	URS00019DE2AD_9606	MF057456,MT-TK,RF00005-007	tRNA	0	0	0	0	0	0	27	0	0	0	0	0	0	0	0	0	0	0	0	0	0	0	0	17	0	0	75	0	0	0
2	87824888	87825015	+	Annotated	URS0000DE340F_9606	MF057456,MT-TK,RF00005-007	tRNA	0	21	0	107	113	56	0	233	18	0	43	112	0	0	142	112	82	161	0	70	38	167	0	0	0	43	0	62	0	0
2	88229568	88229664	-	Annotated	URS00006C9A71_9606	RF00019-066	misc_RNA	0	0	0	0	0	0	0	0	0	0	0	0	0	0	0	4	0	15	0	0	0	0	0	0	0	0	0	6	0	0
2	88229569	88229599	-	Annotated	URS0000CBDC77_9606	MF281428-001,MF281428-002,MF281428-003,MF281428-004,MF281428-005,MF281428-006,MF281428-007,MF281428-008,MF281428-009,MF281428-010,MF281428-011,MF281428-012,MF281428-013,MF281428-014,MF281428-015,MF281428-016,MF281428-017,MF281428-018,MF281428-019,MF281428-020,MF281428-021	miRNA	0	0	11	7	6	8	11	0	0	0	0	0	0	0	0	0	0	0	5	0	0	5	0	0	0	0	0	0	0	0
2	96798286	96798348	+	Annotated	URS0000EFC530_9606	MIR3127	misc_RNA	0	0	0	0	0	0	0	0	0	0	0	0	0	0	0	0	0	0	0	0	0	0	0	0	0	0	0	0	0	0
2	101272913	101273047	-	Annotated	URS0000633321_9606	SNORD89	snoRNA	2882	3639	1123	1285	887	2240	5025	2574	7517	1891	1649	0	327	4932	4535	3821	4608	4424	6128	6179	6090	2610	3466	2492	0	5205	3392	2745	1144	1480
2	101309446	101309536	+	Annotated	MIR5696	MIR5696	miRNA	0	0	5	0	0	0	0	0	0	0	0	0	0	0	0	0	0	0	0	0	0	0	0	0	0	0	0	0	0	0
2	101309490	101309536	+	Annotated	URS00002528F5_9606	MIR5696	miRNA	0	0	0	0	0	0	6	0	0	0	0	0	0	0	0	0	0	0	0	0	0	0	0	0	0	0	0	5	0	0
2	102432297	102432322	+	Annotated	URS0000411752_9606	MIR4772	miRNA	0	0	6	0	0	0	0	0	0	0	0	0	0	0	0	0	0	0	0	0	0	0	0	0	0	0	0	0	0	0
2	102432335	102432358	+	Annotated	URS00005901AD_9606	MIR4772	miRNA	0	0	5	0	0	0	0	0	0	0	0	0	0	0	0	0	0	0	0	0	0	0	0	0	0	0	0	0	0	0
2	102979456	102979479	-	Annotated	URS0001BCD089_9606	HSALNG0017448-001	misc_RNA	0	0	0	0	0	0	0	0	0	0	0	0	0	5	0	0	7	0	0	0	0	0	0	0	0	0	0	0	0	0
2	114420151	114420187	+	Annotated	URS00007064D7_9606	HSALNG0018125	snRNA	0	0	0	0	0	0	0	0	0	0	0	0	0	0	0	0	0	0	0	0	0	0	0	0	7	0	0	0	0	0
2	117023544	117023632	+	Annotated	URS00005747A0_9606	piR-31636-001,piR-31636-002,piR-31636-003,piR-31636-004,piR-31636-005,piR-31636-006,piR-31636-007,piR-31636-008	piRNA	32	6	55	17	22	10	15	77	0	12	14	15	73	45	7	26	22	22	24	18	60	113	7	25	13	17	36	15	43	319
2	121530879	121530983	+	Annotated	URS0001BC232A_9606	RNU4ATAC	tRNA	0	0	0	0	0	0	0	0	0	0	0	0	18	0	0	0	0	0	0	0	0	0	0	0	0	0	0	0	0	0
2	121530879	121531008	+	Annotated	URS000003E96B_9606	RNU4ATAC	tRNA	0	0	0	0	18	0	0	0	0	0	0	0	0	0	0	0	0	0	0	0	0	0	0	0	0	0	0	0	0	0
2	121530879	121531077	+	Annotated	URS000016FA82_9606	RNU4ATAC	tRNA	30	26	22	6	0	11	11	8	20	23	16	33	0	9	29	25	35	25	45	19	14	22	15	5	16	18	11	22	27	21
2	121603073	121603102	-	Annotated	Y_RNA	Y_RNA	misc_RNA	0	0	0	0	0	0	0	0	0	0	0	0	0	0	0	0	0	0	0	0	0	0	0	0	0	0	0	0	0	0
2	126334439	126334461	+	Annotated	URS0001BE7A9C_9606	HSALNG0018564-002	misc_RNA	0	0	287	0	0	110	0	0	0	0	0	0	0	0	0	0	0	0	0	0	0	0	0	0	0	0	0	0	0	80
2	126363769	126363791	+	Annotated	URS0001BE7A9C_9606	HSALNG0018564-002	misc_RNA	0	59	275	91	79	171	0	268	0	61	41	57	106	15	22	0	39	0	0	0	196	52	0	123	40	0	17	39	50	62
2	127798938	127798999	-	Annotated	URS000066AF0D_9606	RF00019-067	misc_RNA	0	0	0	0	0	0	0	0	0	0	2132	0	0	0	0	0	0	0	0	0	0	0	0	0	0	0	0	0	0	0
2	127798950	127798999	-	Annotated	URS0000007258_9606	cgr_piR_009167	piRNA	0	0	0	0	870	0	0	2133	0	0	0	0	0	3147	0	2829	2019	0	0	1389	1045	1507	0	624	0	360	513	935	0	0
2	130337163	130337201	-	Annotated	URS000051D597_9606	TRE-TTC1-1,TRE-TTC1-2	misc_RNA	0	13568	0	0	0	0	0	42169	0	0	0	0	0	0	0	0	0	26692	0	0	0	0	25584	0	0	0	0	0	0	0
2	131049694	131049877	-	Annotated	URS00006137A7_9606	piR-40462	piRNA	0	0	0	5	0	0	0	0	0	0	0	0	0	0	0	0	0	0	0	0	0	0	0	0	0	0	0	0	0	0
2	132254695	132254788	-	Annotated	URS00008CB034_9606	HSALNG0018957,RF01960-003,RF01960-009	rRNA	0	0	0	0	0	0	0	0	0	0	0	0	0	0	5	0	0	0	0	11	0	0	0	0	7	0	0	0	6	0
2	132254794	132254849	-	Annotated	URS00008CB034_9606	HSALNG0018957,RF01960-003,RF01960-009	rRNA	21	0	0	0	11	0	0	0	0	0	0	0	11	19	0	0	7	0	0	0	0	0	0	0	14	7	0	0	6	0
2	132254884	132254932	-	Annotated	URS00008CB034_9606	HSALNG0018957,RF01960-003,RF01960-009	rRNA	10	0	0	0	0	0	0	0	0	0	0	0	45	0	0	0	5	0	0	0	0	0	0	0	6	15	0	0	0	6
2	132255119	132255142	-	Annotated	URS00008CB034_9606	HSALNG0018957,RF01960-003,RF01960-009	rRNA	4	0	0	0	0	0	0	0	0	0	0	0	0	0	0	0	0	0	0	0	0	0	0	0	0	0	0	0	0	0
2	132255139	132255224	-	Annotated	URS00008CB034_9606	HSALNG0018957,RF01960-003,RF01960-009	rRNA	0	0	0	0	0	0	0	0	0	0	0	0	19	0	0	0	0	0	0	0	0	0	0	0	13	12	0	0	0	0
2	132255264	132255329	-	Annotated	URS0001A69969_9606	HSALNG0018957,RF01960-003,RF01960-009	rRNA	0	0	0	0	0	0	0	0	0	0	0	0	0	39	0	0	0	0	0	0	0	0	0	0	20	9	0	0	0	0
2	132255265	132255351	-	Annotated	URS0001A81F3F_9606	HSALNG0018957,RF01960-003,RF01960-009	rRNA	0	0	0	0	0	0	0	0	0	0	0	0	8	0	0	0	0	0	0	0	0	0	0	0	0	0	0	0	0	0
2	132255569	132255600	-	Annotated	URS0001B76574_9606	HSALNG0018957,RF01960-003,RF01960-006,RF01960-009	rRNA	0	0	0	0	0	0	0	0	0	0	0	0	0	0	0	0	0	0	0	0	0	0	0	0	0	0	0	0	0	0
2	132256014	132256061	-	Annotated	URS0000B8AE00_9606	KY994056-001,KY994056-002,KY994056-003,KY994056-004,KY994056-005,KY994056-006,KY994056-007,KY994056-008,KY994056-009,KY994056-010,KY994056-011,KY994056-012	miRNA	0	0	0	0	0	0	0	0	0	0	0	0	0	0	0	0	0	0	0	0	0	0	0	0	5	0	0	0	0	0
2	132279344	132279375	-	Annotated	URS000214E12D_9606	SILVA:AEKP01039027.1:complement(3478..6843)	rRNA	0	0	0	0	0	0	0	0	0	0	0	0	0	0	0	0	0	0	0	0	0	0	0	0	0	0	0	0	0	0
2	132279560	132279595	-	Annotated	URS000214E12D_9606	SILVA:AEKP01039027.1:complement(3478..6843)	rRNA	0	0	0	0	0	0	0	0	0	0	0	0	15	0	0	0	0	0	0	0	0	0	0	0	0	5	0	0	0	0
2	132279896	132279950	-	Annotated	URS000214E12D_9606	SILVA:AEKP01039027.1:complement(3478..6843)	rRNA	80	0	5	7	101	0	12	0	0	6	0	0	97	17	0	0	32	0	0	5	0	8	0	6	92	31	0	6	13	22
2	132280579	132280605	-	Annotated	URS00008D183F_9606	URS00008D183F_9606	rRNA	5	0	0	0	0	0	0	0	0	0	0	0	0	0	0	0	0	0	0	0	0	0	0	0	0	0	0	0	0	0
2	132280610	132280643	-	Annotated	URS00008D183F_9606	URS00008D183F_9606	rRNA	18	0	0	0	6	0	0	0	0	0	0	0	8	0	0	0	9	0	0	0	0	5	0	0	24	15	0	0	0	6
2	132281428	132281471	-	Annotated	URS0000944F10_9606	RF02543-027	tRNA	5	0	0	0	0	0	0	0	0	0	0	0	9	0	0	0	0	0	0	0	0	0	0	0	0	0	0	0	0	0
2	132281562	132281592	-	Annotated	URS0000944F10_9606	RF02543-027	tRNA	0	0	0	0	0	0	0	0	0	0	0	0	0	0	0	0	0	0	0	0	0	0	0	0	0	0	0	0	0	0
2	134127129	134127153	+	Annotated	URS00000D0BB4_9606	MIR3679	miRNA	0	0	0	0	0	0	0	0	0	0	0	0	0	0	0	0	0	0	0	0	0	0	0	0	0	0	0	0	0	7
2	134500222	134500243	+	Annotated	URS000099BA6B_9606	HSALNG0007546,RF00017-1088,RF00017-1108,RF00017-1229,RF00017-1286,RF00017-1337,RF00017-1365,RF00017-151,RF00017-1674,RF00017-1685,RF00017-1883,RF00017-1931,RF00017-1933,RF00017-1988,RF00017-2004,RF00017-201,RF00017-2067,RF00017-2186,RF00017-2223,RF00017-2277,RF00017-2313,RF00017-2336,RF00017-2359,RF00017-2375,RF00017-2435,RF00017-2446,RF00017-2496,RF00017-2750,RF00017-2799,RF00017-2840,RF00017-29…	misc_RNA	0	0	0	0	0	0	0	0	0	0	0	0	21	0	0	0	0	0	0	0	0	0	0	0	0	0	0	0	0	0
2	134505292	134505314	+	Annotated	URS000099BA6B_9606	HSALNG0007546,RF00017-1088,RF00017-1108,RF00017-1229,RF00017-1286,RF00017-1337,RF00017-1365,RF00017-151,RF00017-1674,RF00017-1685,RF00017-1883,RF00017-1931,RF00017-1933,RF00017-1988,RF00017-2004,RF00017-201,RF00017-2067,RF00017-2186,RF00017-2223,RF00017-2277,RF00017-2313,RF00017-2336,RF00017-2359,RF00017-2375,RF00017-2435,RF00017-2446,RF00017-2496,RF00017-2750,RF00017-2799,RF00017-2840,RF00017-29…	misc_RNA	0	0	0	0	0	0	0	0	0	0	0	0	0	0	0	0	0	0	33	0	0	0	0	0	0	0	0	0	0	0
2	134857852	134857876	+	Annotated	URS000075D290_9606	MIR5590	miRNA	0	0	0	0	0	0	0	0	0	0	0	0	0	6	0	0	0	0	0	0	0	0	0	0	0	0	0	0	0	0
2	135136623	135136775	+	Annotated	URS00006607B4_9606	SNORA40B	snoRNA	22	0	39	8	14	22	15	25	22	28	16	32	15	6	22	16	15	54	35	13	12	25	23	16	8	10	32	27	21	20
2	135665410	135665435	+	Annotated	URS0000537082_9606	MIR128-1	miRNA	0	0	0	0	7	0	0	0	0	0	0	0	0	0	0	0	0	0	0	0	0	5	0	0	0	0	0	0	0	0
2	135665438	135665471	+	Annotated	URS000024A59E_9606	MIR128-1,MIR128-2	miRNA	1206	1115	740	933	881	953	827	913	450	694	266	883	1978	64	601	500	1294	542	813	914	1002	367	175	310	1012	283	457	940	614	573
2	140222040	140222067	-	Annotated	URS000094AD41_9606	RF02541-011	rRNA	0	0	0	0	0	0	0	0	0	0	0	0	0	0	0	0	0	0	0	0	0	7	0	0	0	0	0	0	0	17
2	146145167	146145202	+	Annotated	RNU7-2P	RNU7-2P	snRNA	0	0	0	0	0	0	0	0	0	0	0	0	0	0	0	0	0	0	0	0	0	0	0	0	0	0	0	0	0	0
2	148881719	148881857	-	Annotated	URS0000AC9656_9606	EU719668-001	rRNA	0	0	0	0	0	0	0	14313	0	0	0	0	0	0	0	0	6633	0	11689	0	6764	0	0	0	0	0	0	10271	0	0
2	148881720	148881857	-	Annotated	URS0000AC3A66_9606	EU719668-001,MT-RNR1	rRNA	0	0	0	0	0	0	0	0	0	20345	0	0	9194	0	0	0	0	0	0	0	0	11289	5350	0	0	0	0	0	0	0
2	148881722	148881858	-	Annotated	URS0000AE9981_9606	EU719668-001,MT-RNR1	rRNA	13573	11141	18514	10694	5905	9464	7876	0	12634	0	8027	0	0	0	11110	7023	0	12842	0	9367	0	0	0	0	3674	0	0	0	0	15530
2	150362763	150362791	+	Annotated	URS000074D393_9606	HG983767	tRNA	139	50	25	15	108	19	37	201	0	270	711	75	367	26	46	10	75	120	222	63	35	41	114	44	23	97	133	25	10	155
2	156400758	156400803	+	Annotated	URS00005D4CD9_9606	cgr_piR_022345	piRNA	0	0	0	0	0	0	0	0	0	0	0	32	24	0	0	0	0	0	0	0	0	0	0	0	0	0	0	0	0	0
2	156400763	156400797	+	Annotated	URS00002011E0_9606	cgr_piR_022351	piRNA	0	0	0	244	0	0	0	0	0	0	0	0	0	0	0	0	0	0	0	0	0	0	0	0	0	0	0	0	0	0
2	156400763	156400800	+	Annotated	URS000060E3E4_9606	cgr_piR_022339	piRNA	0	0	0	0	0	0	0	0	0	0	0	0	0	0	0	0	0	0	0	0	0	0	0	0	0	51	0	0	0	0
2	156400763	156400804	+	Annotated	URS00004EA476_9606	cgr_piR_022337	piRNA	51	53	14	0	62	14	11	58	10	116	384	0	0	58	33	16	27	54	140	93	32	54	106	11	20	0	116	112	26	14
2	156400804	156400861	+	Annotated	URS00006F4537_9606	TRA-CGC3-1	tRNA	0	0	0	0	0	5	0	0	0	5	0	0	0	0	0	0	0	0	0	0	0	0	0	0	0	0	0	0	0	0
2	156401090	156401223	-	Annotated	URS000043000B_9606	piR-33486-001,piR-33486-002,piR-33486-003,piR-33486-004,piR-33486-005,piR-36173	piRNA	0	0	0	0	0	0	0	0	0	0	0	0	0	0	0	0	0	0	0	0	0	0	0	0	0	0	0	89	0	0
2	156401123	156401221	-	Annotated	URS000038E0FB_9606	cgr_piR_021158	piRNA	0	19	0	0	0	0	0	0	0	0	0	42	0	0	0	0	0	0	0	0	0	0	0	0	11	0	0	0	0	0
2	156401138	156401221	-	Annotated	URS000013B42D_9606	TRG-GCC2-1,TRG-GCC2-2,TRG-GCC2-3,TRG-GCC2-4,TRG-GCC2-5,TRG-GCC2-6	tRNA	0	0	0	0	0	0	0	0	0	0	0	0	0	0	0	0	0	0	0	0	0	0	0	0	0	21	0	0	0	0
2	156401163	156401221	-	Annotated	URS00000D5F4F_9606	piR-30456,piR-31068-001,piR-31068-002,piR-31068-003,piR-31068-004,piR-31068-005,piR-31924-003,piR-31924-004,piR-31924-006	piRNA	0	0	0	0	0	0	0	0	0	0	0	0	0	0	0	0	0	0	0	0	0	0	0	0	0	0	0	0	0	57
2	156401181	156401220	-	Annotated	URS00004B4C1C_9606	piR-30456,piR-31068-001,piR-31068-002,piR-31068-003,piR-31068-004,piR-31068-005,piR-31924-003,piR-31924-004,piR-31924-006	piRNA	0	0	0	0	0	0	0	0	0	0	0	0	0	0	0	17	0	0	0	0	0	0	0	0	0	0	38	0	0	0
2	156401181	156401222	-	Annotated	URS00002F3702_9606	piR-30456,piR-31068-001,piR-31068-002,piR-31068-003,piR-31068-004,piR-31068-005,piR-31924-001,piR-31924-002,piR-31924-003,piR-31924-004,piR-31924-005,piR-31924-006	piRNA	0	0	27	16	21	0	0	0	0	42	0	0	58	0	52	0	0	51	0	0	14	31	0	0	0	0	0	0	0	0
2	156401181	156401223	-	Annotated	URS0000402504_9606	piR-30456,piR-31068-001,piR-31068-002,piR-31068-003,piR-31068-004,piR-31068-005,piR-31924-001,piR-31924-002,piR-31924-003,piR-31924-004,piR-31924-005,piR-31924-006	piRNA	0	0	0	0	0	16	0	0	0	0	52	0	0	20	0	0	36	0	0	46	0	0	26	0	0	0	0	0	10	0
2	156401181	156401224	-	Annotated	URS00003D4D35_9606	piR-30456,piR-31068-001,piR-31068-002,piR-31068-003,piR-31068-004,piR-31068-005	piRNA	14	0	0	0	0	0	12	38	0	0	0	0	0	0	0	0	0	0	42	0	0	0	0	0	0	0	0	0	0	0
2	167841540	167841581	+	Annotated	URS00002D149F_9606	piR-33849	piRNA	0	0	12	0	0	6	0	6	0	0	0	0	11	0	0	0	0	0	0	0	0	0	0	0	11	6	0	0	0	0
2	176150325	176150353	+	Annotated	URS00005D8C46_9606	MIR10B	miRNA	0	0	74451	0	0	0	0	0	0	44012	0	0	0	0	0	0	0	0	0	0	0	0	0	55987	0	0	0	0	42288	0
2	176150327	176150352	+	Annotated	URS000046820B_9606	MIR10B	miRNA	0	0	0	0	0	0	64444	47628	0	0	0	84108	0	5102	8216	5265	7806	8177	11574	8573	95006	19552	29267	0	0	25584	0	56607	0	70636
2	176150327	176150353	+	Annotated	URS000058760A_9606	MIR10B	miRNA	87524	61822	0	67739	0	0	0	0	35043	0	17384	0	185911	0	0	0	0	0	0	0	0	0	0	0	0	0	55509	0	0	0
2	176150328	176150353	+	Annotated	URS000075A952_9606	MIR10B	miRNA	0	0	0	0	37372	42869	0	0	0	0	0	0	0	0	0	0	0	0	0	0	0	0	0	0	6937	0	0	0	0	0
2	176150366	176150390	+	Annotated	URS00004AC389_9606	MIR10B	miRNA	0	0	0	0	0	0	23	20	0	0	16	109	0	0	0	0	0	0	0	0	0	0	0	8	0	0	0	0	0	0
2	176150367	176150392	+	Annotated	URS00005C4DD5_9606	MIR10B	miRNA	85	45	127	28	0	0	0	0	18	42	0	0	180	0	0	0	0	0	0	0	43	0	0	0	0	0	0	41	0	0
2	176601017	176601044	-	Annotated	URS000028C188_9606	MIR1246	miRNA	0	0	0	0	695	0	84	201	0	428	74	5	0	0	0	0	0	0	0	0	19	401	112	128	1231	11	6	10	209	806
2	177212752	177212788	+	Annotated	URS000075B866_9606	MIR4444-1,MIR4444-2	misc_RNA	0	0	0	0	0	0	0	5	0	0	0	0	0	0	0	0	0	0	0	0	0	0	0	0	0	0	0	0	0	0
2	177237545	177237657	-	Annotated	URS000045C228_9606	HE855987	snRNA	0	0	0	0	0	0	0	0	0	0	0	0	0	0	0	0	0	0	0	0	0	0	0	0	0	0	0	0	0	0
2	177255980	177256006	-	Annotated	URS00002AA55A_9606	MIR3128	miRNA	0	0	9	0	0	0	0	9	0	0	0	0	0	0	0	0	0	0	0	0	0	0	0	0	0	0	0	0	0	0
2	179860841	179860865	-	Annotated	URS000075C57C_9606	MIR1258	miRNA	0	0	0	0	0	0	0	0	0	0	0	0	0	7	0	0	0	0	0	0	0	0	0	0	0	0	0	0	0	0
2	188297516	188297539	+	Annotated	URS000040828B_9606	MIR561	miRNA	0	0	0	0	0	0	0	0	0	0	0	0	0	0	0	0	0	0	0	0	0	0	0	0	0	0	0	0	6	0
2	188978093	188978119	+	Annotated	URS000075F01A_9606	MIR1245A	misc_RNA	0	0	0	0	0	0	5	0	0	0	0	0	0	0	0	0	0	0	0	0	0	0	0	0	0	0	0	0	0	0
2	189753525	189753561	+	Annotated	URS00006E1108_9606	RF00019-069	misc_RNA	0	0	0	0	0	0	0	0	0	6	0	0	0	0	0	0	0	0	0	0	0	0	0	0	0	0	0	0	0	0
2	196686186	196686210	-	Annotated	URS00006BCC3D_9606	ENSG00000252923	snoRNA	0	0	0	0	0	0	0	0	0	0	0	0	0	0	0	0	0	0	0	0	0	0	0	0	0	0	5	0	6	11
2	199783337	199783383	-	Annotated	URS0000CBDC77_9606	MF281428-001,MF281428-002,MF281428-003,MF281428-004,MF281428-005,MF281428-006,MF281428-007,MF281428-008,MF281428-009,MF281428-010,MF281428-011,MF281428-012,MF281428-013,MF281428-014,MF281428-015,MF281428-016,MF281428-017,MF281428-018,MF281428-019,MF281428-020,MF281428-021	miRNA	0	0	0	0	0	0	0	0	0	0	0	0	0	0	0	0	0	0	0	0	0	0	0	0	0	0	0	0	0	0
2	200830008	200830117	+	Annotated	RNU6-31P	RNU6-31P	snRNA	0	0	0	0	0	0	0	0	0	0	0	0	0	0	0	0	7	0	0	0	0	0	0	0	0	0	0	0	0	0
2	201423512	201423549	+	Annotated	Y_RNA	Y_RNA	misc_RNA	0	0	0	0	0	0	0	0	0	0	0	0	0	0	0	0	0	0	0	0	0	0	0	0	0	0	0	0	0	0
2	202276436	202276517	+	Annotated	SNORD70	SNORD70	snoRNA	7186	8391	8253	5922	5796	7963	5999	9557	13926	18340	5161	14008	11796	7763	10407	12002	8896	10866	10709	8361	11539	11867	8221	9260	4716	20619	15853	11715	9305	14396
2	202278093	202278191	+	Annotated	SNORD70	SNORD70	snoRNA	9220	12011	9133	7737	5204	13188	8383	11381	13685	18499	6266	16762	14287	8478	13982	15494	13219	15361	14061	12333	13585	14246	9250	8738	4703	18011	18069	16345	6147	18562
2	202291333	202291416	+	Annotated	URS000075ED7D_9606	SNORD11B	snoRNA	258	277	0	0	289	355	0	505	401	506	0	0	205	151	0	0	0	215	0	101	194	249	231	282	0	339	0	232	183	0
2	202291333	202291425	+	Annotated	SNORD11B	SNORD11B	snoRNA	0	0	482	157	0	0	274	0	0	0	302	349	0	0	150	177	116	0	122	0	0	0	0	0	156	0	272	0	0	572
2	202293046	202293135	+	Annotated	SNORD11	SNORD11	snoRNA	996	1239	1388	540	1065	1323	1068	1651	1967	1958	740	2405	1865	1052	932	1071	694	1420	583	516	2082	1192	1992	2021	522	2189	2967	1770	1311	2644
2	203364439	203364478	-	Annotated	URS000065DC2A_9606	RF00005-110	tRNA	126	40	84	148	188	44	64	310	30	269	581	93	204	204	356	108	209	382	428	168	65	140	195	55	112	80	171	107	62	451
2	205354228	205354262	+	Annotated	URS00003ECA54_9606	piR-33064	piRNA	301	184	185	333	362	0	0	585	85	0	1130	352	1151	244	857	0	462	1043	1604	663	295	0	284	101	199	266	0	338	196	315
2	205354228	205354272	+	Annotated	URS00000EFF11_9606	cgr_piR_004543	piRNA	0	0	0	0	0	112	240	0	0	679	0	0	0	0	0	367	0	0	0	0	0	253	0	0	0	0	406	0	0	0
2	206161867	206161951	+	Annotated	URS000004E6C0_9606	SNORD51	snoRNA	2249	2433	3627	1869	1764	2253	1756	2694	2000	2806	1634	0	5494	3330	2502	2913	3095	2769	2365	1858	3698	2454	2546	0	1326	2754	2624	3011	2169	0
2	206161881	206161953	+	Annotated	URS000070BB97_9606	SNORD51	snoRNA	0	0	0	0	0	0	0	0	0	0	0	2358	0	0	0	0	0	0	0	0	0	0	0	3712	0	0	0	0	0	2354
2	206162224	206162383	+	Annotated	URS0000488BFE_9606	SNORA41	snoRNA	47	46	100	9	45	91	24	69	60	114	52	94	18	29	53	55	48	83	57	36	51	139	56	42	65	26	94	111	96	90
2	207109994	207110021	-	Annotated	URS0000306FCC_9606	Hsa-Mir-2355_3p,MIR2355	miRNA	0	0	5	0	0	6	9	6	0	0	0	0	0	0	0	0	0	0	0	0	0	6	0	0	0	0	5	5	0	30
2	207110039	207110064	-	Annotated	URS00003A2C6C_9606	MIR2355	miRNA	0	0	0	0	0	0	0	0	0	0	0	0	0	0	0	0	0	0	0	0	0	0	0	0	0	0	0	0	0	5
2	211775855	211775879	-	Annotated	URS00009870F1_9606	RF00177-008	rRNA	0	0	0	0	0	0	0	0	0	0	0	0	0	0	0	0	0	0	0	0	0	0	0	0	0	0	0	0	0	9
2	214846944	214847082	+	Annotated	URS00006EE874_9606	SNORA70I	snoRNA	0	0	0	0	0	0	0	9	7	15	6	0	7	0	0	0	0	0	0	0	9	0	14	0	0	0	10	0	0	0
2	215383342	215383374	-	Annotated	URS0000086133_9606	JA662170	misc_RNA	0	0	0	0	0	0	0	0	0	0	0	0	0	0	0	0	0	0	0	0	0	0	0	0	0	0	0	0	0	0
2	215386873	215386952	-	Annotated	URS0000086133_9606	JA662170	misc_RNA	0	0	0	0	0	0	0	0	0	0	0	0	0	0	0	0	0	16	5	0	0	0	0	0	0	6	0	0	0	0
2	215394522	215394689	-	Annotated	URS0000086133_9606	JA662170	misc_RNA	0	0	0	0	0	0	0	0	0	0	0	0	0	9	0	6	0	11	0	0	0	0	0	0	0	0	0	0	0	0
2	215397133	215397207	-	Annotated	URS0000086133_9606	JA662170	misc_RNA	0	0	0	0	0	0	0	0	0	0	0	0	0	0	0	0	0	0	5	0	0	0	0	0	0	0	0	0	0	0
2	215397682	215397829	-	Annotated	URS0000086133_9606	JA662170	misc_RNA	0	0	0	0	0	0	0	0	0	0	0	0	0	9	0	9	0	16	9	0	0	8	0	0	0	0	0	0	0	0
2	215404519	215404620	-	Annotated	URS0000086133_9606	JA662170	misc_RNA	0	0	0	0	0	0	0	0	0	0	0	0	0	0	0	4	0	0	0	0	0	0	0	0	0	0	0	0	0	0
2	215406428	215406480	-	Annotated	URS0000086133_9606	JA662170	misc_RNA	0	0	0	0	0	0	0	0	0	0	0	0	0	0	0	0	0	0	0	0	0	0	0	0	0	0	0	0	0	0
2	215407127	215407232	-	Annotated	URS0000086133_9606	JA662170	misc_RNA	0	0	0	0	0	0	0	0	0	0	0	0	0	8	0	0	0	0	0	5	0	0	0	0	0	0	0	0	0	0
2	218402654	218402679	+	Annotated	URS0000316FA5_9606	MIR26B	miRNA	0	0	0	0	0	0	40446	0	0	0	0	0	0	0	17032	0	0	0	13380	0	0	0	6318	17828	0	0	0	0	0	0
2	218402655	218402680	+	Annotated	URS00000E73CB_9606	MIR26B	miRNA	28130	23763	34225	23522	13155	19099	0	30804	11325	15068	9148	15269	20018	9597	0	7394	18465	22536	0	12305	31533	14350	0	0	7278	15631	14428	16974	6510	26070
2	218402691	218402715	+	Annotated	URS000003ABC4_9606	MIR26B	miRNA	0	0	0	18	0	0	25	0	0	0	0	0	0	19	36	0	0	0	21	20	0	0	0	6	0	0	0	0	0	0
2	219001642	219001670	-	Annotated	URS00000ED600_9606	MIR375	miRNA	18538	22994	26030	12550	2621	9842	2080	6699	4920	1936	3755	8114	19417	543	767	227	1214	1255	651	988	37062	363	1041	2753	1660	1400	4214	3961	141	4419
2	219058721	219058747	-	Annotated	URS000016E1E5_9606	MIR3131	miRNA	0	0	16	0	0	12	0	49	0	6	0	7	7	0	0	0	0	0	0	0	0	8	0	0	0	0	0	0	7	69
2	219294122	219294147	-	Annotated	URS0000068B85_9606	MIR153-1,MIR153-2	miRNA	12	10	46	13	8	0	0	17	6	6	0	7	15	0	0	0	0	0	0	0	12	12	0	11	0	0	0	0	0	9
2	221516385	221516501	-	Annotated	URS00002AC742_9606	HE856011	snRNA	6	0	0	0	0	0	0	0	0	0	0	0	5	0	0	0	0	0	0	0	0	0	0	0	0	0	0	0	0	0
2	224934104	224934136	+	Annotated	URS000056EF70_9606	piR-44984-001,piR-44984-002,piR-44984-003,piR-44984-004,piR-44984-005,piR-44984-006,piR-44984-007	piRNA	0	0	0	0	0	0	0	0	0	0	183	0	0	0	0	0	0	0	0	0	0	0	0	0	0	0	0	0	0	0
2	229180846	229180916	-	Annotated	URS0000395FF1_9606	piR-36329-001,piR-36329-002,piR-36329-003,piR-36329-004,piR-36329-005	piRNA	21	0	0	0	23	0	8	9	0	0	0	0	0	12	8	5	6	7	6	0	0	6	0	0	77	16	0	0	0	0
2	231455790	231455937	-	Annotated	URS00004640CB_9606	SNORA75	snoRNA	237	81	215	65	182	151	98	295	109	293	140	353	125	25	163	676	118	349	206	87	216	262	340	159	146	96	917	493	741	478
2	231456415	231456524	-	Annotated	URS000053D4AB_9606	SNORD20	snoRNA	4481	9164	2240	4425	3755	4787	3180	4529	5418	4597	2679	4048	9268	5688	2759	2811	1876	2161	4732	3029	4457	2383	3658	2460	2754	3783	2882	3143	4094	3999
2	231460345	231460438	-	Annotated	URS000057BC8B_9606	piR-30652	piRNA	0	0	0	0	0	0	0	0	0	0	0	0	90164	0	0	0	0	0	0	0	0	0	0	0	0	0	0	0	0	0
2	231460372	231460438	-	Annotated	URS00005160A3_9606	SNORD82	snoRNA	67503	72327	94754	60918	54190	146629	101095	109472	79360	128780	44630	214268	0	100561	110336	127069	71036	147113	75054	73988	159466	143434	104720	89273	43419	122835	254394	185940	60905	116877
2	232550488	232550515	-	Annotated	URS0000483D37_9606	MIR5001	miRNA	0	0	0	0	0	0	0	5	0	0	0	0	6	0	0	0	0	0	0	0	0	0	0	0	0	0	0	0	5	4
2	233275699	233275827	+	Annotated	URS00003DC32E_9606	piR-36338	piRNA	0	80	67	52	51	51	0	61	0	102	49	70	116	72	108	84	91	0	0	73	131	110	101	44	59	0	0	79	61	0
2	233275725	233275894	+	Annotated	URS000075D68F_9606	SCARNA5	snoRNA	70	0	0	0	0	0	74	0	63	0	0	0	0	0	0	0	0	115	95	0	0	0	0	0	0	0	102	0	0	67
2	233275898	233276004	+	Annotated	URS0000601F43_9606	SCARNA5	snoRNA	0	0	0	0	0	0	0	0	0	0	0	0	0	0	0	0	0	0	0	0	0	0	0	0	0	0	0	0	0	19
2	233288674	233288812	+	Annotated	URS00005F3006_9606	SCARNA6	snoRNA	0	0	0	0	0	0	0	0	0	0	0	53	0	0	0	0	0	0	0	0	0	0	0	0	0	0	0	0	0	0
2	233288811	233288942	+	Annotated	URS00005F3006_9606	SCARNA6	snoRNA	0	0	0	0	0	0	0	0	0	0	0	0	0	0	0	0	0	28	0	0	0	0	0	0	0	0	0	0	0	0
2	233288868	233288948	+	Annotated	URS0000100B25_9606	piR-55213	piRNA	27	41	29	24	14	24	36	37	24	70	24	21	90	12	23	21	19	0	28	23	31	28	44	26	40	49	34	52	61	39
2	240456013	240456040	+	Annotated	URS00001C770D_9606	MIR149	miRNA	83	47	57	56	50	24	85	37	29	45	12	49	101	7	16	8	18	12	20	19	36	30	13	18	6	11	27	38	27	37
20	416906	417035	+	Annotated	URS000050AB12_9606	HE856004	snRNA	13	8	13	0	9	9	7	18	17	53	14	44	0	0	8	9	10	7	17	6	25	40	78	11	17	7	29	26	31	30
20	2462938	2463037	-	Annotated	URS000075EC44_9606	SNORD119	snoRNA	15663	21968	20222	13154	13481	12481	12257	15290	19078	17664	8409	19747	11301	15006	10640	9280	13264	13630	11150	11080	30688	28583	19243	38947	10063	28497	23744	26959	11669	22257
20	2652778	2652804	+	Annotated	URS00005586D0_9606	MIR1292	miRNA	0	0	0	0	0	0	5	0	0	0	0	0	0	0	0	0	0	0	0	0	8	0	0	0	0	0	0	0	0	6
20	2654209	2654293	+	Annotated	SNORD110	SNORD110	snoRNA	21222	33707	12706	15975	14755	27330	23676	23330	0	32401	17254	52482	39124	17200	18803	20966	22828	17045	22691	23631	80502	33828	71803	52208	15997	83567	72683	62892	19964	30367
20	2655032	2655200	+	Annotated	URS00004F2BDE_9606	SNORA51	snoRNA	35	29	29	12	39	40	37	55	93	73	29	97	27	19	21	24	24	39	26	28	70	85	92	73	49	99	133	123	61	92
20	2656097	2656183	+	Annotated	SNORD86	SNORD86	snoRNA	33	40	0	44	135	53	28	0	38	90	0	0	48	0	41	21	25	27	85	32	67	59	193	73	199	56	0	75	0	63
20	2656619	2656696	+	Annotated	SNORD56	SNORD56	snoRNA	3145	3632	5143	2667	2876	5389	6568	6759	5969	8577	3015	14247	2929	3033	4954	4675	4887	4802	3823	3730	19069	9142	14305	19292	2998	9713	17979	16293	4356	13072
20	2656936	2657012	+	Annotated	SNORD57	SNORD57	snoRNA	26978	45555	18631	33325	30123	36701	29807	48385	41664	50885	19553	64043	18077	23065	12105	13529	15277	18583	18823	16240	83118	46366	75057	50594	24163	44522	51269	52252	29202	52157
20	3214113	3214137	+	Annotated	URS000055D8B0_9606	KF269991	miRNA	0	0	0	0	11	9	0	7	0	8	0	13	0	0	0	0	0	0	0	0	6	12	8	16	15	0	0	6	13	0
20	3917481	3917530	+	Annotated	URS000060A0B0_9606	MIR103A2	miRNA	0	7	25	0	13	0	10	19	0	8	0	0	9	0	0	0	0	14	6	0	0	6	0	12	0	0	0	0	0	24
20	3917503	3917528	+	Annotated	URS000031E300_9606	MIR103A2	miRNA	0	0	0	0	0	0	0	0	0	0	5	0	0	0	0	0	0	0	0	0	0	0	0	0	0	0	0	0	0	0
20	3917539	3917566	+	Annotated	URS0000476BE1_9606	MIR103A1,MIR103A2	miRNA	10096	6328	14659	6972	6685	7376	9462	11521	3479	7699	3560	7785	9863	3934	8793	4288	9243	6657	6380	7598	11478	8744	3285	4849	5703	5850	5259	8904	8593	16257
20	4024262	4024350	+	Annotated	URS0000349926_9606	piR-58555-001,piR-58555-002	piRNA	0	0	0	0	0	0	0	0	0	0	0	0	0	0	0	0	0	0	0	0	0	0	0	0	4	0	0	0	0	6
20	9356938	9357103	+	Annotated	URS0000EFB940_9606	SNODB2079	snoRNA	10	7	6	8	0	13	5	35	14	38	50	146	5	0	0	0	0	0	0	0	9	14	130	7	0	6	41	39	0	16
20	13134894	13134913	-	Annotated	URS0001BDC941_9606	HSALNG0128746-002	tRNA	0	0	0	0	0	5	0	0	0	0	0	0	0	0	0	0	0	0	0	0	0	0	0	0	0	0	0	0	0	0
20	16670638	16670735	-	Annotated	URS0000717DFB_9606	ENSG00000200494	misc_RNA	8	6	14	0	11	8	0	5	7	10	0	0	0	17	0	8	8	9	5	0	7	0	0	0	0	5	7	0	0	0
20	16670643	16670691	-	Annotated	URS0000B52E69_9606	KY994054-001,KY994054-002,KY994054-003,KY994054-004,KY994054-005,KY994054-006,KY994054-007,KY994054-008,KY994054-009,KY994054-010,KY994054-011,KY994054-012,KY994054-013,KY994054-014,KY994054-015,KY994054-016,KY994054-017,KY994054-018,KY994054-019,KY994054-020,KY994054-021,KY994054-022,KY994054-023,KY994054-024,KY994054-025,KY994054-026,KY994054-027,KY994054-028,KY994054-029,KY994054-030,KY994054-…	miRNA	0	0	0	0	0	0	0	0	0	0	0	0	0	0	5	0	0	0	0	0	0	0	0	0	0	0	0	0	0	0
20	17851786	17851822	-	Annotated	URS0000CBDC77_9606	MF281428-001,MF281428-002,MF281428-003,MF281428-004,MF281428-005,MF281428-006,MF281428-007,MF281428-008,MF281428-009,MF281428-010,MF281428-011,MF281428-012,MF281428-013,MF281428-014,MF281428-015,MF281428-016,MF281428-017,MF281428-018,MF281428-019,MF281428-020,MF281428-021	miRNA	18	15	22	10	8	0	18	24	0	15	0	0	13	0	6	5	14	11	6	0	12	6	0	5	15	0	6	6	6	19
20	17962710	17962741	-	Annotated	URS000061F84C_9606	piR-31961	piRNA	5088	5765	5341	4794	2587	2801	7278	4880	2713	4530	2969	4062	10689	12052	7374	7535	7827	8182	6342	5648	13675	7878	6981	7865	3224	6240	6048	5222	2276	4536
20	18265755	18265787	-	Annotated	RNU2-56P	RNU2-56P	snRNA	0	0	0	0	12	0	0	0	0	0	0	0	0	0	0	0	0	0	0	0	0	0	0	0	25	0	0	0	0	16
20	18329069	18329105	+	Annotated	URS0000CBDC77_9606	MF281428-001,MF281428-002,MF281428-003,MF281428-004,MF281428-005,MF281428-006,MF281428-007,MF281428-008,MF281428-009,MF281428-010,MF281428-011,MF281428-012,MF281428-013,MF281428-014,MF281428-015,MF281428-016,MF281428-017,MF281428-018,MF281428-019,MF281428-020,MF281428-021	miRNA	20	0	0	0	30	50	0	18	0	57	0	0	58	40	38	0	0	74	18	10	42	0	10	16	0	13	33	60	48	15
20	29298600	29298657	-	Annotated	URS0001AEFF2A_9606	RF01960-005	rRNA	0	0	0	0	36	0	8	0	0	11	0	0	46	59	0	0	0	0	0	0	0	13	0	10	59	45	0	0	28	23
20	29298600	29298692	-	Annotated	URS0000336885_9606	piR-30451-001,piR-30451-002,piR-30451-003,piR-30451-004,piR-30451-005	piRNA	0	0	0	0	0	0	0	9	0	0	0	0	0	0	0	0	0	0	0	0	0	0	0	0	0	0	0	0	0	0
20	29298740	29298804	-	Annotated	URS0001AEFF2A_9606	RF01960-005	rRNA	112	15	9	18	38	12	22	13	0	13	6	5	58	48	30	28	77	52	41	31	15	18	0	8	50	47	0	9	13	12
20	29299084	29299170	-	Annotated	URS0001AEB113_9606	RF01960-005	rRNA	21	8	9	0	40	5	22	10	0	16	0	0	61	148	0	5	14	0	6	0	0	54	0	14	214	37	0	0	39	57
20	29299245	29299288	-	Annotated	URS00008C6B7A_9606	RF01960-005	rRNA	0	0	5	0	0	0	0	0	0	0	0	0	0	0	0	0	5	0	0	0	0	0	0	0	0	0	0	0	0	0
20	29299459	29299666	-	Annotated	URS00008C6B7A_9606	RF01960-005	rRNA	17	7	0	0	0	5	8	9	0	16	5	0	71	25	12	6	14	19	13	15	0	14	0	0	49	79	0	16	17	15
20	29299745	29299793	-	Annotated	URS00021ACBD0_9606	RF01960-005	rRNA	0	0	0	0	0	0	0	0	0	0	0	0	0	0	0	0	0	0	0	0	0	0	0	0	0	0	0	0	6	0
20	29299840	29299877	-	Annotated	URS00021ACBD0_9606	RF01960-005	rRNA	177	125	76	139	101	84	104	190	64	94	51	66	397	102	133	46	239	198	230	104	84	49	20	36	72	72	26	41	47	47
20	29299952	29300024	-	Annotated	URS0000B8AE00_9606	KY994056-001,KY994056-002,KY994056-003,KY994056-004,KY994056-005,KY994056-006,KY994056-007,KY994056-008,KY994056-009,KY994056-010,KY994056-011,KY994056-012	miRNA	14	9	9	12	27	13	16	14	0	18	6	0	53	58	16	9	19	12	11	11	0	26	8	13	100	33	0	9	27	22
20	30486584	30486629	-	Annotated	URS0001AA37F4_9606	HSALNG0018957,RF01960-003,RF01960-006,RF01960-009	rRNA	8	0	0	0	0	0	0	0	0	0	0	0	10	0	0	0	0	0	0	0	0	0	0	0	0	0	0	0	0	0
20	30486923	30486966	-	Annotated	URS0001B9B8F2_9606	RF01960-006	rRNA	39	9	35	0	47	0	9	13	0	0	0	0	8	79	15	6	15	7	7	10	14	16	7	10	88	39	0	8	42	31
20	30487066	30487108	-	Annotated	URS00008C8662_9606	URS00008C8662_9606	rRNA	0	0	5	0	0	0	0	0	0	0	0	0	0	0	0	0	0	0	0	0	0	0	0	0	0	0	0	0	0	0
20	30487531	30487590	-	Annotated	URS0001B76574_9606	HSALNG0018957,RF01960-003,RF01960-006,RF01960-009	rRNA	0	0	0	0	0	0	0	0	0	0	0	0	0	0	0	0	0	0	0	0	0	0	0	0	0	0	0	0	0	0
20	30512058	30512087	-	Annotated	URS00008C4D2E_9606	URS00008C4D2E_9606	rRNA	0	0	0	0	0	0	0	0	0	0	0	0	0	0	0	0	0	0	0	0	0	0	0	0	0	0	0	0	0	0
20	30512094	30512136	-	Annotated	URS00008C4D2E_9606	URS00008C4D2E_9606	rRNA	10	0	0	0	19	0	0	0	0	0	0	0	0	0	0	0	0	0	0	0	0	0	0	0	0	0	0	0	0	0
20	30512645	30512686	-	Annotated	URS00021671B9_9606	SILVA:AADD01207575.1:1..1200	rRNA	0	0	0	0	0	0	0	0	0	0	0	0	0	0	0	0	0	0	0	0	0	0	0	0	9	0	0	0	0	0
20	30512980	30513022	-	Annotated	URS0002161E9F_9606	SILVA:AADD01207575.1:1..1200	rRNA	44	0	0	0	29	5	15	12	0	9	0	0	44	6	0	0	0	0	0	0	0	27	0	0	135	19	0	0	63	0
20	30513292	30513332	-	Annotated	URS000214CDF5_9606	SILVA:AADD01207575.1:1..1200	rRNA	125	0	0	0	306	0	0	0	0	0	0	0	0	0	0	0	0	0	0	0	0	0	0	0	393	0	0	0	50	0
20	30513554	30513648	-	Annotated	URS000215709C_9606	SILVA:AADD01207575.1:1..1200	rRNA	0	0	0	75	446	32	177	140	0	251	23	0	430	103	31	0	0	31	40	44	30	544	76	106	2347	297	0	0	402	505
20	30513905	30513923	-	Annotated	URS000215709C_9606	SILVA:AADD01207575.1:1..1200	rRNA	0	0	0	0	0	0	0	0	0	0	0	0	0	0	0	0	0	0	0	0	0	0	0	0	10	0	0	0	0	0
20	30514052	30514124	-	Annotated	URS000215709C_9606	SILVA:AADD01207575.1:1..1200	rRNA	5	0	0	0	0	0	0	0	0	0	0	0	5	0	0	0	0	0	0	0	0	0	0	0	10	0	0	0	0	0
20	32848986	32849089	+	Annotated	URS0000334622_9606	L13712-001,L13712-002,L13712-003,L13712-004,L13712-005,L13712-006,L13712-007,L13712-008,L13712-009,L13712-010,L13712-011,L13712-012,L13712-013,L13712-014,L13712-015,L13712-016,L13712-017,L13712-018,L13712-019,L13712-020,L13712-021,L13712-022,L13712-023,L13712-024,L13712-025,L13712-026,L13712-027,L13712-028,L13712-029,L13712-030,L13712-031,L13712-032,L13712-033,L13712-034,RF00017-5753,RF00017-7665	misc_RNA	0	0	0	0	0	0	0	0	0	0	0	0	0	0	0	0	0	0	0	0	0	0	0	0	0	0	0	0	0	0
20	34384163	34384217	-	Annotated	URS0000659A3D_9606	ENSG00000201498	misc_RNA	0	0	0	0	0	0	0	0	0	0	0	0	0	5	0	0	0	0	0	0	0	0	0	0	0	0	0	0	7	0
20	34990406	34990430	+	Annotated	URS00000C7662_9606	MIR499A	miRNA	0	0	0	35	0	0	0	0	0	0	0	0	0	0	0	0	0	90	0	0	0	0	0	0	0	0	0	120	0	0
20	34990407	34990430	+	Annotated	URS000017B171_9606	MIR499A	miRNA	0	0	0	0	0	32	0	0	31	0	8	327	0	0	69	0	0	0	0	0	13817	0	0	513	26	43	0	0	112	0
20	34990407	34990433	+	Annotated	URS00003FAAC9_9606	MIR499A	miRNA	68	52	90	0	20	0	237	45	0	98	0	0	62	40	0	44	113	0	61	60	0	49	224	0	0	0	339	0	0	37
20	35542826	35542882	+	Annotated	URS000023297D_9606	piR-58984	piRNA	0	0	0	0	0	0	0	0	0	0	0	0	0	0	0	0	0	0	0	0	0	0	0	0	0	0	0	0	0	0
20	36183789	36183826	+	Annotated	URS000092EF5C_9606	RF00017-1083,RF00017-1188,RF00017-1537,RF00017-1887,RF00017-2228,RF00017-2506,RF00017-2837,RF00017-3057,RF00017-307,RF00017-3216,RF00017-3413,RF00017-3523,RF00017-3957,RF00017-402,RF00017-4159,RF00017-4194,RF00017-4228,RF00017-4309,RF00017-4384,RF00017-4402,RF00017-4455,RF00017-4648,RF00017-4709,RF00017-4729,RF00017-4916,RF00017-4925,RF00017-4940,RF00017-5115,RF00017-5321,RF00017-5609,RF00017-577…	misc_RNA	0	0	0	0	0	0	0	0	0	6	0	0	0	0	0	0	0	0	0	0	0	0	0	0	0	0	0	0	0	0
20	37184182	37184344	+	Annotated	URS0000945854_9606	RF00017-1026,RF00017-116,RF00017-126,RF00017-1275,RF00017-1633,RF00017-1686,RF00017-1890,RF00017-1894,RF00017-1905,RF00017-3227,RF00017-3433,RF00017-3607,RF00017-475,RF00017-4881,RF00017-6075,RF00017-6422,RF00017-7149,RF00017-7330,RF00017-7394,RF00017-909	misc_RNA	0	0	0	0	0	0	0	0	0	0	0	0	0	0	0	0	0	0	0	0	0	0	0	0	0	0	0	0	0	0
20	37207281	37207366	+	Annotated	URS0000945854_9606	RF00017-1026,RF00017-116,RF00017-126,RF00017-1275,RF00017-1633,RF00017-1686,RF00017-1890,RF00017-1894,RF00017-1905,RF00017-3227,RF00017-3433,RF00017-3607,RF00017-475,RF00017-4881,RF00017-6075,RF00017-6422,RF00017-7149,RF00017-7330,RF00017-7394,RF00017-909	misc_RNA	0	0	0	0	0	0	0	0	0	0	0	0	0	0	0	0	0	0	0	0	0	0	0	0	0	0	0	0	0	5
20	38425192	38425333	-	Annotated	URS0000173830_9606	SNORA71B	snoRNA	0	107	148	45	78	116	104	0	0	0	0	0	272	58	0	0	0	130	93	0	0	0	0	0	83	0	0	0	184	309
20	38427304	38427444	-	Annotated	URS00002B3FE4_9606	SNORA71A	snoRNA	0	0	0	732	0	0	0	0	0	0	0	0	1096	401	374	0	492	0	0	502	0	0	0	0	0	0	0	0	0	0
20	38429661	38429805	-	Annotated	URS000075C26A_9606	SNORA71C	snoRNA	13	15	8	5	8	14	13	49	49	81	34	63	10	0	0	0	0	0	13	0	26	31	107	31	25	42	43	27	97	49
20	38433832	38434000	-	Annotated	URS000075BE5B_9606	SNORA71D	snoRNA	1235	1171	1189	839	914	1727	1707	3111	4909	3870	3286	5676	921	547	587	458	572	1029	607	519	3256	1873	9628	2871	678	3361	4076	3732	3185	4217
20	38448080	38448219	+	Annotated	URS0000661CCE_9606	SNORA71E	snoRNA	0	0	0	0	0	0	0	14	0	32	0	0	0	5	14	0	0	0	7	8	0	0	33	21	0	27	57	0	20	19
20	38448081	38448222	+	Annotated	URS00005B5A80_9606	SNORA71E	snoRNA	8	0	12	0	5	0	8	0	39	0	6	57	0	0	0	11	17	26	0	0	24	26	0	0	0	0	0	38	0	0
20	38449367	38449510	+	Annotated	URS0000468B49_9606	SNORA60	snoRNA	81	0	0	47	0	27	98	68	0	75	52	113	0	206	364	0	298	604	272	308	251	93	0	123	0	232	136	131	50	83
20	41562340	41562368	+	Annotated	URS000064DD75_9606	RF00693-002	misc_RNA	6	0	16	0	0	0	0	0	0	0	0	0	7	0	0	0	0	0	0	0	0	0	0	0	0	0	0	0	0	0
20	43609120	43609228	+	Annotated	URS0000335C36_9606	HE856038	snRNA	0	0	0	0	0	0	0	0	0	0	0	0	0	0	0	0	0	0	0	0	0	0	0	0	0	0	0	0	0	0
20	44466779	44466833	-	Annotated	URS00002FDE5F_9606	piR-54888-001,piR-54888-002	piRNA	0	0	0	0	0	0	0	9	0	0	0	0	0	0	0	0	0	0	0	0	0	0	0	0	0	0	0	0	0	0
20	45322360	45322399	+	Annotated	URS000074FA6F_9606	HG984130	tRNA	65	41	0	0	356	0	51	0	0	0	0	0	0	0	0	0	0	0	319	0	0	0	74	36	176	105	0	0	0	79
20	45705147	45705171	-	Annotated	URS000012846D_9606	MIR3617	miRNA	0	0	0	0	0	0	9	0	0	0	0	0	0	0	0	0	0	0	0	0	0	0	0	0	0	0	0	0	0	0
20	49278920	49279025	+	Annotated	URS000071403B_9606	SNORD12C	snoRNA	9996	10660	22484	8110	23456	18162	9989	21137	14169	25062	9228	21900	10717	11247	7912	7983	6113	10745	6587	6011	18231	23109	18723	22919	9367	22921	19673	19633	27989	21019
20	49280302	49280405	+	Annotated	URS000075BC17_9606	SNORD12B	snoRNA	17439	19372	50405	13747	49293	35412	28722	0	24724	63826	20293	59199	17561	14148	12013	12450	10834	14710	12395	9733	44678	55004	56699	66028	24853	33313	54240	50303	59574	70511
20	49280675	49280794	+	Annotated	SNORD12	SNORD12	snoRNA	44085	59675	41450	47743	41147	74443	44792	53546	81141	97571	36152	84997	116879	8445	33756	50063	32687	37424	52554	53686	77593	64653	107892	55177	36475	101333	86116	86952	119245	32509
20	51452908	51452933	-	Annotated	URS000048D44E_9606	MIR3194	miRNA	0	0	0	0	0	0	0	0	0	0	0	0	0	0	0	0	0	0	0	0	0	0	0	0	0	0	0	0	0	5
20	58817621	58817647	-	Annotated	URS000075A439_9606	MIR296	miRNA	0	0	0	0	7	0	5	0	0	0	0	0	9	0	0	0	0	5	6	9	0	0	0	0	0	0	0	0	5	0
20	58817656	58817681	-	Annotated	URS00001C3AC1_9606	MIR296	miRNA	0	0	7	0	5	0	9	7	0	5	0	0	5	0	0	0	0	0	6	6	6	0	0	0	0	0	0	0	0	0
20	61953618	61953641	-	Annotated	URS000075B4B8_9606	MIR1257	miRNA	0	0	0	0	0	0	0	0	0	0	0	0	0	0	0	0	0	0	0	0	0	0	0	0	0	0	0	0	9	0
20	62554311	62554335	+	Annotated	URS0000332B22_9606	MIR1-1	miRNA	0	0	0	0	0	0	0	0	0	5	0	0	0	0	0	0	0	0	0	0	0	0	0	0	0	0	0	0	0	0
20	62554348	62554376	+	Annotated	URS00001DC04F_9606	MIR1-1,MIR1-2	miRNA	6456	7367	5550	11990	3033	0	43692	0	9787	14091	0	3394	5960	0	0	0	0	116	0	0	0	0	0	665	289	0	0	0	159	0
20	62564931	62564956	+	Annotated	URS0000383E7F_9606	MIR133A1,MIR133A2	miRNA	0	0	0	0	0	0	45	0	7	0	0	0	0	0	0	0	0	0	0	0	0	0	0	0	0	0	0	0	0	0
20	62564932	62564956	+	Annotated	URS00004AF952_9606	MIR133A1,MIR133A2	miRNA	0	0	0	0	0	6	0	0	0	0	0	10	0	0	0	0	0	0	0	0	0	0	0	0	0	0	0	0	0	0
20	62564969	62564993	+	Annotated	URS00007E3A17_9606	MIR133A1,MIR133A2	miRNA	0	0	0	0	99	96	0	205	0	0	0	246	0	5	0	0	0	11	6	5	0	28	11	0	0	0	0	44	0	51
20	62564969	62564996	+	Annotated	URS00004883E0_9606	MIR133A1,MIR133A2	miRNA	142	197	541	297	0	0	1752	0	241	860	46	0	537	0	0	12	6	0	0	0	7	0	0	26	6	19	18	0	7	0
20	63178550	63178573	+	Annotated	URS00000B89C8_9606	MIR124-1,MIR124-2,MIR124-3	miRNA	5	0	0	0	0	0	0	0	0	0	0	0	0	0	0	0	0	0	0	0	0	0	0	0	0	0	0	0	0	0
20	63178550	63178575	+	Annotated	URS00000ADB79_9606	MIR124-1,MIR124-2,MIR124-3	miRNA	0	0	17	0	0	0	0	0	0	0	0	0	0	0	0	0	0	0	0	0	0	0	0	0	0	0	0	0	0	0
20	63286817	63286843	+	Annotated	URS0000555DA6_9606	MIR4326	miRNA	21	7	10	0	17	19	0	21	7	0	9	25	47	0	7	7	0	6	7	7	0	0	6	0	18	0	17	0	22	29
20	63337363	63337397	+	Annotated	RNU6-994P	RNU6-994P	snRNA	0	0	0	0	0	0	0	0	0	0	0	0	0	0	0	11	0	0	0	0	0	0	0	0	0	0	0	0	0	0
21	8196272	8196311	+	Annotated	URS00004EDCAB_9606	SILVA:U67616.1:2614..3149-001,SILVA:U67616.1:2614..3149-002	rRNA	5	0	0	0	0	0	0	0	0	0	0	0	0	0	0	0	0	0	0	0	0	0	0	0	0	0	0	0	0	0
21	8205298	8205348	+	Annotated	URS00007777B8_9606	MIR6724-1,MIR6724-2,MIR6724-3,MIR6724-4	miRNA	0	0	0	0	0	0	0	0	0	0	0	0	0	0	5	0	0	5	0	0	0	0	0	0	0	0	0	0	0	0
21	8205985	8206089	+	Annotated	URS00002D3B31_9606	M30906-001,M30906-002,RNA45SN1,RNA45SN2,RNA45SN3	rRNA	0	0	0	5	10	0	0	9	0	12	0	7	5	0	12	0	5	25	19	6	0	0	12	0	8	22	6	11	0	0
21	8206394	8206490	+	Annotated	URS00005A6E86_9606	MI0033425-002,RNA45SN1,RNA45SN2,RNA45SN3	misc_RNA	21833	20393	8435	31595	48101	17017	16469	22311	13258	29832	27677	21410	33945	13349	19031	13639	18600	33043	29172	21251	16354	7269	22448	5693	41437	13368	14614	10553	24648	7803
21	8206595	8206665	+	Annotated	URS0000BB15D5_9606	MI0033425-001,MI0033425-002,MI0033425-003,MI0033425-004	misc_RNA	0	0	0	0	0	0	0	0	0	0	0	0	0	0	0	0	0	0	0	0	5	0	0	0	0	0	0	0	0	0
21	8206595	8206738	+	Annotated	URS0000CB0D0D_9606	KC876027-002,RNA45SN1,RNA45SN2,RNA45SN3	misc_RNA	0	0	0	0	8	0	0	0	0	8	0	9	8	9	0	0	0	0	0	0	0	6	5	0	0	0	0	0	0	5
21	8206596	8206624	+	Annotated	URS0000D54D27_9606	MI0033425-001,MI0033425-002,MI0033425-003,MI0033425-004	miRNA	0	0	0	0	0	0	0	0	0	0	0	0	0	0	0	0	0	0	5	0	0	0	0	0	0	0	0	0	0	0
21	8206769	8206871	+	Annotated	URS0000C939D3_9606	MI0033425-002,RNA45SN1,RNA45SN2,RNA45SN3	misc_RNA	0	0	0	0	3	0	0	0	0	0	0	0	0	0	0	0	0	0	0	0	0	0	0	0	15	0	0	0	0	6
21	8206883	8207092	+	Annotated	URS0000C9F9F9_9606	KC876027-002,RNA45SN1,RNA45SN2,RNA45SN3	misc_RNA	0	0	0	0	0	0	0	0	0	0	0	0	6	0	0	0	0	0	0	0	0	5	0	0	0	0	0	0	0	10
21	8207052	8207212	+	Annotated	URS0000C9F9F9_9606	KC876027-002,RNA45SN1,RNA45SN2,RNA45SN3	misc_RNA	0	0	0	0	0	0	0	12	0	0	0	0	0	0	0	0	0	0	0	0	0	0	0	0	0	0	0	0	0	11
21	8207223	8207339	+	Annotated	URS0000CA7CBD_9606	MI0033425-002,RNA45SN1,RNA45SN2,RNA45SN3	misc_RNA	0	0	0	0	5	0	0	0	0	0	0	0	0	0	0	0	0	0	0	0	0	0	0	0	0	0	0	0	6	0
21	8207352	8207477	+	Annotated	URS0000CA7CBD_9606	MI0033425-002,RNA45SN1,RNA45SN2,RNA45SN3	misc_RNA	0	0	0	0	0	8	10	0	0	57	0	0	0	0	0	0	0	6	0	0	0	39	0	13	0	0	0	0	68	29
21	8208324	8208475	+	Annotated	URS00005ADEFA_9606	LM382375-001,LM382375-002,LM382375-003,MI0033425-002	miRNA	0	0	0	0	0	0	0	7	0	0	0	0	0	0	0	0	0	11	9	0	0	0	0	0	7	0	0	0	0	0
21	8208849	8208914	+	Annotated	URS000075DBF6_9606	ENSG00000264063,ENSG00000277437	misc_RNA	0	0	0	0	0	0	0	0	0	0	0	0	0	0	0	0	0	11	0	0	0	0	0	0	0	0	0	0	0	6
21	8209616	8209815	+	Annotated	URS0001EE2FA8_9606	RF01960-008,RNA18SN2,RNA18SN3,RNA45SN2,RNA45SN3	rRNA	0	0	0	0	0	0	0	8398	0	0	0	0	3913	0	0	0	0	0	0	0	0	0	0	0	0	0	0	0	9378	0
21	8209626	8209792	+	Annotated	URS000031B2D8_9606	AB330782-001,AB330782-002,AB330782-003	misc_RNA	0	0	4889	0	8992	0	0	0	0	0	9519	5664	0	28594	0	0	30096	34013	26721	0	8138	0	0	3522	13412	6884	4556	7045	0	0
21	8209911	8209956	+	Annotated	URS000023CAC4_9606	RF01960-007,RF01960-008,RNA18SN1,RNA18SN2,RNA18SN3,RNA45SN1,RNA45SN2,RNA45SN3	rRNA	0	0	428	0	0	0	0	0	0	0	0	0	0	0	0	0	0	0	0	0	0	0	0	245	0	0	0	0	0	0
21	8210961	8211147	+	Annotated	URS0001B86D26_9606	RNA18SN1,RNA18SN2,RNA18SN3,RNA45SN1,RNA45SN2,RNA45SN3	rRNA	3802	0	0	2711	0	0	0	0	0	0	0	0	0	0	6452	11350	0	0	10460	10408	0	0	0	0	0	0	0	0	0	0
21	8212555	8212737	+	Annotated	URS0000ABD8C6_9606	RNA18SN1,RNA18SN3,RNA28SN1,RNA28SN3,RNA45SN1,RNA45SN2,RNA45SN3,RNA5-8SN1,RNA5-8SN3	rRNA	0	0	0	1538087	753010	0	0	0	0	502133	0	0	199864	0	1378222	0	0	0	1141950	0	0	313027	0	0	987876	0	0	0	0	0
21	8212565	8212731	+	Annotated	RNA5-8SN5	RNA5-8SN5	rRNA	0	0	0	0	0	0	0	0	1105732	0	0	0	0	0	0	0	0	0	0	0	0	0	0	0	0	0	0	310567	0	0
21	8212565	8212732	+	Annotated	URS00004B2C76_9606	RNA45SN1,RNA45SN2,RNA45SN3,RNA5-8SN1,RNA5-8SN2,RNA5-8SN3,RNA5-8SP10	rRNA	0	0	0	0	0	0	0	0	0	0	0	0	0	2199619	0	0	0	0	0	0	0	0	0	0	0	0	0	0	0	0
21	8212565	8212734	+	Annotated	URS000075D341_9606	RNA45SN1,RNA45SN2,RNA45SN3,RNA5-8SN1,RNA5-8SN2,RNA5-8SN3,RNA5-8SP10	rRNA	0	0	0	0	0	0	0	0	0	0	0	0	0	0	0	0	0	0	0	0	0	0	0	0	0	0	0	0	1020034	0
21	8213876	8214032	+	Annotated	URS000037AA55_9606	28S rRNA	piRNA	0	0	0	0	0	8270	0	0	0	0	0	0	0	0	0	18641	0	0	0	0	0	0	0	0	0	0	0	5348	0	0
21	8213878	8213997	+	Annotated	URS00005A612B_9606	RNA28SN2,RNA28SN3,RNA45SN2,RNA45SN3	rRNA	0	0	0	0	0	0	0	0	0	0	0	0	0	0	0	0	0	0	0	0	0	0	0	0	0	0	3091	0	0	0
21	8215792	8215986	+	Annotated	URS00007B9BEA_9606	URS00007B9BEA_9606	piRNA	0	1488	0	0	0	0	0	0	0	7468	0	0	0	0	0	0	0	0	0	0	0	0	0	0	0	0	0	0	0	0
21	8215795	8215981	+	Annotated	URS00002ACB8C_9606	RNA28SN1,RNA28SN2,RNA28SN3,RNA45SN1,RNA45SN2,RNA45SN3	rRNA	0	0	0	0	0	0	0	0	1321	0	4853	2975	1002	0	0	5674	0	0	0	0	3846	0	10050	0	0	0	0	0	0	0
21	8216007	8216060	+	Annotated	URS0000030422_9606	M25940,RNA28SN1,RNA28SN2,RNA28SN3,RNA45SN1,RNA45SN2,RNA45SN3	rRNA	0	0	0	0	0	0	0	0	0	0	0	7	0	0	0	0	0	0	0	0	0	0	0	0	0	0	0	0	0	0
21	8216008	8216051	+	Annotated	URS00002ACB8C_9606	RNA28SN1,RNA28SN2,RNA28SN3,RNA45SN1,RNA45SN2,RNA45SN3	rRNA	71	0	0	0	0	0	0	0	0	0	0	0	0	0	0	0	0	0	0	0	0	0	0	14	0	0	0	8	0	0
21	8216075	8216123	+	Annotated	URS00002ACB8C_9606	RNA28SN1,RNA28SN2,RNA28SN3,RNA45SN1,RNA45SN2,RNA45SN3	rRNA	0	0	0	0	0	0	0	0	0	0	0	0	0	0	0	0	0	0	0	0	0	0	0	0	0	0	0	5	0	0
21	8216134	8216173	+	Annotated	URS00002ACB8C_9606	RNA28SN1,RNA28SN2,RNA28SN3,RNA45SN1,RNA45SN2,RNA45SN3	rRNA	908	0	0	0	789	0	0	0	0	0	0	0	0	0	0	0	0	0	0	0	0	0	0	0	0	0	0	0	0	0
21	8216213	8216480	+	Annotated	URS00002ACB8C_9606	RNA28SN1,RNA28SN2,RNA28SN3,RNA45SN1,RNA45SN2,RNA45SN3	rRNA	0	0	0	0	0	1452	0	0	0	0	0	0	0	0	0	0	0	0	0	0	0	0	0	0	0	2914	729	0	0	0
21	8216368	8216429	+	Annotated	URS00002ACB8C_9606	RNA28SN1,RNA28SN2,RNA28SN3,RNA45SN1,RNA45SN2,RNA45SN3	rRNA	0	3452	0	0	0	0	0	0	1754	0	0	988	0	0	5033	5260	5557	7883	0	5255	1576	0	0	0	0	1371	0	1564	0	0
21	8216551	8216662	+	Annotated	URS0000C873C2_9606	RNA28SN1,RNA28SN2,RNA28SN3,RNA45SN1,RNA45SN2,RNA45SN3	rRNA	0	0	0	0	0	0	0	785	0	0	0	0	0	0	0	0	0	0	0	0	0	0	0	623	0	0	0	0	0	0
21	8216630	8216810	+	Annotated	URS00021659FC_9606	RNA28SN1,RNA28SN2,RNA28SN3,RNA45SN1,RNA45SN2,RNA45SN3	rRNA	3912	0	0	0	0	0	1083	0	0	1001	0	0	2907	0	0	0	1595	0	0	0	0	0	0	469	0	2482	0	0	0	0
21	8216861	8216965	+	Annotated	URS0002162CA8_9606	RNA28SN1,RNA28SN2,RNA28SN3,RNA45SN1,RNA45SN2,RNA45SN3	rRNA	0	192	0	0	0	0	0	0	0	0	0	0	0	0	0	0	0	0	0	55	0	0	0	0	0	0	0	0	0	0
21	8216875	8216988	+	Annotated	URS0002149389_9606	RNA28SN1,RNA28SN2,RNA28SN3,RNA45SN1,RNA45SN2,RNA45SN3	rRNA	0	0	0	0	0	0	81	0	0	0	0	0	0	0	86	0	0	0	183	0	0	0	0	0	0	0	0	0	0	0
21	8216903	8216984	+	Annotated	URS000214A7EE_9606	RNA28SN1,RNA28SN2,RNA28SN3,RNA45SN1,RNA45SN2,RNA45SN3	rRNA	0	0	0	0	0	0	0	0	0	0	323	0	0	128	0	0	0	368	0	0	0	0	0	0	0	0	67	0	0	0
21	8217003	8217062	+	Annotated	URS000215E599_9606	RNA28SN1,RNA28SN2,RNA28SN3,RNA45SN1,RNA45SN2,RNA45SN3	rRNA	0	0	0	0	0	0	0	0	0	0	0	0	0	0	0	0	0	0	0	0	0	0	0	0	0	0	0	0	0	0
21	8217026	8217092	+	Annotated	URS000212BF52_9606	RNA28SN1,RNA28SN2,RNA28SN3,RNA45SN1,RNA45SN2,RNA45SN3	rRNA	0	0	0	0	0	0	0	0	0	0	0	0	0	0	0	0	0	0	0	0	6	0	0	0	0	0	0	0	0	0
21	8217027	8217053	+	Annotated	URS000215E599_9606	RNA28SN1,RNA28SN2,RNA28SN3,RNA45SN1,RNA45SN2,RNA45SN3	rRNA	0	0	0	0	0	0	0	0	0	0	0	0	0	0	0	4	0	0	0	0	0	0	0	0	0	0	0	0	0	0
21	8217066	8217090	+	Annotated	URS0002129529_9606	RNA28SN1,RNA28SN2,RNA28SN3,RNA45SN1,RNA45SN2,RNA45SN3	rRNA	0	0	0	0	0	0	0	0	0	0	0	0	0	0	0	0	0	0	0	0	0	0	6	0	0	0	0	0	0	0
21	8217070	8217093	+	Annotated	URS0002128A40_9606	RNA28SN1,RNA28SN2,RNA28SN3,RNA45SN1,RNA45SN2,RNA45SN3	rRNA	0	0	10	0	0	0	0	0	0	0	0	0	0	0	0	0	0	0	0	0	0	0	0	0	0	0	0	0	0	0
21	8217087	8217174	+	Annotated	URS000212FCC1_9606	RNA28SN1,RNA28SN2,RNA28SN3,RNA45SN1,RNA45SN2,RNA45SN3	rRNA	0	0	0	0	0	0	0	0	0	0	0	0	0	0	0	0	0	527	0	0	0	0	0	0	0	0	0	0	0	0
21	8217087	8217179	+	Annotated	URS000212FCC1_9606	RNA28SN1,RNA28SN2,RNA28SN3,RNA45SN1,RNA45SN2,RNA45SN3	rRNA	0	0	1086	582	0	0	0	2356	0	1237	3347	0	1953	226	0	0	0	0	0	0	92	0	0	0	0	434	0	193	0	0
21	8217089	8217181	+	Annotated	URS000215424F_9606	RNA28SN1,RNA28SN2,RNA28SN3,RNA45SN1,RNA45SN2,RNA45SN3	rRNA	0	0	0	0	0	908	0	0	0	0	0	0	0	0	0	0	0	0	0	0	0	0	0	0	0	0	0	0	0	0
21	8217092	8217150	+	Annotated	URS000003B35A_9606	RNA28SN1,RNA28SN2,RNA28SN3,RNA45SN1,RNA45SN2,RNA45SN3	rRNA	1427	979	0	0	0	0	598	0	0	0	0	284	0	0	126	197	397	0	0	152	0	0	0	154	0	0	102	0	0	2448
21	8217093	8217143	+	Annotated	URS0002156661_9606	RNA28SN1,RNA28SN2,RNA28SN3,RNA45SN1,RNA45SN2,RNA45SN3	rRNA	0	0	0	0	0	0	0	0	0	0	0	0	0	0	0	0	0	0	412	0	0	0	0	0	0	0	0	0	0	0
21	8217099	8217149	+	Annotated	URS0000294F04_9606	URS0000294F04_9606	piRNA	0	0	0	0	0	0	0	0	0	0	0	0	0	0	0	0	0	0	0	0	0	354	0	0	0	0	0	0	434	0
21	8217209	8217267	+	Annotated	URS000213D7E7_9606	RNA28SN1,RNA28SN2,RNA28SN3,RNA45SN1,RNA45SN2,RNA45SN3	rRNA	0	0	110	0	0	105	133	936	17	0	0	259	0	88	120	0	346	460	1112	224	143	128	120	75	0	125	0	383	0	0
21	8217300	8217379	+	Annotated	URS000216F904_9606	RNA28SN1,RNA28SN2,RNA28SN3,RNA45SN1,RNA45SN2,RNA45SN3	rRNA	0	238	34	32	0	0	44	0	43	0	0	15	0	17	0	0	16	0	0	0	0	0	0	13	0	0	0	0	0	0
21	8217372	8217419	+	Annotated	URS000212428D_9606	RNA28SN1,RNA28SN2,RNA28SN3,RNA45SN1,RNA45SN2,RNA45SN3	rRNA	0	0	6	0	0	0	0	0	0	0	0	10	0	0	0	0	0	0	0	0	0	0	0	0	0	0	0	0	0	0
21	8217437	8217616	+	Annotated	URS000217862F_9606	RNA28SN1,RNA28SN2,RNA28SN3,RNA45SN1,RNA45SN2,RNA45SN3	rRNA	2178	3689	0	3593	0	0	0	0	2269	0	0	0	0	0	4655	0	0	0	0	0	0	0	0	0	0	0	0	0	0	0
21	8217455	8217535	+	Annotated	URS000213298E_9606	RNA28SN1,RNA28SN2,RNA28SN3,RNA45SN1,RNA45SN2,RNA45SN3	rRNA	0	0	2083	0	0	0	0	0	0	0	0	0	0	0	0	0	0	0	0	0	2807	1958	0	0	0	0	0	0	0	0
21	8217883	8218014	+	Annotated	URS00008D03E0_9606	RNA28SN1,RNA28SN2,RNA28SN3,RNA45SN1,RNA45SN2,RNA45SN3	rRNA	0	0	0	0	0	0	0	0	0	0	0	0	0	0	0	0	0	0	0	0	133	0	0	0	0	0	0	0	0	0
[truncated: 1,786 more rows]

## Sheet: Close proximity
Table S3B. Small non-coding RNAs in close proximity to known annotation discovered and quantified in colorectal cancer samples.
N=Normal, P=Primary, UP=Unmatched Primary, and M=Metastatic. Values are read counts.
Cluster.chr	Cluster.start	Cluster.end	Cluster.strand	Cluster.class	Feature	External.name	Type	CRC-N1	CRC-N3	CRC-N4	CRC-N5	CRC-P1	CRC-P2	CRC-P3	CRC-P4	CRC-P5	CRC-UP1	CRC-UP2	CRC-UP3	CRC-UP4	LVR-N1	LVR-N2	LVR-N3	LVR-N4	LVR-N5	LVR-N6	LVR-N7	CRC-M1	CRC-M2	CRC-M4	CRC-M5	CRC-M6	CRC-M7	CRC-M8	CRC-M9	CRC-M10	CRC-M11
1	629236	629336	-	Close proximity	URS0000D5C109_9606	LINC00115,LOC101928626	lncRNA	0	0	0	0	0	0	0	9	0	0	0	0	0	0	0	0	0	0	0	0	0	0	0	0	0	0	0	0	0	0
1	629679	629804	-	Close proximity	URS0000D5C109_9606	LINC00115,LOC101928626	lncRNA	0	0	0	0	0	0	0	0	0	0	0	0	0	0	0	0	0	0	0	0	0	0	0	0	0	0	0	0	0	6
1	629971	630018	-	Close proximity	URS00009BD87E_9606	lnc-OR4F16-8	lncRNA	0	0	0	0	0	0	0	0	0	0	0	0	0	0	0	5	0	0	0	0	0	0	0	0	0	0	0	0	0	0
1	630749	630779	+	Close proximity	URS00000133BF_9606	AY713976-001,AY713976-002,AY713976-003	tRNA	0	0	0	0	0	0	0	0	0	0	0	0	0	0	0	0	0	0	0	0	0	0	0	0	0	0	0	0	0	0
1	630802	630844	+	Close proximity	URS00000133BF_9606	AY713976-001,AY713976-002,AY713976-003	tRNA	0	0	6	0	0	0	0	0	0	0	0	0	0	0	0	0	0	0	0	0	0	0	0	0	0	0	0	0	0	0
1	630881	630942	+	Close proximity	URS00007ADE2F_9606	AM711904-003,AM711904-008	tRNA	0	0	7	13	9	14	5	53	0	6	0	0	0	16	0	0	0	26	0	0	11	15	0	0	0	0	0	10	0	0
1	630884	630959	+	Close proximity	URS000058D04B_9606	AY713976-004,AY714005-001,AY714005-002,AY714005-003	tRNA	0	0	0	0	0	0	0	0	0	0	0	0	0	0	0	0	0	0	0	0	0	0	0	0	10	0	0	0	0	0
1	630949	631061	-	Close proximity	URS00008BA18E_9606	lnc-OR4F16-8	lncRNA	0	0	0	0	0	0	270	0	0	0	0	0	0	0	0	0	0	0	0	0	0	0	0	0	0	0	0	0	0	0
1	631216	631264	-	Close proximity	URS00008BA18E_9606	lnc-OR4F16-8	lncRNA	0	0	0	0	7	0	0	0	0	0	0	0	9	0	0	0	0	0	0	0	0	0	0	0	5	0	0	0	0	0
1	631674	631724	-	Close proximity	URS00008BA18E_9606	lnc-OR4F16-8	lncRNA	0	0	0	0	0	0	0	0	0	0	0	0	0	0	0	0	0	0	0	0	0	0	0	0	0	0	0	0	0	5
1	632135	632222	-	Close proximity	URS00009B7048_9606	lnc-OR4F16-8	lncRNA	0	0	0	0	0	0	0	0	0	0	0	0	0	0	0	0	0	0	0	0	0	0	0	0	0	0	0	0	0	7
1	632255	632313	-	Close proximity	URS00009B7048_9606	lnc-OR4F16-8	lncRNA	0	0	0	0	0	0	0	0	0	0	0	0	0	0	0	0	0	0	0	0	0	0	0	0	0	0	0	0	0	6
1	632486	632535	-	Close proximity	URS0000D5C109_9606	LINC00115,LOC101928626	lncRNA	9	11	0	0	12	0	0	15	0	7	0	0	16	0	5	0	0	0	0	0	11	13	0	0	0	0	0	5	0	0
1	632658	632825	-	Close proximity	URS0000D5C109_9606	LINC00115,LOC101928626	lncRNA	0	0	0	0	0	0	0	0	0	0	0	0	27	0	0	0	0	0	0	34	0	0	0	0	0	0	0	0	0	0
1	632760	632817	-	Close proximity	URS0000D5C109_9606	LINC00115,LOC101928626	lncRNA	0	0	0	0	0	0	0	0	0	0	0	0	0	0	0	0	0	0	0	0	0	0	0	0	0	5	0	0	0	0
1	1168999	1169020	+	Close proximity	URS00008BD285_9606	ENSG00000272141	lncRNA	18	6	0	6	0	0	0	0	0	0	0	0	0	0	0	0	0	0	0	0	0	5	0	0	0	0	0	0	6	0
1	7219483	7219504	+	Close proximity	RNU1-8P	RNU1-8P	snRNA	0	0	0	0	0	0	0	0	0	0	0	0	0	0	0	0	0	0	0	0	0	0	0	0	0	0	0	0	0	5
1	8328065	8328099	+	Close proximity	Y_RNA	Y_RNA	misc_RNA	0	0	0	0	0	0	0	0	0	0	0	0	0	0	0	0	0	0	0	0	0	0	0	0	0	0	0	0	0	0
1	9082854	9082881	+	Close proximity	URS000066189C_9606	ENSG00000252404	snoRNA	0	0	0	0	0	0	0	5	0	0	0	0	0	0	0	0	0	0	0	0	0	0	0	0	0	0	0	0	0	5
1	11908293	11908353	+	Close proximity	URS0001BE3560_9606	RNU5E-1	snRNA	0	0	0	0	0	0	0	0	0	8	0	0	0	0	0	0	0	0	0	0	4	0	0	0	0	0	0	0	0	0
1	16513975	16514141	-	Close proximity	URS00008BD061_9606	lnc-NBPF1-5	lncRNA	26	20	0	0	0	15	0	0	0	0	0	15	0	0	0	0	0	0	5	5	0	0	8	6	0	0	0	0	0	0
1	16861988	16862025	+	Close proximity	URS0001A0B376_9606	MN296792	lncRNA	0	5	0	0	0	0	0	0	0	0	0	0	0	0	17	0	0	0	0	0	0	0	0	0	0	0	0	0	0	0
1	16896121	16896195	+	Close proximity	URS00001A347A_9606	cgr_piR_000313	piRNA	0	0	0	0	0	0	0	0	0	0	0	0	0	0	0	0	0	0	0	0	15	0	8	0	0	0	0	0	0	0
1	18909316	18909339	+	Close proximity	URS0001BF7373_9606	HSALNG0001342	misc_RNA	46	49	0	6	60	24	15	13	19	23	13	48	15	7	10	0	0	0	66	17	34	11	11	10	56	27	6	12	65	0
1	23370253	23370300	+	Close proximity	URS00007DFE1C_9606	ZNF436-AS1	lncRNA	31	24	13	32	29	16	131	78	17	58	78	20	45	98	22	85	44	56	61	47	22	58	28	20	52	10	19	38	34	93
1	23370313	23370346	+	Close proximity	URS00007C4FBC_9606	ZNF436-AS1	lncRNA	0	0	0	0	0	0	0	0	0	0	0	0	0	0	0	0	0	0	0	0	0	0	0	0	0	0	0	0	20	0
1	28579740	28579894	-	Close proximity	URS0000D5790B_9606	SNHG12	lncRNA	0	0	0	0	0	0	0	2171	2803	0	1353	1156	0	0	0	0	580	0	0	0	0	0	1205	0	925	1230	0	1083	0	1314
1	28580358	28580512	-	Close proximity	URS0001BF3889_9606	SNHG12	lncRNA	0	0	0	0	0	0	0	0	0	0	0	0	0	0	0	0	0	0	0	0	0	0	0	0	1147	0	0	0	1974	0
1	28580362	28580513	-	Close proximity	URS0000DB6C78_9606	SNHG12	lncRNA	2554	1653	2966	791	1171	5298	3775	4611	3575	3257	2917	3523	902	501	789	736	872	1409	1124	1427	1535	3241	1979	912	0	1732	2455	2590	0	3842
1	28580890	28581053	-	Close proximity	URS0000DBA9ED_9606	SNHG12	lncRNA	0	0	0	0	4393	0	0	0	0	0	0	0	0	0	0	0	0	0	0	0	0	0	0	0	0	0	0	0	0	0
1	36418530	36418580	-	Close proximity	URS0000D6E225_9606	lnc-LSM10-1	lncRNA	57	43	0	36	17	0	0	37	26	0	27	0	60	0	55	43	0	0	81	57	60	0	0	0	0	25	0	0	0	0
1	38604959	38604979	-	Close proximity	URS0001BD707E_9606	HSALNG0002708-001	tRNA	0	0	0	0	0	0	0	0	0	0	10	0	0	0	0	0	0	0	0	0	0	0	0	0	0	0	0	0	0	0
1	39567372	39567412	-	Close proximity	URS0000D6D6BF_9606	lnc-HEYL-5	lncRNA	0	0	0	0	0	0	0	0	0	0	0	0	0	0	0	6	12	0	0	0	0	0	0	0	0	0	0	0	0	0
1	44721772	44721852	-	Close proximity	URS0001BD1FEA_9606	HSALNG0003195	lncRNA	0	0	0	0	11	0	0	0	0	52	0	9	0	0	0	0	0	0	0	0	0	0	0	0	0	0	0	0	123	0
1	53771114	53771154	-	Close proximity	SNORA58	SNORA58	snoRNA	0	0	0	23	0	0	0	0	0	0	0	0	0	0	0	47	63	0	0	0	0	0	0	0	0	0	0	0	0	0
1	68183614	68183639	+	Close proximity	URS00019E851E_9606	MN308744	lncRNA	6	0	6	0	0	0	0	0	0	0	0	0	0	0	0	0	0	0	0	0	0	0	0	0	0	0	0	0	0	0
1	82243489	82243508	+	Close proximity	URS0001BD7D67_9606	HSALNG0004730-001	lncRNA	0	0	0	0	0	0	0	0	0	0	34	0	0	0	0	0	0	0	0	0	0	0	0	0	0	0	0	0	0	0
1	91387222	91387357	-	Close proximity	URS000090DF6D_9606	RF02543-001	tRNA	8156	1276	0	0	6738	0	0	0	0	0	0	0	13467	0	0	691	0	987	0	0	0	0	0	0	0	0	0	0	0	0
1	95482259	95482281	+	Close proximity	URS00008BF3D8_9606	lnc-RWDD3-1-002	lncRNA	0	0	0	0	0	0	6	0	0	0	0	0	0	0	0	0	0	0	0	0	0	0	0	0	0	0	0	0	0	0
1	98115241	98115265	+	Close proximity	URS0000D5C700_9606	LINC01776	lncRNA	0	0	0	0	0	0	0	0	0	0	0	0	0	0	0	0	0	0	0	0	8	0	0	0	0	0	0	0	0	0
1	101133314	101133341	+	Close proximity	URS00008B60E7_9606	lnc-S1PR1-9	lncRNA	0	0	0	0	0	0	0	5	0	0	0	0	0	0	0	0	0	0	0	0	0	0	0	0	0	0	0	0	0	5
1	101753569	101753589	+	Close proximity	URS00009C605B_9606	LINC01709	lncRNA	0	0	0	0	0	0	0	0	0	0	8	0	0	0	0	0	0	0	0	0	0	0	0	0	0	0	0	0	0	0
1	107570799	107570850	-	Close proximity	URS000097CDD0_9606	RF02543-002	tRNA	0	0	0	0	0	0	0	0	0	0	0	0	5	6	0	0	0	0	0	5	0	0	0	0	0	0	0	0	0	0
1	110043972	110044021	+	Close proximity	URS0001BF6245_9606	HSALNG0005944	misc_RNA	0	0	0	0	0	0	0	0	0	6	0	0	0	0	0	0	0	0	0	0	0	0	6	0	0	0	0	0	0	0
1	111446796	111446846	+	Close proximity	URS0001BDE681_9606	HSALNG0006051	lncRNA	0	0	0	0	0	0	0	0	0	0	0	0	0	0	0	0	0	0	0	0	0	0	0	0	0	0	0	0	0	0
1	119161439	119161461	-	Close proximity	URS0001BD1337_9606	HSALNG0006468-002	misc_RNA	0	0	0	0	0	0	0	0	0	0	0	0	0	0	0	0	8	0	0	0	0	0	0	0	0	0	0	0	0	0
1	120844171	120844342	-	Close proximity	URS00019E007C_9606	MN296860	lncRNA	0	34	0	0	0	0	0	0	0	0	0	0	0	0	0	0	0	0	0	8	9	0	0	0	10	0	0	0	0	0
1	121006692	121006721	-	Close proximity	URS00007872BE_9606	lnc-FAM72B-19	lncRNA	0	0	0	0	0	0	0	0	0	0	0	0	0	0	0	0	0	0	0	0	0	0	0	0	0	0	0	0	0	0
1	121016804	121016920	-	Close proximity	URS00007872BE_9606	lnc-FAM72B-19	lncRNA	0	620	0	0	0	0	0	0	374	0	0	959	0	0	0	0	0	0	0	0	0	0	0	0	0	1375	0	1162	0	0
1	121016882	121016916	-	Close proximity	URS00007872BE_9606	lnc-FAM72B-19	lncRNA	893	0	613	892	1184	272	356	2482	0	1811	3072	0	1606	1398	470	819	1161	2143	2565	1129	448	1102	1328	273	397	0	975	0	254	3009
1	121020724	121020781	-	Close proximity	URS00007872BE_9606	lnc-FAM72B-19	lncRNA	0	0	0	0	0	0	0	0	0	0	0	0	0	0	0	0	0	0	0	0	0	0	0	0	0	0	0	0	0	0
1	121327341	121327423	+	Close proximity	URS00005BC3CA_9606	HE855939-001,HE855939-002	snRNA	0	0	0	0	0	0	0	0	0	0	0	0	0	0	0	0	20	0	0	0	0	0	0	0	0	0	0	0	0	0
1	143729383	143729506	-	Close proximity	URS0001BE56A3_9606	HSALNG0006926	lncRNA	0	0	0	0	0	0	16	0	0	0	0	0	11	0	13	0	0	0	11	0	0	0	0	0	0	0	0	0	0	0
1	145459650	145459835	+	Close proximity	URS0000EAFD7B_9606	HSALNG0006752-001,HSALNG0006752-002,HSALNG0006752-003,HSALNG0006752-004,HSALNG0006752-005,HSALNG0006752-006,HSALNG0006752-007,HSALNG0006752-008,HSALNG0006752-009,HSALNG0006752-010,HSALNG0006752-011,HSALNG0006752-012,HSALNG0006752-013,HSALNG0006752-014,HSALNG0006752-015,HSALNG0006752-016,HSALNG0006752-017,HSALNG0006752-018,HSALNG0006752-019,HSALNG0006752-020,HSALNG0006752-021,HSALNG0006752-022,HSA…	lncRNA	6	0	0	0	0	0	0	0	0	0	0	0	0	5	0	0	0	0	5	11	7	0	0	0	0	6	0	0	8	0
1	145465605	145465732	-	Close proximity	URS0000EAD01C_9606	HSALNG0006639-001,HSALNG0006639-002,HSALNG0006639-003,HSALNG0006639-004,HSALNG0006639-006,HSALNG0006639-007,HSALNG0006639-008,HSALNG0006639-009,HSALNG0006689-001,HSALNG0006689-002,HSALNG0006689-003,HSALNG0006689-008,HSALNG0006689-009,HSALNG0006689-010,HSALNG0006689-012,HSALNG0006689-013,HSALNG0006689-014,HSALNG0006751-001,HSALNG0006751-002,HSALNG0006751-003	lncRNA	5	0	0	0	20	10	7	24	8	31	5	14	17	0	21	14	0	24	7	8	0	8	8	0	13	13	5	9	85	14
1	145475364	145475407	-	Close proximity	URS0000EAD01C_9606	HSALNG0006639-001,HSALNG0006639-002,HSALNG0006639-003,HSALNG0006639-004,HSALNG0006639-006,HSALNG0006639-007,HSALNG0006639-008,HSALNG0006639-009,HSALNG0006689-001,HSALNG0006689-002,HSALNG0006689-003,HSALNG0006689-008,HSALNG0006689-009,HSALNG0006689-010,HSALNG0006689-012,HSALNG0006689-013,HSALNG0006689-014,HSALNG0006751-001,HSALNG0006751-002,HSALNG0006751-003	lncRNA	0	0	0	0	0	0	0	0	0	0	0	0	0	0	0	0	0	0	0	0	0	0	0	0	0	0	0	0	0	0
1	146037104	146037160	+	Close proximity	URS000034AAC2_9606	TRG-TCC2-1,TRG-TCC2-2,TRG-TCC2-3,TRG-TCC2-4,TRG-TCC2-5,TRG-TCC2-6	tRNA	0	0	5	6	0	0	0	0	0	5	0	0	8	0	7	0	8	0	0	0	0	0	0	0	0	0	0	8	0	0
1	146376941	146377134	+	Close proximity	URS00001A347A_9606	cgr_piR_000313	piRNA	0	13	0	0	0	0	0	0	0	0	0	0	0	0	0	0	0	0	0	0	0	0	0	0	0	0	0	0	0	0
1	147073295	147073331	+	Close proximity	URS000044BAE3_9606	TRH-GTG1-1,TRH-GTG1-2,TRH-GTG1-3,TRH-GTG1-4,TRH-GTG1-5,TRH-GTG1-6,TRH-GTG1-7,TRH-GTG1-8,TRH-GTG1-9	tRNA	0	0	0	0	0	0	0	0	0	0	0	0	0	0	0	0	7	0	0	0	0	0	0	0	0	0	0	0	0	0
1	148020473	148020509	+	Close proximity	URS0000EF0432_9606	LINC02804	lncRNA	0	0	0	0	0	0	0	6	0	7	9	0	7	8	0	6	0	8	11	0	0	0	0	0	0	0	0	0	0	7
1	148038741	148038802	-	Close proximity	RNVU1-7	RNVU1-7	snRNA	0	0	0	0	0	0	0	0	0	0	0	0	0	0	0	0	0	0	0	0	0	0	76	0	0	0	0	0	944	0
1	148281345	148281366	+	Close proximity	URS0001BCA906_9606	lnc-GPR89B-11	lncRNA	0	0	0	0	0	0	0	0	0	0	0	8	0	0	0	0	0	0	0	0	0	0	0	0	0	0	16	0	0	0
1	148281430	148281472	+	Close proximity	URS0001BCA906_9606	lnc-GPR89B-11	lncRNA	0	0	0	0	0	0	0	0	0	58	10	0	0	0	0	0	0	0	0	0	27	0	0	0	9	0	0	0	0	0
1	148302697	148302734	-	Close proximity	URS0001BCDBCD_9606	LINC01731	lncRNA	0	0	0	0	0	0	0	0	0	58	10	0	88	0	0	0	0	0	0	0	27	0	0	0	9	44	0	0	0	0
1	148302803	148302824	-	Close proximity	URS0001BCDBCD_9606	LINC01731	lncRNA	19	0	9	8	5	0	0	0	7	45	0	7	0	5	24	0	0	0	9	0	66	148	0	0	32	0	13	72	58	0
1	148334559	148334752	-	Close proximity	URS0000AA9958_9606	LINC01138	lncRNA	0	0	0	7	0	0	0	0	8	0	0	0	0	0	0	0	0	0	0	0	0	0	0	0	0	0	0	0	0	0
1	148334673	148334767	-	Close proximity	URS0000AA9958_9606	LINC01138	lncRNA	0	0	0	0	0	0	0	0	0	0	0	0	0	0	0	0	5	0	0	5	0	0	0	5	0	8	0	0	0	0
1	148388488	148388550	-	Close proximity	URS0000A7D0CE_9606	LINC01138	lncRNA	0	0	0	0	0	0	0	0	0	0	0	0	0	0	0	5	0	0	0	0	0	0	0	0	0	0	0	0	0	0
1	149698475	149698504	-	Close proximity	URS0000761849_9606	lnc-HIST2H2BF-3	lncRNA	0	0	0	0	0	0	0	0	0	0	0	0	0	0	0	0	0	0	0	0	0	0	0	0	0	0	0	0	0	0
1	149708696	149708731	-	Close proximity	URS0000761849_9606	lnc-HIST2H2BF-3	lncRNA	0	0	0	0	0	0	0	0	0	7	0	0	0	0	0	0	0	0	0	0	0	7	0	0	0	0	0	0	0	0
1	150045401	150045431	-	Close proximity	URS0001BD68B9_9606	ENSG00000285184	lncRNA	0	0	0	0	0	0	0	0	0	0	0	0	0	0	0	0	0	0	0	0	0	0	0	0	0	0	0	0	0	0
1	153671301	153671337	+	Close proximity	URS00019CBFB3_9606	MN296879	lncRNA	0	0	0	0	5	0	0	0	0	0	0	0	0	0	0	0	0	0	0	0	0	0	0	0	0	0	0	0	0	0
1	155679106	155679143	-	Close proximity	URS00008E3997_9606	SCARNA26A,SCARNA26B	snoRNA	0	0	0	0	0	0	0	0	0	0	0	0	0	0	0	0	0	0	0	0	0	0	0	0	0	8	0	0	0	0
1	155925932	155926086	-	Close proximity	SCARNA4	SCARNA4	scaRNA	602	387	476	72	238	604	245	845	1256	520	202	512	152	242	139	152	561	487	139	263	257	758	190	181	206	414	447	310	278	833
1	156484096	156484180	-	Close proximity	URS00009C2F30_9606	lnc-IQGAP3-2-002	lncRNA	0	0	0	5	0	0	0	0	0	0	0	0	8	0	0	0	0	6	0	0	0	0	0	0	4	0	0	5	0	0
1	159352292	159352313	-	Close proximity	URS0001BDBFE9_9606	ENSG00000228560	lncRNA	0	0	0	0	0	0	6	0	0	20	0	0	0	0	0	0	0	0	0	0	0	0	0	0	0	0	0	0	0	0
1	161422124	161422165	-	Close proximity	URS0001D47D05_9606	ENSG00000230555,ENSG00000287126,HSALNG0007924,HSALNG0028885,HSALNG0060016,MK280221-016,MK280221-017,MK280221-028,MK280269-001,MK280269-002,MK280269-003,MK280269-004,MK280269-005,MK280269-006,MK280269-007,MK280269-008,MK280269-009,MK280269-010,MK280269-011,MK280269-012,MK280269-013,MK280269-014,MK280269-015,MK280269-016,MK280269-017,MK280269-018,MK280269-019,MK280269-020,MK280269-021,MK280269-022,…	lncRNA	0	0	0	218	0	0	0	0	0	0	0	0	0	0	0	0	0	0	0	0	151	0	0	0	0	115	0	0	0	0
1	161428070	161428103	-	Close proximity	URS0001D47D05_9606	ENSG00000230555,ENSG00000287126,HSALNG0007924,HSALNG0028885,HSALNG0060016,MK280221-016,MK280221-017,MK280221-028,MK280269-001,MK280269-002,MK280269-003,MK280269-004,MK280269-005,MK280269-006,MK280269-007,MK280269-008,MK280269-009,MK280269-010,MK280269-011,MK280269-012,MK280269-013,MK280269-014,MK280269-015,MK280269-016,MK280269-017,MK280269-018,MK280269-019,MK280269-020,MK280269-021,MK280269-022,…	lncRNA	0	0	0	0	0	0	0	0	0	0	0	0	0	0	0	0	0	0	0	0	0	0	0	0	0	0	0	0	0	0
1	161440153	161440242	-	Close proximity	URS0001D47D05_9606	ENSG00000230555,ENSG00000287126,HSALNG0007924,HSALNG0028885,HSALNG0060016,MK280221-016,MK280221-017,MK280221-028,MK280269-001,MK280269-002,MK280269-003,MK280269-004,MK280269-005,MK280269-006,MK280269-007,MK280269-008,MK280269-009,MK280269-010,MK280269-011,MK280269-012,MK280269-013,MK280269-014,MK280269-015,MK280269-016,MK280269-017,MK280269-018,MK280269-019,MK280269-020,MK280269-021,MK280269-022,…	lncRNA	8	9	0	0	0	0	0	0	0	6	0	5	0	0	0	0	6	0	10	5	0	5	0	0	0	5	0	0	0	0
1	161440188	161440213	-	Close proximity	URS0001D47D05_9606	ENSG00000230555,ENSG00000287126,HSALNG0007924,HSALNG0028885,HSALNG0060016,MK280221-016,MK280221-017,MK280221-028,MK280269-001,MK280269-002,MK280269-003,MK280269-004,MK280269-005,MK280269-006,MK280269-007,MK280269-008,MK280269-009,MK280269-010,MK280269-011,MK280269-012,MK280269-013,MK280269-014,MK280269-015,MK280269-016,MK280269-017,MK280269-018,MK280269-019,MK280269-020,MK280269-021,MK280269-022,…	lncRNA	0	0	7	0	0	0	0	0	0	0	0	0	0	0	0	0	0	0	0	0	11	0	0	5	0	0	0	0	0	0
1	161447170	161447302	-	Close proximity	URS0001D47D05_9606	ENSG00000230555,ENSG00000287126,HSALNG0007924,HSALNG0028885,HSALNG0060016,MK280221-016,MK280221-017,MK280221-028,MK280269-001,MK280269-002,MK280269-003,MK280269-004,MK280269-005,MK280269-006,MK280269-007,MK280269-008,MK280269-009,MK280269-010,MK280269-011,MK280269-012,MK280269-013,MK280269-014,MK280269-015,MK280269-016,MK280269-017,MK280269-018,MK280269-019,MK280269-020,MK280269-021,MK280269-022,…	lncRNA	5	13	8	0	28	12	13	22	6	39	37	7	25	28	14	17	36	23	0	26	15	15	31	6	0	11	20	28	7	16
1	161447569	161447646	-	Close proximity	URS0001D47D05_9606	ENSG00000230555,ENSG00000287126,HSALNG0007924,HSALNG0028885,HSALNG0060016,MK280221-016,MK280221-017,MK280221-028,MK280269-001,MK280269-002,MK280269-003,MK280269-004,MK280269-005,MK280269-006,MK280269-007,MK280269-008,MK280269-009,MK280269-010,MK280269-011,MK280269-012,MK280269-013,MK280269-014,MK280269-015,MK280269-016,MK280269-017,MK280269-018,MK280269-019,MK280269-020,MK280269-021,MK280269-022,…	lncRNA	0	0	0	0	0	0	0	0	0	0	0	0	0	5	0	0	7	0	0	0	0	0	0	0	0	0	0	0	0	0
1	161454550	161454681	-	Close proximity	URS0001D47D05_9606	ENSG00000230555,ENSG00000287126,HSALNG0007924,HSALNG0028885,HSALNG0060016,MK280221-016,MK280221-017,MK280221-028,MK280269-001,MK280269-002,MK280269-003,MK280269-004,MK280269-005,MK280269-006,MK280269-007,MK280269-008,MK280269-009,MK280269-010,MK280269-011,MK280269-012,MK280269-013,MK280269-014,MK280269-015,MK280269-016,MK280269-017,MK280269-018,MK280269-019,MK280269-020,MK280269-021,MK280269-022,…	lncRNA	0	13	0	0	0	12	0	0	0	0	0	0	0	0	0	17	0	0	0	0	0	0	0	6	0	11	0	0	0	0
1	161454950	161455027	-	Close proximity	URS0001D47D05_9606	ENSG00000230555,ENSG00000287126,HSALNG0007924,HSALNG0028885,HSALNG0060016,MK280221-016,MK280221-017,MK280221-028,MK280269-001,MK280269-002,MK280269-003,MK280269-004,MK280269-005,MK280269-006,MK280269-007,MK280269-008,MK280269-009,MK280269-010,MK280269-011,MK280269-012,MK280269-013,MK280269-014,MK280269-015,MK280269-016,MK280269-017,MK280269-018,MK280269-019,MK280269-020,MK280269-021,MK280269-022,…	lncRNA	0	0	0	0	0	0	0	0	0	0	0	0	0	5	0	0	7	0	0	0	0	0	0	0	0	0	0	0	0	0
1	161461961	161462092	-	Close proximity	URS0001D47D05_9606	ENSG00000230555,ENSG00000287126,HSALNG0007924,HSALNG0028885,HSALNG0060016,MK280221-016,MK280221-017,MK280221-028,MK280269-001,MK280269-002,MK280269-003,MK280269-004,MK280269-005,MK280269-006,MK280269-007,MK280269-008,MK280269-009,MK280269-010,MK280269-011,MK280269-012,MK280269-013,MK280269-014,MK280269-015,MK280269-016,MK280269-017,MK280269-018,MK280269-019,MK280269-020,MK280269-021,MK280269-022,…	lncRNA	0	13	0	0	0	12	0	0	0	0	0	0	0	0	0	0	0	0	0	0	0	0	0	6	0	11	0	0	0	0
1	161462360	161462437	-	Close proximity	URS0001D47D05_9606	ENSG00000230555,ENSG00000287126,HSALNG0007924,HSALNG0028885,HSALNG0060016,MK280221-016,MK280221-017,MK280221-028,MK280269-001,MK280269-002,MK280269-003,MK280269-004,MK280269-005,MK280269-006,MK280269-007,MK280269-008,MK280269-009,MK280269-010,MK280269-011,MK280269-012,MK280269-013,MK280269-014,MK280269-015,MK280269-016,MK280269-017,MK280269-018,MK280269-019,MK280269-020,MK280269-021,MK280269-022,…	lncRNA	0	0	0	0	0	0	0	0	0	0	0	0	0	5	0	0	7	0	0	0	0	0	0	0	0	0	0	0	0	0
1	161469341	161469472	-	Close proximity	URS0001D47D05_9606	ENSG00000230555,ENSG00000287126,HSALNG0007924,HSALNG0028885,HSALNG0060016,MK280221-016,MK280221-017,MK280221-028,MK280269-001,MK280269-002,MK280269-003,MK280269-004,MK280269-005,MK280269-006,MK280269-007,MK280269-008,MK280269-009,MK280269-010,MK280269-011,MK280269-012,MK280269-013,MK280269-014,MK280269-015,MK280269-016,MK280269-017,MK280269-018,MK280269-019,MK280269-020,MK280269-021,MK280269-022,…	lncRNA	0	13	0	0	0	12	0	0	0	0	0	0	0	0	0	0	0	0	0	0	0	0	0	6	0	11	0	0	0	0
1	161469741	161469809	-	Close proximity	URS0001D47D05_9606	ENSG00000230555,ENSG00000287126,HSALNG0007924,HSALNG0028885,HSALNG0060016,MK280221-016,MK280221-017,MK280221-028,MK280269-001,MK280269-002,MK280269-003,MK280269-004,MK280269-005,MK280269-006,MK280269-007,MK280269-008,MK280269-009,MK280269-010,MK280269-011,MK280269-012,MK280269-013,MK280269-014,MK280269-015,MK280269-016,MK280269-017,MK280269-018,MK280269-019,MK280269-020,MK280269-021,MK280269-022,…	lncRNA	0	0	0	0	0	0	0	0	0	0	0	0	0	0	0	0	7	0	0	0	0	0	0	0	0	0	0	0	0	0
1	161530239	161530428	-	Close proximity	URS0000D57907_9606	lnc-FCGR3A-4	lncRNA	6	11	7	5	0	9	0	0	0	13	14	0	12	0	13	8	30	5	14	8	6	0	7	0	0	12	11	8	5	0
1	161612708	161612741	+	Close proximity	URS000062D4E8_9606	TRE-TTC5-1	tRNA	0	0	0	0	0	0	0	0	0	0	0	0	0	0	0	0	0	0	0	0	0	0	0	0	0	35	0	0	0	0
1	161621659	161621691	+	Close proximity	URS00006C6310_9606	TRN-GTT17-1	tRNA	0	12	0	0	0	0	0	0	0	0	0	0	0	0	0	0	0	0	0	0	0	0	0	0	0	0	0	0	0	0
1	167006047	167006081	+	Close proximity	RNA5SP65	RNA5SP65	rRNA	0	0	0	0	0	0	0	0	0	0	0	0	0	0	0	0	0	0	0	0	0	0	0	0	0	0	0	0	0	6
1	167715386	167715566	-	Close proximity	URS00008B277F_9606	lnc-ADCY10-2	lncRNA	0	10	0	0	0	0	0	0	0	5	0	0	0	6	0	0	0	0	5	0	0	0	0	0	0	0	0	0	0	0
1	171101734	171101759	-	Close proximity	URS0001BECC2B_9606	ENSG00000231424	lncRNA	0	0	0	0	0	0	0	0	0	0	0	0	5	0	0	0	9	0	0	0	0	0	0	0	0	0	0	0	0	0
1	173865600	173865686	-	Close proximity	URS00008B4DAD_9606	GAS5	lncRNA	6803	0	0	0	0	0	0	0	0	0	0	0	3694	0	0	0	0	0	0	1729	0	0	0	0	0	0	0	0	0	0
1	173865746	173865775	-	Close proximity	URS00008C3A01_9606	GAS5	lncRNA	0	0	0	0	11	0	0	9	0	0	0	0	0	0	0	0	0	0	0	0	5	0	0	5	9	0	0	0	0	0
1	173866858	173866939	-	Close proximity	URS00008C2E96_9606	GAS5	lncRNA	2215	0	0	0	0	0	0	0	0	0	0	0	3632	0	0	0	0	0	0	0	5604	0	0	0	0	0	0	0	0	0
1	173866868	173866939	-	Close proximity	URS0000D5C3C1_9606	GAS5	lncRNA	0	3257	0	0	0	0	0	0	0	0	2866	0	0	1488	2405	2893	2152	2711	1384	1283	0	0	0	0	0	3420	0	0	0	0
1	175968516	175968540	-	Close proximity	URS0000D6E784_9606	lnc-COP1-6	lncRNA	0	0	0	26	0	0	0	0	0	0	0	0	0	0	0	0	0	0	0	0	0	0	0	0	0	0	0	0	0	0
1	198858917	198858949	-	Close proximity	URS0000EF09B9_9606	MIR181A1HG	lncRNA	0	0	0	0	0	0	0	0	0	0	250	0	0	154	0	150	0	232	261	0	0	316	265	621	0	0	0	0	0	0
1	198859065	198859092	-	Close proximity	URS0000EF09B9_9606	MIR181A1HG	lncRNA	146	0	0	0	116	0	137	0	0	81	0	0	195	22	0	0	59	39	84	0	0	0	44	95	64	0	57	92	0	0
1	198859098	198859130	-	Close proximity	URS0000EF09B9_9606	MIR181A1HG	lncRNA	3426	2280	4322	2389	0	1997	2657	4178	1373	1907	0	2562	4581	904	1297	859	1365	1379	1354	996	0	0	881	3010	1084	3632	2097	3496	0	0
1	203729578	203729608	+	Close proximity	SNORA77	SNORA77	snoRNA	0	0	107	75	0	0	0	0	0	0	0	0	159	0	0	0	0	0	0	0	0	0	0	0	0	0	0	0	0	22
1	204506565	204506699	+	Close proximity	URS0000D5A196_9606	lnc-MDM4-11	lncRNA	0	0	0	0	0	0	0	0	0	0	0	0	0	14	0	0	0	0	0	0	0	0	0	0	0	25	0	0	0	0
1	204562406	204562450	-	Close proximity	URS0001BE4135_9606	HSALNG0009883	lncRNA	0	0	0	0	0	0	0	0	0	0	0	0	128	0	0	0	0	0	0	0	41	43	0	0	101	116	0	0	36	53
1	220118198	220118227	-	Close proximity	URS00008B9417_9606	lnc-RAB3GAP2-1	lncRNA	0	0	0	0	0	0	0	0	0	0	0	0	0	0	0	0	0	0	0	0	0	0	0	0	0	0	0	0	0	82338
1	220200577	220200676	-	Close proximity	URS00009BB0FF_9606	lnc-BPNT1-2	lncRNA	0	0	0	0	0	0	0	18	0	0	0	0	0	0	0	0	0	0	0	22	0	0	0	0	0	0	0	0	0	0
1	221437246	221437268	+	Close proximity	URS0001BD4BBB_9606	ENSG00000286398	lncRNA	0	0	0	0	0	0	0	0	0	0	0	0	0	0	0	0	0	0	0	0	7	0	0	0	0	0	0	0	0	0
1	224000820	224000858	+	Close proximity	URS0000D5C8C0_9606	ENSG00000278467	lncRNA	0	0	0	0	0	0	0	0	0	0	0	0	5	0	0	0	0	0	0	0	0	0	0	0	0	0	0	0	0	0
1	225999632	225999655	+	Close proximity	URS0001BE5C7D_9606	HSALNG0011037	misc_RNA	0	0	0	0	0	5	0	0	0	0	0	0	0	0	0	0	0	0	0	0	0	0	0	0	0	0	0	0	0	0
1	225999635	225999682	+	Close proximity	URS0001BE5C7D_9606	HSALNG0011037	misc_RNA	0	0	0	0	7	0	0	0	0	0	0	0	0	0	0	0	0	0	0	0	0	0	0	0	0	0	0	0	0	0
1	227561283	227561303	+	Close proximity	RNA5SP77	RNA5SP77	rRNA	0	0	0	0	0	0	0	0	0	0	0	0	0	0	0	0	0	0	0	0	0	10	0	0	0	0	0	0	0	0
1	228555800	228555822	+	Close proximity	RNA5SP19	RNA5SP19	rRNA	0	0	0	0	0	0	0	0	0	0	0	0	6	0	0	0	0	0	0	0	0	0	0	0	6	0	0	0	0	0
1	237603250	237603331	+	Close proximity	URS0001BF4535_9606	HSALNG0011809	lncRNA	0	0	0	0	13	0	0	0	0	0	0	0	0	0	0	0	0	0	0	0	0	0	0	0	0	6	0	0	0	0
1	245750880	245750901	-	Close proximity	URS00008C0C8F_9606	lnc-SMYD3-6	lncRNA	15	11	33	0	0	19	0	22	0	0	0	0	11	0	0	0	14	43	0	0	0	9	0	0	6	12	0	12	15	0
1	247369536	247369556	+	Close proximity	URS0001D47D05_9606	ENSG00000230555,ENSG00000287126,HSALNG0007924,HSALNG0028885,HSALNG0060016,MK280221-016,MK280221-017,MK280221-028,MK280269-001,MK280269-002,MK280269-003,MK280269-004,MK280269-005,MK280269-006,MK280269-007,MK280269-008,MK280269-009,MK280269-010,MK280269-011,MK280269-012,MK280269-013,MK280269-014,MK280269-015,MK280269-016,MK280269-017,MK280269-018,MK280269-019,MK280269-020,MK280269-021,MK280269-022,…	lncRNA	7	0	18	0	5	8	0	9	0	0	0	6	5	0	0	0	7	0	7	0	0	5	0	0	0	0	5	0	0	0
1	248873892	248873971	+	Close proximity	URS0001BCDCCF_9606	HSALNG0012321-001	lncRNA	0	0	0	0	0	0	0	0	0	0	0	0	0	19	0	37	0	0	0	0	0	0	0	0	0	0	0	88	0	0
1	248874319	248874431	+	Close proximity	URS00019C78F4_9606	HSALNG0012321-001	lncRNA	0	0	0	0	0	0	0	0	6	0	0	0	0	0	0	0	0	0	0	0	0	0	0	0	0	0	0	0	0	0
10	282094	282125	-	Close proximity	RNA5SP298	RNA5SP298	rRNA	0	0	0	0	0	0	0	0	0	0	0	0	0	0	0	0	4	0	0	0	0	0	0	0	0	0	0	0	0	0
10	19633678	19633709	-	Close proximity	URS00007202B6_9606	RF00001-035	rRNA	19	15	14	9	47	7	0	16	0	27	0	0	109	30	12	12	18	12	20	13	18	0	0	0	216	134	0	13	41	27
10	19633679	19633699	-	Close proximity	URS0001BD2CD7_9606	HSALNG0076523	lncRNA	0	0	0	0	0	0	22	0	0	0	0	0	0	0	0	0	0	0	0	0	0	42	22	44	0	0	0	0	0	0
10	22229472	22229556	-	Close proximity	URS00008BC03A_9606	lnc-EBLN1-1	lncRNA	0	0	4	0	0	0	0	0	0	0	0	0	0	0	0	0	0	0	0	10	0	0	0	0	0	0	0	14	0	0
10	22997322	22997444	+	Close proximity	URS0000661831_9606	RF00001-036	rRNA	0	0	0	0	0	0	0	0	0	0	0	0	0	0	0	0	0	0	0	0	0	0	0	0	0	0	0	0	9	0
10	28486847	28486894	-	Close proximity	URS0001BCDA33_9606	LINC02652	lncRNA	0	0	0	0	0	0	0	7	0	0	0	0	0	0	0	0	0	0	0	0	0	0	0	0	0	0	0	0	0	5
10	36434551	36434603	-	Close proximity	URS000072BB88_9606	RF00005-031	tRNA	0	0	0	0	0	0	0	0	0	0	0	50	132	0	0	0	0	0	0	0	0	0	0	0	0	0	128	0	0	0
10	36626015	36626044	-	Close proximity	URS0001BD38B2_9606	HSALNG0077325	lncRNA	0	0	0	0	0	0	0	0	0	0	0	0	7	0	0	0	0	0	0	0	0	0	0	0	0	0	0	0	0	0
10	38394776	38394814	-	Close proximity	URS00008C3DB3_9606	lnc-ZNF25-3	lncRNA	0	0	0	0	0	0	0	0	0	0	0	0	5	0	0	0	0	0	0	0	0	0	0	0	0	0	0	0	0	0
10	59688337	59688360	-	Close proximity	URS00008C2FEC_9606	lnc-MRLN-1	lncRNA	0	0	0	0	5	0	0	0	0	0	0	0	8	0	0	0	0	0	0	0	0	0	0	0	6	7	0	0	0	0
10	78896037	78896056	+	Close proximity	URS0000EBDEB1_9606	HSALNG0079116-002	lncRNA	17	0	0	0	0	0	0	0	0	0	0	0	0	0	0	0	0	0	0	0	0	0	0	0	0	0	0	0	0	0
10	88585629	88585667	-	Close proximity	URS0000641C1B_9606	ENSG00000201548	misc_RNA	0	0	0	0	0	0	0	0	0	0	0	0	0	0	0	0	0	0	0	0	0	0	0	0	0	0	0	0	0	0
10	89592790	89592915	-	Close proximity	URS000008F0CF_9606	MIR107	misc_RNA	0	0	0	0	0	0	0	0	0	0	0	0	0	0	0	0	5	0	0	0	0	0	0	0	0	0	0	0	0	0
10	95176747	95176777	-	Close proximity	URS0001BFA464_9606	ENSG00000234026,ENSG00000288526	lncRNA	15	9	8	9	7	12	20	14	10	0	6	13	21	0	11	5	16	9	14	16	20	5	0	7	6	0	5	0	10	0
10	95177841	95177866	-	Close proximity	URS0001BFA464_9606	ENSG00000234026,ENSG00000288526	lncRNA	7	6	29	13	0	79	0	0	0	0	0	18	8	0	0	0	7	6	35	0	0	0	0	0	8	0	0	0	0	0
10	95984018	95984039	-	Close proximity	URS0000D5A17F_9606	ENTPD1-AS1	lncRNA	0	0	0	0	0	0	0	0	0	0	0	0	0	0	0	0	0	0	0	0	5	0	0	5	0	0	0	0	0	0
10	100237045	100237141	-	Close proximity	URS0001BECE6A_9606	SNORA12	snoRNA	0	6	0	6	0	0	0	0	0	5	0	7	7	9	8	0	0	7	5	0	0	0	5	5	0	8	5	0	0	0
10	101364987	101365028	-	Close proximity	URS0000584C26_9606	ENSG00000273709,ENSG00000274062,ENSG00000274432,ENSG00000274452,ENSG00000274862,ENSG00000275219,ENSG00000275616,ENSG00000276596,ENSG00000277903,ENSG00000278048,ENSG00000278591,ENSG00000278774,RF00004-017,RF00004-022,RNU2-1	snRNA	0	5	0	0	0	0	0	0	0	0	0	0	0	0	0	0	0	0	0	0	0	0	0	0	0	0	0	0	0	0
10	101601423	101601448	-	Close proximity	URS0001BCEE0C_9606	HSALNG0080228	lncRNA	47	26	36	20	0	0	17	13	8	16	0	11	34	0	0	0	0	0	12	0	31	0	6	8	34	5	7	0	0	17
10	108404038	108404060	-	Close proximity	URS0001BE7BA1_9606	ENSG00000203434,LINC01435	lncRNA	0	0	0	0	0	0	0	0	0	0	0	0	10	0	0	0	0	0	0	0	7	0	0	0	0	0	0	0	0	0
10	119060009	119060072	-	Close proximity	URS00009B0391_9606	lnc-EIF3A-3	lncRNA	0	0	0	0	0	0	0	0	0	0	0	0	5	0	0	0	0	0	0	0	0	0	0	0	0	0	0	0	0	0
10	119060049	119060138	-	Close proximity	URS00009B0391_9606	lnc-EIF3A-3	lncRNA	0	0	10	0	0	0	0	0	0	0	0	0	0	0	0	0	0	6	0	0	0	0	0	0	6	0	0	0	0	0
10	123905116	123905152	-	Close proximity	URS00008BB6C0_9606	lnc-CHST15-3	lncRNA	0	0	0	0	0	0	0	0	0	0	0	0	0	0	0	0	0	0	0	0	0	0	0	0	0	0	0	13	0	13
10	124814948	124814991	-	Close proximity	Y_RNA	Y_RNA	misc_RNA	0	6	0	0	0	0	0	0	0	0	0	0	0	0	0	0	0	0	0	0	0	0	0	0	0	0	0	0	0	0
11	2828719	2828736	+	Close proximity	URS0001BF3AC0_9606	lnc-SLC22A18-3	lncRNA	0	0	5	0	0	0	0	0	0	0	0	0	0	0	0	0	0	0	0	0	0	0	0	0	0	0	0	0	0	0
11	3665162	3665192	-	Close proximity	URS00006605C7_9606	ENSG00000200201	misc_RNA	7	0	0	0	0	0	0	6	0	0	0	0	0	0	0	7	0	0	0	0	0	0	0	0	0	0	0	0	0	0
11	12904814	12904841	-	Close proximity	URS000071FE2B_9606	ENSG00000252329	snoRNA	0	0	0	0	0	0	0	5	0	0	0	0	0	0	0	0	0	0	0	0	0	0	0	0	0	0	0	0	0	5
11	21000877	21000915	-	Close proximity	URS00006908BF_9606	RF00001-055	rRNA	0	0	0	0	0	0	0	0	0	0	0	0	0	0	0	0	24	0	0	0	0	0	0	0	0	0	0	0	0	0
11	27887612	27887634	-	Close proximity	URS0001BF362D_9606	HSALNG0083320-001	misc_RNA	0	0	0	0	0	0	0	0	0	0	0	0	0	0	0	0	0	5	0	0	0	0	0	0	0	0	0	0	0	0
11	42080548	42080572	+	Close proximity	URS0001BE4EA3_9606	HSALNG0083787-001	tRNA	15	10	19	14	8	9	0	15	0	6	0	6	18	0	0	0	0	0	0	0	5	5	0	0	0	0	0	0	0	10
11	47726947	47726993	-	Close proximity	URS0000D6E38A_9606	lnc-AGBL2-1-002	lncRNA	21	9	39	28	28	23	31	32	7	33	13	24	34	22	47	77	34	71	74	40	23	24	22	12	38	0	17	46	22	13
11	57641211	57641240	+	Close proximity	URS00019F752D_9606	ENSG00000251131,ENSG00000272144,HSALNG0011870,HSALNG0038399-003,HSALNG0061806,HSALNG0076201,LINC01993,LOC153684,MN297964,MN298114-001,MN298114-002,MN298114-003,MN298114-004,MN298114-005,MN298114-006,MN298114-007,MN298114-008,MN298114-009,MN298114-010,MN298114-011,MN298114-012,MN298114-013,MN298114-014,MN298114-015,MN298114-016,MN298114-017,MN298114-018,MN298114-019,MN298114-020,MN298114-021,MN298…	lncRNA	0	0	0	0	0	0	0	0	0	0	0	0	0	0	0	0	0	0	0	0	0	0	0	0	0	0	0	0	0	0
11	57641251	57641276	+	Close proximity	URS00019F752D_9606	ENSG00000251131,ENSG00000272144,HSALNG0011870,HSALNG0038399-003,HSALNG0061806,HSALNG0076201,LINC01993,LOC153684,MN297964,MN298114-001,MN298114-002,MN298114-003,MN298114-004,MN298114-005,MN298114-006,MN298114-007,MN298114-008,MN298114-009,MN298114-010,MN298114-011,MN298114-012,MN298114-013,MN298114-014,MN298114-015,MN298114-016,MN298114-017,MN298114-018,MN298114-019,MN298114-020,MN298114-021,MN298…	lncRNA	0	0	0	0	0	48	0	94	0	107	0	0	129	0	110	0	0	140	0	58	162	0	26	0	0	0	0	0	0	0
11	59551341	59551386	+	Close proximity	URS0000D59B37_9606	lnc-OR4D9-1-001	lncRNA	9	7	52	41	43	0	22	40	6	16	40	14	13	53	55	78	23	70	309	14	24	47	45	19	12	13	41	64	22	29
11	59551747	59551870	+	Close proximity	URS0001BD31CF_9606	ENSG00000287264	lncRNA	0	0	0	0	0	0	0	0	0	0	0	0	0	0	0	0	0	0	7	8	0	0	0	0	0	0	0	0	0	0
11	59551791	59551838	+	Close proximity	URS0001BD31CF_9606	ENSG00000287264	lncRNA	0	0	0	0	0	0	0	0	0	0	0	0	0	0	0	0	2	0	0	0	0	0	0	0	0	0	0	0	0	0
11	59556474	59556505	+	Close proximity	URS0001BE9B65_9606	ENSG00000287264	lncRNA	0	0	0	0	0	0	0	0	0	0	0	0	0	0	0	0	0	0	0	0	0	0	0	0	0	0	0	0	0	0
11	76235505	76235551	+	Close proximity	URS0001BE5E8D_9606	HSALNG0085838	lncRNA	6	7	5	0	0	0	0	0	0	0	0	0	16	0	0	0	0	0	5	0	0	0	0	0	5	0	0	0	0	0
11	76404219	76404253	-	Close proximity	Y_RNA	Y_RNA	misc_RNA	190	0	107	0	0	0	0	450	0	0	0	0	0	0	55	97	0	0	0	0	0	0	0	87	369	0	0	0	0	373
11	77886571	77886669	+	Close proximity	URS0000928682_9606	RF02543-012	tRNA	0	0	0	0	0	0	0	0	0	0	0	0	0	0	0	0	0	0	0	0	0	0	0	0	0	0	0	0	6	0
11	85484052	85484112	+	Close proximity	URS0001BF5C22_9606	HSALNG0086172	lncRNA	0	0	0	0	0	0	0	0	40	0	23	0	244	0	0	0	0	0	0	0	0	0	0	0	0	0	0	0	0	0
11	93731482	93731572	-	Close proximity	URS00008B4223_9606	lnc-VSTM5-1	lncRNA	0	0	0	0	0	0	0	0	0	0	0	0	0	0	0	0	0	0	0	0	0	0	0	0	0	48722	81199	0	0	0
11	103408512	103408555	-	Close proximity	URS000090395E_9606	RF02541-005	rRNA	0	0	0	0	0	0	5	0	0	0	0	0	5	0	0	0	0	0	0	0	0	27	0	0	0	8	0	0	6	0
11	103409659	103409712	-	Close proximity	URS000090395E_9606	RF02541-005	rRNA	0	0	0	0	0	0	0	0	0	0	0	0	5	0	0	0	0	0	0	0	0	19	0	0	6	0	0	0	0	15
11	106437732	106437752	+	Close proximity	URS0001BCFC08_9606	lnc-AASDHPPT-2	lncRNA	0	0	0	0	0	0	0	0	0	0	5	0	0	0	0	0	0	0	0	0	0	0	0	0	0	0	0	0	0	0
11	111040177	111040208	-	Close proximity	URS0000EA6F95_9606	HSALNG0087077	lncRNA	0	0	0	0	0	0	0	0	0	0	0	0	0	0	0	0	0	0	0	0	0	0	0	0	0	0	0	0	0	0
11	111821435	111821472	-	Close proximity	URS000060D3B6_9606	ALG9-IT1	lncRNA	5	0	0	0	0	0	0	0	0	0	0	0	0	0	0	0	0	0	0	0	0	0	0	0	5	0	0	0	0	0
11	111821944	111821979	-	Close proximity	URS000060D3B6_9606	ALG9-IT1	lncRNA	0	0	0	0	0	0	0	0	0	0	0	0	0	0	0	0	0	0	0	0	0	0	0	0	0	0	0	0	0	0
11	114371608	114371652	+	Close proximity	URS0001BD2C18_9606	HSALNG0087300-002	misc_RNA	0	0	0	0	0	0	0	19	0	0	0	0	0	0	0	0	0	0	0	0	0	0	0	0	0	0	0	0	0	24
11	117545515	117545555	-	Close proximity	URS00001E2917_9606	L13304-001,L13304-002,L13304-003,L13304-005,L13304-006,L13304-007,L13304-010,L13304-012,L13304-014,L13304-017,L13304-018,L13304-019,L13304-020,L13304-021,L13304-022,L13304-023,L13304-024,L13304-026,L13304-027,L13304-028,L13304-029,L13304-030,L13304-032,L13304-033,L13304-034,L13304-036,L13304-037,L13304-038,L13715-001,L13715-002,L13715-003,L13715-004,RF00017-6881,RF00017-7392,RF00017-904	misc_RNA	0	0	0	0	0	0	0	6	0	0	0	0	0	0	0	0	0	0	0	0	0	0	0	0	0	0	0	0	0	0
11	118970497	118970536	+	Close proximity	URS0001BE4DD3_9606	HSALNG0087592	lncRNA	0	0	0	0	0	5	0	0	0	0	0	0	0	0	0	0	0	0	0	0	0	0	0	0	0	0	0	0	0	0
11	122099802	122099848	-	Close proximity	URS0000D5E29D_9606	MIR100HG	lncRNA	2630	0	1839	0	1455	0	0	0	0	0	0	0	8549	1497	0	2822	6665	0	0	5131	0	0	0	0	593	0	0	0	0	0
11	122146520	122146544	-	Close proximity	URS0000EF473B_9606	MIR100HG	lncRNA	0	0	0	0	0	0	0	0	0	0	0	0	0	0	0	0	0	0	0	0	0	0	0	0	0	0	0	0	0	0
11	122146559	122146590	-	Close proximity	URS0000EF473B_9606	MIR100HG	lncRNA	12989	11383	12207	9922	5282	10729	19043	9867	5722	8575	3314	9014	14171	10019	11588	7631	18956	10749	16120	14099	16559	7826	3586	5544	6202	8116	6706	12111	5100	14358
11	122152265	122152296	-	Close proximity	URS0000EEFB45_9606	MIR100HG	lncRNA	22864	0	0	0	0	0	93925	0	0	0	0	0	0	0	0	0	0	0	0	0	0	0	0	0	10465	0	0	22755	0	0
11	123301484	123301535	+	Close proximity	URS00006B483D_9606	ENSG00000200496	snoRNA	0	0	75	21	0	0	0	159	30	0	18	82	252	0	120	134	0	97	68	41	80	0	0	33	98	0	0	100	63	0
11	128171121	128171145	+	Close proximity	URS0001BDD037_9606	LINC02098,LINC02725	lncRNA	0	6	10	0	6	0	0	0	0	7	0	0	9	6	7	0	0	12	14	0	7	0	0	0	0	11	0	0	12	10
12	28505393	28505433	+	Close proximity	URS0001BE533D_9606	HSALNG0090065	lncRNA	0	0	0	0	0	0	0	0	0	0	0	0	0	0	0	0	0	0	0	0	0	0	0	0	0	0	0	0	0	11
12	34205781	34205820	+	Close proximity	URS0001BF9CF2_9606	HSALNG0090365	lncRNA	0	0	0	0	0	0	0	0	0	0	0	0	0	0	0	0	0	0	0	0	0	0	0	0	0	12	0	0	0	0
12	48927933	48927968	-	Close proximity	URS00006529EE_9606	RF00019-019	misc_RNA	0	0	0	0	0	0	0	0	0	11	0	0	0	0	0	0	0	0	0	0	0	0	0	0	0	0	0	0	0	5
12	50456571	50456686	+	Close proximity	URS00019D6A84_9606	MN297155	lncRNA	0	0	11	22	44	0	14	41	0	0	0	0	27	0	0	0	0	124	0	0	0	0	0	10	0	0	0	0	0	0
12	50456652	50456786	+	Close proximity	URS00019D6A84_9606	MN297155	lncRNA	0	0	8	0	0	0	19	0	0	0	0	0	18	0	0	0	0	89	0	0	0	0	0	17	0	0	0	0	0	0
12	77695755	77695777	+	Close proximity	URS00008B4134_9606	NONHSAG011762.2	lncRNA	0	0	0	0	0	0	0	0	0	0	0	0	0	0	0	0	0	7	0	0	0	0	0	0	0	0	0	0	0	0
12	79446665	79446689	-	Close proximity	URS0000518EBB_9606	ENSG00000257894	lncRNA	0	0	0	0	0	0	6	0	0	0	0	0	0	0	0	0	0	0	0	0	0	0	0	0	0	0	0	0	0	0
12	87302481	87302504	-	Close proximity	URS0001BCC11C_9606	HSALNG0092848-002	misc_RNA	0	0	0	0	0	0	0	0	0	0	0	0	0	0	0	0	0	0	0	0	0	5	0	0	0	0	0	0	0	9
12	88430440	88430474	+	Close proximity	URS0001BCE68D_9606	ENSG00000281333	lncRNA	0	0	0	0	0	0	0	0	0	0	0	0	0	0	0	0	0	0	0	0	0	0	0	0	0	0	0	0	0	0
12	108059016	108059038	+	Close proximity	URS0001BEEE80_9606	HSALNG0093805	lncRNA	0	0	0	0	0	0	6	0	0	0	0	0	0	0	0	0	0	0	0	0	0	0	0	0	0	0	0	0	0	0
12	111570114	111570139	-	Close proximity	URS0000D6D49C_9606	lnc-BRAP-1	lncRNA	0	0	0	0	0	0	0	11	0	0	0	0	0	0	0	0	0	0	0	0	0	0	0	0	0	0	0	0	0	0
12	112267163	112267311	+	Close proximity	URS00006B8C52_9606	lnc-TRAFD1-4	lncRNA	0	0	0	0	0	0	0	6	0	5	0	0	0	0	7	0	0	28	6	0	0	7	0	0	10	12	0	0	7	0
12	120234828	120234859	-	Close proximity	URS00009B15F1_9606	lnc-RPLP0-4	lncRNA	0	0	0	0	0	0	0	0	0	6	0	0	0	0	0	0	0	0	0	0	0	0	0	0	0	0	0	0	7	0
12	120292575	120292596	-	Close proximity	URS000096B6E3_9606	RF00017-046,RF00017-054,RF00017-065,RF00017-1186,RF00017-1223,RF00017-1356,RF00017-1690,RF00017-171,RF00017-1921,RF00017-2025,RF00017-2506,RF00017-2802,RF00017-2988,RF00017-3398,RF00017-4051,RF00017-4164,RF00017-4197,RF00017-4218,RF00017-4300,RF00017-4343,RF00017-4385,RF00017-4506,RF00017-4582,RF00017-4633,RF00017-4652,RF00017-4702,RF00017-4723,RF00017-4749,RF00017-4784,RF00017-4887,RF00017-4987,…	misc_RNA	0	0	0	0	0	0	5	0	0	0	0	0	0	0	0	0	0	0	0	0	0	0	0	0	0	0	0	0	0	0
12	120292786	120292807	-	Close proximity	URS000096B6E3_9606	RF00017-046,RF00017-054,RF00017-065,RF00017-1186,RF00017-1223,RF00017-1356,RF00017-1690,RF00017-171,RF00017-1921,RF00017-2025,RF00017-2506,RF00017-2802,RF00017-2988,RF00017-3398,RF00017-4051,RF00017-4164,RF00017-4197,RF00017-4218,RF00017-4300,RF00017-4343,RF00017-4385,RF00017-4506,RF00017-4582,RF00017-4633,RF00017-4652,RF00017-4702,RF00017-4723,RF00017-4749,RF00017-4784,RF00017-4887,RF00017-4987,…	misc_RNA	0	0	0	0	0	0	5	0	0	0	0	0	0	0	0	0	0	0	0	0	0	0	0	0	0	0	0	0	0	0
12	120293087	120293138	-	Close proximity	URS0000200C70_9606	RNU4-1,RNU4-2	snRNA	0	0	0	0	0	0	0	0	0	0	39	0	0	0	0	0	0	0	0	0	0	0	0	0	0	0	0	0	0	0
12	127165902	127165988	-	Close proximity	URS0000571C3A_9606	piR-60852-001,piR-60852-002,piR-60852-003,piR-60852-004	piRNA	0	0	0	0	0	0	0	0	0	0	0	0	0	0	0	0	0	0	0	0	0	0	0	0	0	0	1011	0	0	0
13	23520062	23520083	+	Close proximity	URS00008C1BDF_9606	lnc-TNFRSF19-2	lncRNA	0	0	0	0	6	0	0	0	0	0	0	0	0	0	0	0	0	0	0	0	0	0	0	0	7	0	0	0	0	0
13	31078975	31079014	-	Close proximity	URS0001BCE6ED_9606	HSALNG0096157	tRNA	0	0	0	0	0	0	0	28	0	0	0	0	0	0	0	0	0	0	0	0	0	0	0	0	0	0	0	0	0	0
13	31078976	31079063	-	Close proximity	URS0001BCE6ED_9606	HSALNG0096157	tRNA	0	0	0	0	0	0	0	0	0	0	0	0	0	0	0	0	0	0	0	0	0	0	0	0	0	0	0	0	0	11
13	41121928	41121969	+	Close proximity	URS00008B59BD_9606	lnc-WBP4-3	lncRNA	0	0	0	0	0	0	0	0	0	0	0	0	0	0	0	0	0	0	0	0	0	0	0	0	0	0	0	0	0	0
13	41455921	41455947	-	Close proximity	URS00007351A0_9606	TRE-CTC3-1	tRNA	0	0	0	0	0	0	0	0	0	0	0	0	0	0	0	0	0	0	0	0	0	0	0	0	0	0	0	0	0	0
13	41807915	41807943	+	Close proximity	URS0001BCC0A2_9606	lnc-DGKH-4	lncRNA	0	0	0	0	0	0	0	0	0	0	0	0	9	0	0	0	0	0	0	0	0	0	0	0	0	7	0	0	0	0
13	45002202	45002250	+	Close proximity	URS00008BE54B_9606	lnc-GTF2F2-10	lncRNA	42	6	12	0	70	19	27	38	0	56	32	29	126	37	17	136	5	178	39	14	0	60	17	0	73	222	30	60	104	38
13	49996456	49996488	-	Close proximity	URS00008BADF7_9606	DLEU2	lncRNA	16	14	62	17	0	33	14	0	8	36	11	36	30	18	24	15	11	47	14	10	26	29	8	14	18	14	15	23	23	29
13	50048980	50049006	-	Close proximity	URS0000CCE0DC_9606	DLEU2	lncRNA	8	0	0	0	0	0	0	0	0	0	0	0	0	0	0	0	0	0	0	0	0	0	0	0	0	0	0	0	0	0
13	50049022	50049048	-	Close proximity	URS0000CCE0DC_9606	DLEU2	lncRNA	0	0	0	0	0	0	0	0	0	0	0	0	0	0	0	0	0	0	0	0	0	0	0	0	0	0	0	0	0	0
13	50049148	50049188	-	Close proximity	URS0000CCE0DC_9606	DLEU2	lncRNA	0	0	0	28	0	0	0	0	0	0	0	0	0	0	30	20	0	0	0	0	0	0	0	62	36	0	0	0	0	100
13	50812984	50813011	-	Close proximity	RNA5SP28	RNA5SP28	rRNA	0	0	0	0	5	0	0	0	0	6	0	0	8	0	0	0	0	0	0	0	0	0	0	8	24	0	0	0	0	0
13	68813017	68813040	-	Close proximity	URS0001BD2241_9606	HSALNG0097760	lncRNA	0	0	7	0	0	0	0	0	0	0	0	0	0	0	0	0	0	0	0	0	0	0	0	0	0	0	0	0	0	0
13	75666064	75666087	+	Close proximity	URS0000EF0B32_9606	ENSG00000261553	lncRNA	0	0	0	0	0	0	0	0	0	0	0	0	0	0	0	0	0	0	0	0	0	0	0	25	0	0	0	0	0	0
13	82596863	82596882	+	Close proximity	URS0001BE2F7B_9606	lnc-NDFIP2-12	lncRNA	0	0	13	0	0	0	0	0	0	0	15	0	0	0	0	0	0	0	0	0	0	0	0	0	0	0	0	0	0	0
13	94549618	94549650	-	Close proximity	URS00004CEA14_9606	piR-43773-001,piR-43773-002	piRNA	0	0	0	0	0	0	0	0	0	0	0	0	17	0	0	0	0	0	0	0	0	0	0	0	0	0	0	0	0	0
13	94651393	94651436	-	Close proximity	URS0000700884_9606	RF00001-096	rRNA	5	0	0	0	0	0	0	0	0	0	0	0	13	0	0	0	0	0	0	0	0	0	0	0	11	12	0	0	5	5
13	97622522	97622545	-	Close proximity	URS0001BF82B9_9606	ENSG00000226134	lncRNA	7	0	8	0	0	9	10	0	0	0	0	5	0	0	0	0	0	0	0	0	5	0	0	5	0	0	0	7	0	6
13	106148237	106148280	-	Close proximity	URS0000EC1EFC_9606	HSALNG0099147-001	lncRNA	0	0	0	0	0	0	0	9	0	0	0	0	0	0	0	0	0	0	0	0	0	0	0	0	0	0	0	0	0	0
13	109424228	109424353	-	Close proximity	URS00008EF377_9606	KR092908	lncRNA	428	187	262	210	249	174	340	1000	0	392	184	284	397	0	188	317	424	294	436	252	0	0	210	499	0	715	314	249	0	0
13	113478931	113478958	-	Close proximity	URS0000706BFF_9606	RF00003-023	snRNA	0	0	0	0	0	0	0	0	0	0	0	0	0	0	0	0	0	0	0	0	0	0	0	0	0	0	0	0	7	0
14	20323157	20323328	-	Close proximity	URS00008BCEE6_9606	lnc-CCNB1IP1-4	lncRNA	0	490	0	0	0	0	0	0	0	0	0	0	0	0	0	0	0	0	0	0	0	0	0	0	0	0	0	0	0	0
14	20326428	20326523	-	Close proximity	URS0000D5C77F_9606	lnc-CCNB1IP1-4	lncRNA	13251	19998	5670	9639	18127	13001	9699	0	20449	14786	10722	15532	8477	51301	42486	43387	32322	27532	17616	31540	19614	0	22315	12697	14255	46578	14169	0	22537	8446
14	20414986	20415022	+	Close proximity	URS0001FEF0BD_9606	HSALNG0087389-001,MK280221-001,MK280221-002,MK280221-003,MK280221-004,MK280221-005,MK280221-006,MK280221-007,MK280221-008,MK280221-009,MK280221-010,MK280221-011,MK280221-012,MK280221-013,MK280221-014,MK280221-015,MK280221-016,MK280221-017,MK280221-018,MK280221-019,MK280221-020,MK280221-021,MK280221-022,MK280221-023,MK280221-024,MK280221-025,MK280221-026,MK280221-027,MK280221-028,MK280221-029,MK28…	lncRNA	0	0	0	0	0	0	0	0	0	0	0	0	0	0	0	0	0	0	0	0	0	0	0	0	0	0	0	0	0	6
14	20613302	20613477	-	Close proximity	URS0001A150E0_9606	MN297224	lncRNA	0	13	0	0	0	0	0	0	0	0	7	0	26	0	12	6	0	0	0	12	5	0	5	0	0	20	0	0	5	0
14	20625660	20625690	+	Close proximity	URS0000D5A8F5_9606	lnc-RNASE4-2	lncRNA	0	0	0	0	0	0	0	0	0	0	0	0	0	0	0	0	0	0	0	0	0	0	0	0	0	0	0	4	0	0
14	20633239	20633314	+	Close proximity	URS00019F7F32_9606	lnc-RNASE4-1	lncRNA	0	0	0	0	0	0	0	0	0	5	0	0	0	0	0	0	0	0	0	0	0	0	0	0	0	0	0	0	0	0
14	20633285	20633315	+	Close proximity	URS00019F7F32_9606	lnc-RNASE4-1	lncRNA	0	0	0	0	0	0	0	0	0	0	0	6	0	0	0	0	0	0	0	0	0	0	0	0	0	0	0	0	0	0
14	20653082	20653117	-	Close proximity	URS000006A033_9606	piR-33423,piR-34021-001,piR-34021-002,piR-34021-003,piR-34021-004,piR-34021-005	piRNA	0	0	0	29	0	0	0	0	0	0	0	0	0	0	0	0	0	0	0	0	0	0	0	0	0	0	0	0	0	0
14	22142803	22142826	+	Close proximity	URS00009B9567_9606	lnc-ABHD4-12	lncRNA	7	0	0	7	0	0	0	0	0	0	0	0	5	0	5	0	5	0	0	0	0	0	0	0	0	0	0	0	6	12
14	22929773	22929817	+	Close proximity	URS0001BDFF16_9606	HSALNG0099989	tRNA	0	0	0	0	0	6	0	0	0	7	0	0	6	0	39	0	0	0	0	0	0	0	0	0	0	0	0	0	0	0
14	26842411	26842434	-	Close proximity	URS0000EEE83C_9606	ENSG00000286479	lncRNA	0	0	0	6	0	0	0	0	0	0	0	0	0	0	0	0	0	0	0	0	0	0	0	0	0	0	0	0	0	0
14	34546888	34546981	+	Close proximity	URS0001BF5E70_9606	ENSG00000259135	lncRNA	0	0	0	5	0	0	0	0	0	0	0	0	0	0	0	0	5	0	0	0	5	0	0	0	0	0	0	7	0	0
14	34556119	34556199	-	Close proximity	URS0001BDE40F_9606	HSALNG0100516-002	lncRNA	0	0	0	5	0	0	0	0	0	0	0	0	0	0	0	0	5	0	0	0	5	0	0	0	0	0	0	7	0	0
14	34556210	34556246	-	Close proximity	URS0001BDE40F_9606	HSALNG0100516-002	lncRNA	0	0	0	0	0	0	0	0	0	0	0	0	0	0	5	0	0	0	0	0	0	0	6	0	0	0	0	0	0	0
14	40256902	40256927	+	Close proximity	URS0001BCC054_9606	ENSG00000258526	lncRNA	0	0	62	20	0	101	0	78	0	0	0	0	0	0	0	0	0	0	9	0	0	0	0	0	0	0	0	0	0	0
14	49853783	49853917	-	Close proximity	URS0000D5AA62_9606	lnc-NEMF-2	lncRNA	0	0	0	0	0	0	0	0	0	0	0	0	0	0	0	0	0	0	15	0	0	0	0	0	0	0	0	0	0	0
14	49862546	49862654	-	Close proximity	URS0000EF2989_9606	ENSG00000282885	lncRNA	55	62	146	154	115	52	247	114	43	227	305	55	216	462	281	363	97	675	549	183	42	96	39	0	83	167	0	57	102	54
14	49862679	49862853	-	Close proximity	URS00009C6095_9606	ENSG00000282885	lncRNA	0	0	0	0	0	0	0	9	0	0	13	0	14	0	0	14	0	0	0	7	0	0	0	0	0	0	0	5	0	7
14	49891480	49891503	-	Close proximity	URS00019DC980_9606	ENSG00000282885	lncRNA	0	0	0	0	0	0	16	0	0	0	0	0	0	0	0	0	0	0	0	0	0	0	0	0	0	0	0	0	0	0
14	50054378	50054399	-	Close proximity	URS0000D588BC_9606	LINC01588	lncRNA	0	0	0	8	0	0	13	0	0	0	0	0	0	0	0	0	0	0	0	0	33	0	0	0	12	0	0	0	20	0
14	53702539	53702561	-	Close proximity	URS0001BD7598_9606	HSALNG0101358-001	tRNA	31	21	17	0	23	13	0	9	0	0	0	19	12	29	30	27	29	17	24	14	33	5	0	16	22	0	0	0	0	11
14	57084880	57084904	+	Close proximity	URS00000C653A_9606	OTX2-AS1	lncRNA	0	0	0	9	0	0	0	0	0	6	0	0	0	0	0	0	0	0	0	0	0	0	0	0	0	0	0	6	5	0
14	63621841	63621871	+	Close proximity	URS00006B4F9C_9606	ENSG00000206822	misc_RNA	32	32	39	21	0	8	16	0	13	18	10	14	83	0	16	35	22	16	7	17	31	7	6	12	26	9	11	18	19	0
14	65030617	65030726	+	Close proximity	URS0001BF6F7B_9606	HSALNG0101930	lncRNA	0	0	0	41	0	0	0	0	190	99	0	0	0	0	0	0	0	0	0	0	0	0	0	0	0	0	0	0	0	0
14	67657100	67657123	-	Close proximity	URS0000D6EBF8_9606	lnc-RDH11-4-001	lncRNA	0	0	0	0	0	0	0	0	0	0	0	0	5	0	0	0	0	0	0	0	0	0	0	0	0	0	0	0	0	0
14	73418931	73418953	-	Close proximity	URS00008B89F4_9606	ENSG00000285006	lncRNA	0	0	0	0	0	0	0	0	0	5	0	0	0	0	0	0	0	0	0	0	0	0	0	0	0	0	0	0	0	0
14	74711811	74711892	-	Close proximity	URS0001BF8CA2_9606	HSALNG0102453	misc_RNA	0	6	6	0	10	0	0	13	0	11	5	11	9	0	0	0	0	0	0	6	0	9	9	7	0	10	0	0	22	6
14	77821021	77821058	-	Close proximity	URS00008B2AF9_9606	lnc-SNW1-7	lncRNA	0	0	0	0	0	0	0	0	0	0	0	0	0	0	0	0	0	0	0	0	0	0	0	0	0	0	0	0	0	0
14	83588509	83588537	-	Close proximity	URS0001BF07E2_9606	lnc-SEL1L-17	lncRNA	0	0	0	0	0	0	0	0	0	0	0	0	7	0	0	0	0	0	0	0	0	0	0	0	0	5	0	0	0	0
14	84172570	84172623	+	Close proximity	URS0000992E8E_9606	lnc-FLRT2-11	tRNA	0	0	0	0	0	0	0	0	0	0	0	0	7	0	0	6	0	7	0	0	0	0	0	0	0	0	0	7	0	0
14	86036306	86036326	+	Close proximity	URS0000EEC58C_9606	LINC02328	lncRNA	0	0	0	0	0	0	11	0	0	0	0	0	0	0	0	0	0	0	0	0	0	0	0	0	0	0	0	0	0	0
14	89712539	89712662	+	Close proximity	URS0001BE9FC7_9606	HSALNG0103101	lncRNA	0	0	0	0	0	0	0	0	0	0	0	0	0	0	0	0	0	0	0	6	0	0	0	0	0	0	0	0	0	0
14	89875097	89875127	-	Close proximity	URS00008B3556_9606	lnc-FOXN3-7	lncRNA	0	0	5	0	0	0	0	0	0	7	0	0	6	10	18	9	10	27	19	0	10	0	0	0	6	0	0	0	0	6
14	91126422	91126501	+	Close proximity	URS00009B92A7_9606	NONHSAG015714.2	lncRNA	0	0	0	0	0	0	0	0	0	0	0	79	0	0	0	0	0	0	37	0	0	0	0	0	0	0	0	0	0	47
14	95533343	95533504	-	Close proximity	URS0000D5D9E7_9606	SCARNA13,SNHG10	lncRNA	0	0	0	16	25	0	0	0	0	0	0	0	0	0	0	0	0	0	0	35	0	0	0	36	0	77	0	0	25	0
14	95533349	95533529	-	Close proximity	URS000057CE5D_9606	SNHG10	lncRNA	0	0	0	0	0	0	0	0	0	0	0	85	0	0	0	0	0	0	0	0	0	0	0	0	0	0	0	0	0	0
14	95533488	95533630	-	Close proximity	URS00000DBEFE_9606	SNHG10	lncRNA	0	0	0	101	80	0	0	0	0	0	0	110	0	144	0	0	0	0	172	121	0	0	0	50	0	100	0	0	0	0
14	95533489	95533629	-	Close proximity	URS00000DBEFE_9606	SNHG10	lncRNA	0	0	0	0	0	0	0	0	0	0	0	0	0	0	0	0	0	0	0	0	0	0	0	0	0	0	0	0	39	0
14	100884495	100884526	+	Close proximity	URS0000A77C2C_9606	ENSG00000258399	lncRNA	0	0	0	0	0	6	0	0	0	0	0	0	20	0	0	0	0	0	0	0	0	0	0	0	0	0	0	0	0	0
14	100929920	100929984	+	Close proximity	URS0000EF4F52_9606	MEG8	lncRNA	0	0	0	0	0	0	397	168	0	0	0	0	0	0	0	0	0	0	65	0	0	114	0	0	0	0	92	0	0	0
14	100943451	100943528	+	Close proximity	URS0000ABD83B_9606	MEG8	lncRNA	0	0	0	0	0	0	0	0	0	0	0	0	0	0	0	0	0	0	0	0	0	0	2802	0	0	3217	0	0	0	0
14	100949832	100949900	+	Close proximity	URS00002C6CE5_9606	MEG8	lncRNA	0	0	0	0	0	0	0	0	4792	0	4289	0	0	0	0	0	0	0	2493	0	4836	0	0	0	1532	0	0	0	0	0
14	100953348	100953422	+	Close proximity	URS0000EF0A96_9606	MEG8	lncRNA	5790	7674	5533	3899	4689	1296	7630	3187	6818	0	3994	4406	3332	2624	2308	3527	1999	4220	1868	2922	5184	3334	3078	0	1960	4666	1892	0	1791	2546
14	100955371	100955435	+	Close proximity	URS0000EEC8BA_9606	MEG8	lncRNA	0	0	0	0	0	0	0	0	12	0	0	0	0	5	0	0	0	0	0	0	0	0	0	0	0	0	0	0	0	0
14	100967085	100967119	+	Close proximity	URS0001BF6D08_9606	ENSG00000258399,MEG8	lncRNA	0	0	0	0	0	0	0	0	0	0	0	0	5	0	0	0	0	0	0	0	0	0	0	0	0	0	0	0	0	0
14	100972703	100972738	+	Close proximity	URS00008B79F2_9606	MEG8	lncRNA	0	0	0	0	0	0	0	0	0	0	0	0	43	0	0	0	0	0	0	0	0	0	0	0	0	0	0	0	0	0
14	100974805	100974879	+	Close proximity	URS0001BD8ED0_9606	ENSG00000258399,MEG8	lncRNA	592	803	650	363	438	133	589	263	647	567	377	388	161	286	223	0	254	454	163	277	599	391	350	424	174	574	211	421	211	300
14	100981004	100981071	+	Close proximity	URS0000EEB038_9606	MEG8	lncRNA	0	0	0	0	0	0	0	0	0	525	0	0	0	0	0	0	0	0	0	0	462	0	0	0	0	226	0	0	0	0
14	100982007	100982043	+	Close proximity	URS0000EEB038_9606	MEG8	lncRNA	0	0	385	467	0	0	564	0	0	0	0	0	0	217	0	0	0	0	202	0	0	0	0	0	0	0	0	0	0	0
14	100983875	100983943	+	Close proximity	URS0000EF15A1_9606	MEG8	lncRNA	0	0	0	429	0	0	0	0	0	0	0	0	0	0	0	0	0	286	0	0	555	0	318	0	0	0	0	0	0	0
14	100989126	100989197	+	Close proximity	URS0000EED7B2_9606	MEG8	lncRNA	0	0	0	0	0	0	0	254	0	0	0	0	0	0	0	0	0	0	0	0	0	0	0	0	0	0	0	0	0	0
14	101040117	101040262	+	Close proximity	URS000064E4CA_9606	MIR654	misc_RNA	0	34	0	0	36	0	0	0	0	0	13	21	0	0	0	9	0	0	0	0	0	0	15	0	0	16	0	0	0	0
14	101062035	101062057	+	Close proximity	URS00003771D2_9606	MIR377	misc_RNA	0	4	0	0	0	0	0	0	0	0	0	0	0	0	0	0	0	0	0	0	0	0	0	0	0	0	0	0	0	0
14	102317150	102317184	+	Close proximity	URS00005CDE14_9606	cgr_piR_007877	piRNA	0	0	0	0	0	0	0	0	0	0	0	0	0	0	0	0	0	0	0	6	0	0	0	0	0	0	0	0	0	0
14	104013712	104013740	+	Close proximity	URS00008BCF8F_9606	lnc-ASPG-4	lncRNA	0	0	0	0	0	0	0	7	0	0	6	0	0	0	0	0	0	0	0	0	0	0	0	0	6	0	0	0	0	12
15	22914075	22914117	-	Close proximity	URS000095F2A1_9606	RF00017-1241,RF00017-1536,RF00017-1540,RF00017-1558,RF00017-1561,RF00017-3159,RF00017-3459	misc_RNA	0	0	0	0	0	0	0	8	0	0	0	0	0	0	0	0	0	0	0	0	0	0	0	0	0	0	0	0	0	0
15	25054207	25054314	+	Close proximity	URS0000EF3500_9606	SNHG14	lncRNA	5003	7648	0	0	0	0	0	0	14750	0	0	1535	2003	5717	0	9020	0	0	0	0	0	2636	12626	0	0	17478	0	0	1414	1365
15	25056857	25056953	+	Close proximity	URS00008B27A5_9606	ENSG00000261069,IPW,PWAR6,SNHG14	lncRNA	0	0	0	0	0	0	0	0	0	0	0	0	0	0	0	31480	0	0	25490	0	0	0	0	7688	0	0	0	14916	0	0
15	25065026	25065098	+	Close proximity	URS00008B27A5_9606	ENSG00000261069,IPW,PWAR6,SNHG14	lncRNA	0	0	0	0	0	0	0	0	0	0	0	0	0	0	0	0	0	0	0	0	0	0	0	0	0	0	0	0	1446	0
15	25075929	25075990	+	Close proximity	URS0000EEF4F8_9606	SNHG14	lncRNA	0	0	0	0	0	0	0	0	0	0	0	0	0	0	0	97	0	0	0	0	0	0	0	0	0	0	0	0	0	0
15	25077049	25077143	+	Close proximity	URS0000EEF4F8_9606	SNHG14	lncRNA	121	0	72	52	102	52	159	82	503	94	95	0	0	255	219	329	266	237	181	172	164	94	526	0	77	883	56	150	0	0
15	25080121	25080254	+	Close proximity	URS00008B235D_9606	SNHG14	lncRNA	0	0	1205	1357	0	0	0	920	8229	0	0	0	0	2764	1917	3099	3844	0	0	0	2089	1015	0	1250	0	0	0	0	0	0
15	25081284	25081380	+	Close proximity	URS0000EEC62F_9606	SNHG14	lncRNA	6613	9219	3308	0	2060	2305	8815	0	17716	0	3379	2318	0	0	7480	12448	13868	8220	9667	0	0	3824	12648	3651	2967	21518	2127	0	2184	1895
15	25082766	25082858	+	Close proximity	URS0000EED074_9606	SNHG14	lncRNA	7029	0	0	0	0	0	8909	0	0	0	0	0	0	0	0	0	13747	0	8411	9695	9375	0	0	5856	3178	0	0	0	0	0
15	25083558	25083679	+	Close proximity	URS0000EED074_9606	SNHG14	lncRNA	0	0	0	0	0	0	0	0	0	0	0	0	0	0	29542	0	0	0	0	0	0	0	0	0	0	0	0	0	0	0
15	25086505	25086639	+	Close proximity	URS00008B9D0F_9606	ENSG00000261069,IPW,SNHG14	lncRNA	0	31328	0	0	0	0	30351	0	65818	11461	11347	6291	30835	28692	29546	38146	45194	27963	32304	34153	27093	0	51796	16345	10627	89665	0	14114	9262	0
15	25094027	25094128	+	Close proximity	URS0000EF1B73_9606	SNHG14	lncRNA	4336	6660	3440	0	0	0	6807	0	11726	2957	2255	0	4510	0	0	0	0	0	0	0	0	2590	0	0	0	0	0	4053	0	0
15	25097660	25097754	+	Close proximity	URS00008B7FD6_9606	ENSG00000261069,SNHG14	lncRNA	0	3044	0	0	0	697	0	0	0	0	1131	683	0	0	0	0	0	0	1557	0	0	1261	5947	0	1186	0	0	0	0	0
15	25106519	25106604	+	Close proximity	URS0000EEB433_9606	SNHG14	lncRNA	1124	2361	955	1433	1378	518	2481	1278	4212	0	0	567	0	2935	1870	2731	2320	2434	2068	2090	1737	0	4643	0	0	6245	0	0	622	453
15	25170723	25170771	+	Close proximity	URS0000ABD7E9_9606	SNHG14	lncRNA	0	0	0	0	0	0	0	0	0	0	0	0	0	0	0	0	0	0	29	0	0	0	0	0	0	0	0	0	0	0
15	25180497	25180544	+	Close proximity	URS0000ABD7E9_9606	SNHG14	lncRNA	0	0	0	0	0	0	0	0	0	0	0	0	0	100	0	0	0	0	0	0	0	17	0	0	0	0	0	0	0	0
15	25184305	25184385	+	Close proximity	URS00008BC20B_9606	SNHG14	lncRNA	0	0	9	0	0	0	0	0	9	0	0	0	0	84	69	96	0	0	0	57	16	14	0	0	0	0	0	0	0	0
15	25191415	25191522	+	Close proximity	URS00008BA926_9606	SNHG14	lncRNA	0	0	0	0	0	0	0	0	0	0	0	0	0	0	191	0	0	224	0	0	0	0	0	0	0	0	0	0	0	0
15	25197575	25197622	+	Close proximity	URS00008BF4CD_9606	SNHG14	lncRNA	0	0	0	0	0	0	0	0	0	0	0	0	0	0	0	0	0	0	0	259	0	0	0	0	0	0	0	0	0	0
15	25199448	25199496	+	Close proximity	URS00008BF4CD_9606	SNHG14	lncRNA	0	0	0	0	0	0	0	0	0	0	0	0	0	0	0	0	0	0	17	0	0	0	0	0	0	0	0	0	0	0
[truncated: 760 more rows]

## Sheet: Unannotated
Table S3C. Unannotated small non-coding RNAs discovered and quantified in colorectal cancer samples.
[truncated: 2,917 more rows]
