# Supplementary material for: DANSR: A Tool for the Detection of Annotated and Novel Small RNAs
Source: Noncoding RNA. 2022 Jan 13;8(1):9. doi: 10.3390/ncrna8010009 (PMC8788476; doi:10.3390/ncrna8010009)
Supplement: Supplementary file 1 [file ncrna-08-00009-s001.zip › Table_S4.xlsx]

## Sheet: CRC-P.vs.CRC-N
Table S4A. Differentially expressed small noncoding RNAs in colorectal cancer (CRC-Primary vs CRC-Normal)
Chr	Start	End	Strand	Feature	External.name	LogFC	LogCPM	PValue
21	8210961	8211147	+	URS0001B86D26_9606	RNA18SN1,RNA18SN2,RNA18SN3,RNA45SN1,RNA45SN2,RNA45SN3	13.6828	6.87575	0.000357569
21	8438206	8438392	+	URS0001B86D26_9606	RNA18SN1,RNA18SN2,RNA18SN3,RNA45SN1,RNA45SN2,RNA45SN3	13.6828	6.87575	0.000357569
2	222523958	222523984	+	Unannotated	Unannotated	1.37657	1.60514	0.000469964
1	225646146	225646166	-	Unannotated	Unannotated	5.38733	-1.08305	0.00102144
2	176601017	176601044	-	URS000028C188_9606	MIR1246	-10.398	3.38254	0.00106067
7	6016873	6017018	+	SNORA80D	SNORA80D	-7.33747	0.224063	0.00128094
9	92292450	92292596	-	SNORA84	SNORA84	-1.32778	1.43605	0.00161288
1	243407242	243407268	+	Unannotated	Unannotated	1.28533	1.59151	0.00161707
8	103308977	103309123	+	URS0000ABD8B0_9606	SNORD173	-6.37993	-0.597502	0.00167322
3	30619405	30619530	+	Unannotated	Unannotated	-6.61205	-0.458251	0.00309242
X	69672508	69672602	+	RNA5SP506	RNA5SP506	-2.84784	1.22907	0.00310489
8	70267095	70267122	+	Unannotated	Unannotated	1.26734	2.50332	0.00378488
9	86422939	86423055	-	URS00009086DB_9606	RF00017-4041,RF00017-4061,RF00017-4070,RF00017-4104,RF00017-4115,RF00017-4398,RF00017-4591,RF00017-4623,RF00017-4951,RF00017-5037,RF00017-5210,RF00017-5251,RF00017-5351,RF00017-5419,RF00017-5636,RF00017-5750,RF00017-5803,RF00017-5886,RF00017-5919,RF00017-5958,RF00017-6197,RF00017-6318,RF00017-6519,RF00017-6615,RF00017-6660,RF00017-6680,RF00017-6978,RF00017-7013,RF00017-7056,RF00017-7072,RF00017-7…	8.48937	-0.768826	0.00432533
9	137013735	137013776	-	URS0000564C39_9606	piR-31106	-2.33605	2.13853	0.00470431
8	119071004	119071030	-	Unannotated	Unannotated	1.32012	2.14292	0.00483944
17	64259199	64259227	-	Unannotated	Unannotated	1.27913	7.48394	0.00626884
21	8393996	8394182	+	Close proximity	ENSG00000280441	13.6828	6.18353	0.00763455
1	143699446	143699518	-	URS000029642A_9606	cgr_piR_000308	-6.03138	-0.435946	0.00842029
18	25301964	25301992	+	Unannotated	Unannotated	1.31882	3.04271	0.00848745
6	71376998	71377026	-	URS00000980C2_9606	MIR30C1,MIR30C2	-15.05	7.48964	0.00861054
20	8014065	8014089	+	Unannotated	Unannotated	1.30976	1.00721	0.00930967
20	2655032	2655200	+	URS00004F2BDE_9606	SNORA51	-1.22037	1.99264	0.009471
6	51464735	51464767	+	Close proximity	HSALNG0050567-001	8.04144	1.12834	0.00994743
1	145465605	145465732	-	Close proximity	HSALNG0006639-001,HSALNG0006639-002,HSALNG0006639-003,HSALNG0006639-004,HSALNG0006639-006,HSALNG0006639-007,HSALNG0006639-008,HSALNG0006639-009,HSALNG0006689-001,HSALNG0006689-002,HSALNG0006689-003,HSALNG0006689-008,HSALNG0006689-009,HSALNG0006689-010,HSALNG0006689-012,HSALNG0006689-013,HSALNG0006689-014,HSALNG0006751-001,HSALNG0006751-002,HSALNG0006751-003	-3.5764	-0.0246762	0.0111513
18	61865907	61865949	-	Unannotated	Unannotated	1.54665	1.52129	0.0126532
7	9614674	9614696	+	Unannotated	Unannotated	1.30999	1.23696	0.0132598
5	154870800	154870828	-	Unannotated	Unannotated	1.28396	3.58159	0.0136129
21	8397573	8397717	+	Close proximity	ENSG00000278996,ENSG00000280441	7.70093	-0.542694	0.0170616
6	26311742	26311818	-	URS00002901EC_9606	TRQ-TTG3-1,TRQ-TTG3-2,TRQ-TTG3-3	5.83438	-1.38006	0.0171758
4	5923274	5923299	-	URS00001234DF_9606	MIR378D1,MIR378D2	1.83987	0.338793	0.0174811
21	8445525	8445724	+	URS00008C66AE_9606	RNA28SN1,RNA28SN2,RNA28SN3,RNA45SN1,RNA45SN2,RNA45SN3	11.6744	4.43788	0.0177079
8	66113350	66113464	+	URS00005A29A1_9606	TRY-GTA5-2,TRY-GTA5-3,TRY-GTA5-4,TRY-GTA5-5,piR-34021-004	-7.51215	0.532136	0.01838
9	21512117	21512179	-	URS00002B9AD0_9606	MIR31	-4.37029	1.6127	0.0188138
15	95745886	95745917	+	RNU2-3P	RNU2-3P	-8.57671	0.94383	0.0188163
20	38433832	38434000	-	URS000075BE5B_9606	SNORA71D	-1.56751	7.38253	0.0199076
3	47661550	47661683	-	URS0000ABD814_9606	SNORD146	-1.37297	2.92533	0.0200665
4	132663166	132663193	-	Unannotated	Unannotated	1.38875	6.71618	0.0201088
5	9176011	9176033	+	Unannotated	Unannotated	2.07096	0.161601	0.0203832
21	38813373	38813460	+	Unannotated	Unannotated	-5.87805	-1.02902	0.0206507
5	86372841	86372890	-	URS00000D5F4F_9606	piR-30456,piR-31068-001,piR-31068-002,piR-31068-003,piR-31068-004,piR-31068-005,piR-31924-003,piR-31924-004,piR-31924-006	-5.6796	-1.00531	0.0213936
6	27280283	27280344	-	URS000009DDCA_9606	TRV-CAC2-1	-2.00457	7.48374	0.0218878
17	35573654	35573761	+	SNORD7	SNORD7	-1.30169	5.58737	0.0228836
1	205448357	205448384	-	URS000001C659_9606	MIR135B	-2.11083	4.60445	0.0260685
1	121327341	121327486	+	URS00005BC3CA_9606	HE855939-001,HE855939-002	-1.78094	0.925702	0.026098
3	47681318	47681342	-	Unannotated	Unannotated	-5.24639	-1.19397	0.0275287
20	3214113	3214137	+	URS000055D8B0_9606	KF269991	-5.46944	-1.2189	0.0285181
17	13636717	13636741	+	Unannotated	Unannotated	-3.14557	2.44105	0.0306421
1	21879197	21879295	-	Unannotated	Unannotated	-6.10827	-1.23397	0.0308488
7	99242677	99242718	+	URS000048F2DE_9606	RF00019-093	6.99357	-1.41337	0.0318854
14	101045965	101045992	+	URS00001FFA8C_9606	MIR381	1.17641	6.70875	0.0321569
13	79574855	79574880	-	Unannotated	Unannotated	9.74842	2.29103	0.0328517
8	41660441	41660467	+	URS00004BF1DC_9606	MIR486-1,MIR486-2	8.73847	2.64446	0.0331376
X	66018935	66018962	+	URS00000F11D1_9606	MIR223	-1.60658	4.20215	0.0331377
2	134428677	134428749	+	Unannotated	Unannotated	-5.73388	-0.857611	0.033666
6	26571872	26571940	-	URS000052A1C9_9606	TRA-AGC11-1	-3.08648	-0.174925	0.0342719
1	19612960	19612983	+	Unannotated	Unannotated	1.7226	0.20887	0.0343004
4	4664325	4664432	+	Close proximity	STX18-AS1	-5.62224	-1.50941	0.034398
3	132229131	132229176	-	URS00002CD0DD_9606	piR-36251	-2.17744	2.97405	0.0347283
15	80842026	80842053	+	Close proximity	lnc-ABHD17C-2	-5.40141	-1.29529	0.0348779
5	140018714	140018737	-	Unannotated	Unannotated	1.20923	2.35505	0.0358032
17	8125779	8125821	+	URS000043000B_9606	piR-33486-001,piR-33486-002,piR-33486-003,piR-33486-004,piR-33486-005,piR-36173	5.77449	0.825641	0.036748
12	67051752	67051773	+	Unannotated	Unannotated	-5.89456	-0.583028	0.0368218
11	10508149	10508330	-	URS000097FEDE_9606	RF02541-004	-6.03481	0.0583577	0.037937
15	62823950	62823997	+	URS0000520927_9606	MIR190A	1.61753	1.06946	0.0381932
X	89706683	89706724	+	Unannotated	Unannotated	-1.69405	1.97614	0.0385658
11	121462405	121462429	-	Unannotated	Unannotated	1.07032	3.40686	0.0389871
11	73031692	73031718	-	Unannotated	Unannotated	1.76983	1.87627	0.0392075
1	161447170	161447302	-	Close proximity	ENSG00000230555,ENSG00000287126,HSALNG0007924,HSALNG0028885,HSALNG0060016,MK280221-016,MK280221-017,MK280221-028,MK280269-001,MK280269-002,MK280269-003,MK280269-004,MK280269-005,MK280269-006,MK280269-007,MK280269-008,MK280269-009,MK280269-010,MK280269-011,MK280269-012,MK280269-013,MK280269-014,MK280269-015,MK280269-016,MK280269-017,MK280269-018,MK280269-019,MK280269-020,MK280269-021,MK280269-022,…	-1.83964	0.396286	0.0396631
12	29562617	29562644	+	Unannotated	Unannotated	1.40377	0.59946	0.0411958
7	45104331	45104483	-	SNORA5A	SNORA5A	-1.07957	0.832079	0.0414756
10	87318118	87318141	+	Unannotated	Unannotated	1.00428	2.51235	0.0436933
20	38429661	38429805	-	URS000075C26A_9606	SNORA71C	-1.9189	1.07475	0.044074
X	80699788	80699840	-	Unannotated	Unannotated	-1.50254	1.88366	0.0445623
14	100983875	100983943	+	Close proximity	MEG8	9.98864	1.86678	0.0456291
2	64270879	64270903	-	Unannotated	Unannotated	1.03372	3.68591	0.046243
21	8258568	8258734	+	URS0000057950_9606	KC876027-002,MK279921	-2.43544	2.64971	0.0466167
21	32319980	32320132	-	Unannotated	Unannotated	-5.34895	-1.43767	0.046836
15	65296048	65296168	+	RNU5A-1	RNU5A-1	-4.2369	7.20159	0.0469717
10	30457545	30457569	+	Unannotated	Unannotated	1.01692	2.27991	0.0479251
17	38851498	38851661	-	URS0000ABD867_9606	SNORA21B	-1.59964	2.16094	0.0480639
1	225209329	225209351	+	Unannotated	Unannotated	1.42597	0.559957	0.0487587

## Sheet: CRC-M.vs.CRC-P
Table S4B. Differentially expressed small noncoding RNAs in colorectal cancer (CRC-Metastatic vs CRC-Primary)
Chr	Start	End	Strand	Feature	External.name	LogFC	LogCPM	PValue
1	181606991	181607017	-	Unannotated	Unannotated	-11.4386	6.47802	8.5947e-13
18	58451085	58451115	+	URS00001B8558_9606	MIR122	-7.68287	12.8046	9.0377e-13
17	6702614	6702718	-	Unannotated	Unannotated	-8.49566	3.15688	5.73903e-12
21	20745291	20745316	+	Unannotated	Unannotated	8.04436	0.0765343	8.43748e-12
18	21829009	21829038	-	URS00001DC04F_9606	MIR1-1,MIR1-2	4.19555	7.97824	2.42944e-11
22	24535341	24535365	-	Unannotated	Unannotated	-7.54311	2.65718	3.43457e-11
4	74883604	74883630	-	Close proximity	HSALNG0035229-003	-8.91217	4.13698	5.23559e-11
18	21825706	21825733	-	URS00004883E0_9606	MIR133A1,MIR133A2	4.11336	3.45452	1.34834e-10
20	62564969	62564996	+	URS00007E3A17_9606	MIR133A1,MIR133A2	4.11336	3.45452	1.34834e-10
14	32896132	32896155	-	Unannotated	Unannotated	-7.5976	2.53169	3.04929e-08
8	142241974	142241996	-	Unannotated	Unannotated	4.80015	-0.607965	1.57863e-07
5	103354112	103354138	+	Unannotated	Unannotated	-7.72365	2.97639	1.66801e-07
1	229664072	229664095	+	Unannotated	Unannotated	-7.19604	2.4745	4.49111e-07
10	114932004	114932028	-	Unannotated	Unannotated	-7.08393	2.35436	4.50442e-07
X	134169378	134169403	-	URS000038B599_9606	MIR363	3.38367	3.99461	6.49342e-07
18	21825746	21825771	-	URS00004AF952_9606	MIR133A1,MIR133A2	6.43138	-1.1882	7.32527e-07
4	26013815	26013837	+	Unannotated	Unannotated	-6.01945	1.06876	7.43471e-07
11	43581407	43581433	+	URS00004E1410_9606	MIR129-1,MIR129-2	5.59894	0.295869	1.20953e-06
12	39988996	39989019	-	Unannotated	Unannotated	-6.24997	1.8275	1.31664e-06
16	11722524	11722550	+	Unannotated	Unannotated	5.65081	-0.844678	1.46876e-06
10	29044215	29044244	+	Unannotated	Unannotated	-9.24565	12.3776	1.76608e-06
7	43198495	43198519	-	Unannotated	Unannotated	-7.74161	2.93193	2.83861e-06
11	91693309	91693332	-	Unannotated	Unannotated	2.52241	3.55384	3.81269e-06
21	31856020	31856044	-	Unannotated	Unannotated	2.29331	6.82124	6.39356e-06
21	16345244	16345270	+	Close proximity	MIR99AHG	2.54878	2.97454	6.9116e-06
6	165901030	165901055	+	Unannotated	Unannotated	2.01579	3.77405	8.11221e-06
1	13974098	13974123	+	Unannotated	Unannotated	-7.69632	3.42127	8.33216e-06
1	43695944	43695971	+	Unannotated	Unannotated	2.15541	4.35469	1.29934e-05
9	101927749	101927772	-	Unannotated	Unannotated	-7.40425	2.5165	1.49402e-05
1	198720064	198720087	-	Unannotated	Unannotated	-5.98232	1.29738	2.09901e-05
5	149428973	149429003	+	URS00005C2A6D_9606	MIR143	2.20548	13.8362	2.1222e-05
13	55756935	55756961	-	Unannotated	Unannotated	2.07733	7.99317	2.19705e-05
5	149430659	149430687	+	URS0000527F89_9606	MIR145	2.30328	9.11179	2.46052e-05
17	32757477	32757503	+	Unannotated	Unannotated	2.12439	5.13437	3.44536e-05
6	1695831	1695855	+	Unannotated	Unannotated	2.07991	4.5855	4.03061e-05
15	85823927	85823951	-	Unannotated	Unannotated	7.27449	-0.805666	4.69546e-05
2	203138057	203138081	-	Unannotated	Unannotated	2.00701	2.25568	5.18805e-05
1	203786615	203786639	-	Unannotated	Unannotated	2.12081	5.45283	5.3705e-05
20	34990406	34990433	+	URS00000C7662_9606	MIR499A	-3.95968	5.03802	6.67152e-05
3	156850518	156850545	-	Unannotated	Unannotated	2.03696	5.23922	6.93303e-05
7	136903237	136903267	+	URS00001496AE_9606	MIR490	5.34933	0.83363	7.29963e-05
15	89368030	89368057	+	URS00004208C5_9606	MIR9-1,MIR9-2,MIR9-3	2.06292	3.77927	9.74199e-05
7	78760247	78760272	+	Unannotated	Unannotated	-9.1128	5.20724	0.000125746
21	39570195	39570217	-	Unannotated	Unannotated	2.41691	0.1848	0.000129913
11	74716686	74716749	-	URS0000633AB6_9606	SNORD43L1	8.83303	0.533751	0.000152923
15	25199446	25199529	+	SNORD115-16	SNORD115-16	-5.83431	0.065763	0.000162525
MT	1642	1840	+	URS0000520CFD_9606	DQ654994-001,DQ654994-002,MT-RNR2	15.3574	7.55579	0.000199581
X	10138493	10138516	-	Unannotated	Unannotated	7.35726	-0.00185119	0.00020131
1	243407242	243407268	+	Unannotated	Unannotated	1.24146	1.59151	0.000329895
4	154586710	154586921	-	URS0000217249_9606	lnc-FGG-2	-6.16187	0.190236	0.000343441
8	66786264	66786288	-	Unannotated	Unannotated	-6.2588	2.4584	0.000366821
17	61341562	61341589	-	Unannotated	Unannotated	3.76271	-0.625561	0.000372273
X	115126304	115126445	-	URS0000ABD86E_9606	SNORA35B	1.82056	2.04634	0.000429505
17	64259199	64259227	-	Unannotated	Unannotated	1.32224	7.48394	0.000532455
4	42339905	42339929	+	Unannotated	Unannotated	2.05762	2.04502	0.000692111
11	2134135	2134162	-	URS00007E3F24_9606	Hsa-Mir-483_3p,MIR483	-4.17613	2.39931	0.000841523
12	6855661	6855683	+	Unannotated	Unannotated	6.88323	-0.841963	0.000856928
7	112462088	112462110	-	Unannotated	Unannotated	7.19826	-0.651237	0.000942044
X	100864798	100864826	+	URS0000918622_9606	RF00017-4122,RF00017-4152,RF00017-4193,RF00017-4226,RF00017-4236,RF00017-4322,RF00017-4337,RF00017-4340,RF00017-4451,RF00017-4489,RF00017-4649,RF00017-4712,RF00017-4725,RF00017-4763,RF00017-4766,RF00017-4778,RF00017-4893,RF00017-4998,RF00017-5162,RF00017-5318,RF00017-5423,RF00017-5507,RF00017-5511,RF00017-5584,RF00017-5586,RF00017-5723,RF00017-5748,RF00017-5757,RF00017-5812,RF00017-6021,RF00017-6…	-4.9873	1.11476	0.000959071
11	116762292	116762317	-	Unannotated	Unannotated	10.9695	2.75071	0.000990275
15	25218616	25218699	+	SNORD115-26	SNORD115-26	-5.62973	-0.15175	0.00100717
3	156742048	156742071	-	Unannotated	Unannotated	-4.91397	0.485872	0.00102074
11	2134172	2134202	-	URS000003575B_9606	MIR483	-4.63405	0.10324	0.00102929
16	47263552	47263576	-	Unannotated	Unannotated	2.06322	4.52373	0.00103442
2	44753734	44753757	-	Unannotated	Unannotated	2.06665	7.89585	0.00118249
1	31020814	31020837	-	Unannotated	Unannotated	2.63056	0.881282	0.00120098
7	129770433	129770470	-	URS000037A818_9606	piR-62011	9.67814	3.48484	0.0013739
1	184644041	184644064	+	Unannotated	Unannotated	2.1291	1.58641	0.00155868
10	31805345	31805368	+	Unannotated	Unannotated	-4.4153	-0.0185524	0.00156869
8	70267095	70267122	+	Unannotated	Unannotated	1.13429	2.50332	0.00170018
14	101033802	101033828	+	URS000005A8ED_9606	MIR495	1.04667	2.15183	0.0017827
17	3701640	3701664	-	Unannotated	Unannotated	-4.23203	0.138385	0.00178579
8	141697836	141697859	+	Unannotated	Unannotated	5.51326	-1.39609	0.00193149
2	222523958	222523984	+	Unannotated	Unannotated	1.04242	1.60514	0.00195384
MT	945	1131	+	URS0000E08FE0_9606	MT-RNR1,RF00177-003,RF00177-012	-11.9758	3.51057	0.00203458
11	120647011	120647038	-	Unannotated	Unannotated	2.22222	1.37693	0.0020374
11	1996763	1996822	-	URS0000EFD724_9606	MIR675	-5.17622	0.181615	0.00204811
2	2464629	2464656	+	Unannotated	Unannotated	1.17996	4.34877	0.00238927
4	28004055	28004080	+	Unannotated	Unannotated	-8.06055	4.1251	0.00247888
22	22886329	22886359	+	URS000023F8DA_9606	MIR5571	2.93307	0.230865	0.00249433
7	75943780	75943917	+	SNORA14A	SNORA14A	-1.23366	3.81903	0.00271219
X	20136054	20136136	-	snoU2-30	snoU2-30	-1.53729	4.989	0.00292337
19	10817424	10817451	-	URS000075BFA6_9606	MIR199A1,MIR199A2,MIR199B	15.9621	7.59285	0.00300278
3	157153545	157153584	+	URS0000007258_9606	cgr_piR_009167	-12.6264	5.57517	0.00309452
5	72179858	72179881	-	Close proximity	RF00017-4045,RF00017-4132,RF00017-4164,RF00017-4173,RF00017-4250,RF00017-4260,RF00017-4325,RF00017-4356,RF00017-4553,RF00017-4676,RF00017-4790,RF00017-4821,RF00017-4844,RF00017-4919,RF00017-4948,RF00017-4971,RF00017-5002,RF00017-5012,RF00017-5344,RF00017-5359,RF00017-5425,RF00017-5741,RF00017-5743,RF00017-5834,RF00017-6120,RF00017-6230,RF00017-6234,RF00017-6351,RF00017-6353,RF00017-6384,RF00017-6…	6.82673	-1.08576	0.00315192
5	79712176	79712201	+	Close proximity	NONHSAG040830.2	-4.76605	1.19095	0.00333093
20	43395572	43395597	+	Unannotated	Unannotated	3.91502	-0.353057	0.00333507
1	220118166	220118192	-	URS00007599F9_9606	MIR194-1	4.52927	0.316629	0.00345293
5	33615670	33615694	-	Unannotated	Unannotated	1.03297	1.5636	0.00346987
22	41923266	41923291	-	URS0000480E22_9606	MIR378I	2.05359	0.0719044	0.00357061
6	53717189	53717213	+	Unannotated	Unannotated	-6.73867	3.73366	0.00359403
20	29299840	29299877	-	URS00021ACBD0_9606	RF01960-005	1.11751	2.85252	0.00367008
4	168164912	168164935	+	Unannotated	Unannotated	3.38025	0.444468	0.00374638
15	62999941	62999963	+	Unannotated	Unannotated	2.52112	-0.370702	0.00381979
19	40852959	40852984	+	URS0001BE3F0E_9606	HSALNG0126151	-4.78356	0.152578	0.00382637
19	41085885	41085910	-	URS0001BE3A15_9606	HSALNG0126164-002	-4.78356	0.152578	0.00382637
19	40884744	40884769	+	Close proximity	HSALNG0126153	-4.78356	0.152578	0.00382637
4	170743842	170743867	+	Unannotated	Unannotated	4.71798	-0.750809	0.00403755
4	154460100	154460123	-	Unannotated	Unannotated	3.76751	-1.14622	0.0040755
9	99628980	99629003	+	Unannotated	Unannotated	1.57343	0.53401	0.00433008
1	88794472	88794589	+	URS0000EFB92F_9606	SNODB2078	1.34427	1.38869	0.00441079
9	70810025	70810053	-	URS000029D9F1_9606	MIR204	-3.06328	2.73812	0.00463795
1	1167877	1167902	+	URS000023B77E_9606	MIR200A	6.92052	-0.0604454	0.00472855
1	91579505	91579530	+	Unannotated	Unannotated	1.63904	0.532731	0.00492794
19	43909764	43909788	+	Close proximity	HSALNG0126397-002	8.05604	-0.242797	0.00520059
1	207802447	207802473	-	URS00001A42B8_9606	microRNA miR-29b	-10.9626	2.70645	0.00524583
X	93469436	93469460	-	Unannotated	Unannotated	1.03957	3.76655	0.00577899
20	2656619	2656696	+	SNORD56	SNORD56	-1.18287	9.03697	0.00582116
4	82898144	82898220	-	URS0000A76DCB_9606	SNORD144	10.6254	2.46363	0.00612264
9	120081743	120081765	+	Unannotated	Unannotated	-3.94658	0.083773	0.00618275
15	25232386	25232468	+	URS000035BEB3_9606	SNORD115-34	-6.11317	0.0125724	0.00668958
7	128207875	128207901	+	URS00004E1410_9606	MIR129-1,MIR129-2	4.47779	-0.271571	0.00717658
5	169263609	169263635	-	URS0000EFC269_9606	MIR585	3.64069	-1.20352	0.00718977
2	177759022	177759046	-	Unannotated	Unannotated	2.49912	2.57226	0.00720275
2	11561658	11561704	-	RNA5SP85	RNA5SP85	7.34007	-0.315536	0.00729758
14	65471151	65471177	+	URS0000475E09_9606	MIR625	1.47426	1.86996	0.00738115
8	134050567	134050590	-	Unannotated	Unannotated	3.57198	-0.555022	0.00776899
2	88835878	88835902	+	Unannotated	Unannotated	5.03345	-1.43522	0.00778279
X	84179349	84179372	-	Unannotated	Unannotated	5.09216	-1.75082	0.00788079
13	27255399	27255527	+	URS00005F1DD0_9606	SNORA27	-1.0792	1.97238	0.00849292
3	96617682	96617879	-	URS0000182356_9606	DQ654994-001,MT-RNR2	-1.90165	3.67815	0.00917874
14	22929691	22929816	+	URS0000232146_9606	piR-41435-001,piR-41435-002,piR-41435-003	-4.84155	-1.60849	0.00944222
12	7059609	7059632	-	Unannotated	Unannotated	2.64837	-0.315954	0.00981314
2	211035137	211035160	-	Unannotated	Unannotated	4.416	0.257602	0.0101759
X	125074003	125074025	+	Unannotated	Unannotated	4.58398	-0.19545	0.0102638
21	39292902	39292924	-	Unannotated	Unannotated	-3.6148	-0.39626	0.0102903
1	91387222	91387357	-	Close proximity	RF02543-001	13.9088	5.92612	0.0106311
15	25243613	25243695	+	SNORD115-40	SNORD115-40	-6.65566	1.45044	0.0114743
3	10394495	10394520	-	URS00003F4546_9606	MIR885	-3.92669	-0.667734	0.0118401
21	19141727	19141750	-	URS0001BD8C95_9606	HSALNG0132164-001	1.82087	-0.28169	0.0128768
9	128244741	128244767	-	URS000075BFA6_9606	MIR199A1,MIR199A2,MIR199B	15.8334	7.48651	0.0129828
2	101825442	101825464	-	Unannotated	Unannotated	1.86815	3.12329	0.0133727
8	117497251	117497275	-	Close proximity	lnc-EXT1-8	1.20528	0.162302	0.0133914
3	155661092	155661124	+	URS00005C8991_9606	piR-33123-008	12.8494	5.5546	0.0135517
4	154585298	154585445	-	URS0000217249_9606	lnc-FGG-2	-4.87536	-0.157787	0.0136991
15	44761512	44761534	-	Unannotated	Unannotated	2.97127	0.227161	0.0137346
9	86717790	86717812	+	Unannotated	Unannotated	1.94497	0.15868	0.0137614
20	51858875	51858897	+	Unannotated	Unannotated	4.88621	0.242092	0.0155904
1	225646146	225646166	-	Unannotated	Unannotated	-3.76752	-1.08305	0.0156691
1	92507160	92507218	-	Unannotated	Unannotated	1.07774	2.31345	0.0157436
5	11129834	11129858	-	Unannotated	Unannotated	6.12837	-1.32257	0.015987
21	8445525	8445724	+	URS00008C66AE_9606	RNA28SN1,RNA28SN2,RNA28SN3,RNA45SN1,RNA45SN2,RNA45SN3	-12.6639	4.43788	0.0160549
5	136884760	136884783	-	Unannotated	Unannotated	6.46981	-0.94237	0.0165376
7	145997332	145997435	+	URS0000DD854E_9606	MG773625,MT-TV	-11.4091	4.55086	0.016939
15	39083336	39083359	-	Close proximity	ENSG00000259345	9.0585	0.717771	0.017621
11	83736906	83736931	+	Unannotated	Unannotated	9.49538	1.73525	0.0177337
1	235090049	235090072	-	Unannotated	Unannotated	2.77681	1.14644	0.0177614
14	103337843	103337903	+	URS0000454FC3_9606	piR-61135	8.47911	0.726863	0.0177872
15	25194920	25195002	+	URS00003BBC7E_9606	SNORD115-14	-7.59417	1.99589	0.0180523
2	28927979	28928066	+	SNORD53B	SNORD53B	-1.16198	11.4315	0.0186407
10	35513657	35513679	+	Unannotated	Unannotated	-5.61011	-1.6458	0.0186873
6	51464735	51464767	+	Close proximity	HSALNG0050567-001	-7.08053	1.12834	0.0189223
17	2050284	2050351	-	URS00005D93A0_9606	MIR212	1.07284	0.612559	0.0195011
14	35762793	35762933	-	URS0000ABD812_9606	SNORA101B	12.6488	4.43231	0.0195483
6	29858691	29858714	+	Unannotated	Unannotated	5.62522	-1.56819	0.0196574
17	8125779	8125821	+	URS000043000B_9606	piR-33486-001,piR-33486-002,piR-33486-003,piR-33486-004,piR-33486-005,piR-36173	-6.71029	0.825641	0.0197357
4	98801005	98801027	+	Unannotated	Unannotated	-4.10895	0.612165	0.020056
2	28927064	28927148	+	SNORD53	SNORD53	-1.00886	6.91545	0.0202731
6	82908933	82908957	+	Unannotated	Unannotated	3.04266	-1.05017	0.0205553
X	91031096	91031120	+	Unannotated	Unannotated	8.30539	0.616456	0.0205813
6	11731134	11731158	-	URS0000941A94_9606	RF00017-4037,RF00017-4111,RF00017-4385,RF00017-4436,RF00017-4529,RF00017-4544,RF00017-4605,RF00017-4787,RF00017-4827,RF00017-4864,RF00017-4882,RF00017-4886,RF00017-4951,RF00017-4958,RF00017-5192,RF00017-6162,RF00017-6367,RF00017-6640,RF00017-6653,RF00017-6936,RF00017-6947,RF00017-6968,RF00017-7296,RF00017-7302,RF00017-7350,RF00017-7609,RF00017-7634,RF00017-7642,RF00017-7798,RF00017-7804,RF00017-7…	3.93163	-1.3001	0.0208211
11	568103	568134	-	URS000055128B_9606	MIR210	-1.14079	4.49998	0.0212949
8	48463391	48463445	-	Unannotated	Unannotated	1.11938	0.885785	0.0219909
12	29562617	29562644	+	Unannotated	Unannotated	1.32753	0.59946	0.022467
X	134169846	134169872	-	URS00002B3783_9606	MIR20B	1.43395	1.6101	0.0226884
17	76558793	76558867	+	URS000072497E_9606	URS000072497E_9606	-10.0722	3.72177	0.0234774
16	26249572	26249597	-	Unannotated	Unannotated	6.62231	0.0880664	0.0246009
6	125979880	125979934	-	RNA5SP216	RNA5SP216	-1.33198	0.346906	0.0250395
22	46112750	46112774	+	URS0000416056_9606	MIRLET7A1,MIRLET7A2,MIRLET7A3	-13.1124	5.84878	0.0253331
16	636724	636806	-	URS0000305D7E_9606	TRG-CCC2-1,TRG-CCC2-2	-9.94881	4.96452	0.0256227
19	17362633	17362657	-	Unannotated	Unannotated	3.2695	0.713312	0.0264515
14	100881948	100881973	+	URS000024DFCE_9606	MIR433	1.27394	-0.572473	0.0265372
5	54963685	54963708	+	Unannotated	Unannotated	2.93895	-0.958496	0.0269951
21	8260441	8260632	+	URS000027190B_9606	piR-30438-001,piR-30438-002,piR-30438-003,piR-30438-004	-13.5875	5.32151	0.0270782
6	167660925	167660947	+	Unannotated	Unannotated	2.49525	-0.659138	0.0274285
3	89955281	89955307	-	Unannotated	Unannotated	3.44448	-1.35116	0.028152
15	25056857	25056953	+	Close proximity	ENSG00000261069,IPW,PWAR6,SNHG14	-14.2272	7.70942	0.028766
20	38427304	38427444	-	URS00002B3FE4_9606	SNORA71A	9.54738	3.07214	0.02909
X	65017951	65017986	-	URS0000009A89_9606	piR-31924-001,piR-31924-002,piR-31924-003,piR-31924-005,piR-31924-006,piR-34358-001,piR-34358-002	1.50233	4.44692	0.0292134
7	67377957	67377975	+	Unannotated	Unannotated	3.25046	-1.1509	0.0293101
5	149234915	149235009	+	Unannotated	Unannotated	-3.59008	-0.903545	0.0295644
X	134541359	134541386	-	URS00004F859B_9606	MIR542	-1.01422	2.80922	0.029877
15	85614959	85614983	-	Unannotated	Unannotated	1.04573	2.0676	0.0299855
2	231455790	231455937	-	URS00004640CB_9606	SNORA75	-1.14549	4.19935	0.0300412
3	190774591	190774614	+	Unannotated	Unannotated	-3.34007	-0.294051	0.0309006
6	149631436	149631477	+	URS0001BE3B4D_9606	HSALNG0054266	8.83244	1.00795	0.0314606
2	117023544	117023632	+	URS00005747A0_9606	piR-31636-001,piR-31636-002,piR-31636-003,piR-31636-004,piR-31636-005,piR-31636-006,piR-31636-007,piR-31636-008	-1.40477	1.38709	0.0320393
8	124821989	124822014	+	URS00005140D0_9606	MIR4662A	3.47454	-1.3916	0.032411
19	49500827	49500856	-	URS000016FD1A_9606	MIR150	1.15057	5.25445	0.0326873
12	13798676	13798700	-	Unannotated	Unannotated	7.07826	-0.83315	0.0327182
7	129774953	129774990	-	URS00005BBC98_9606	MIR183	-1.14099	6.25184	0.0331087
20	62554348	62554376	+	URS00001DC04F_9606	MIR1-1,MIR1-2	5.77097	7.83064	0.0339289
8	123157219	123157264	-	URS000008DCBE_9606	piR-33535	10.4805	3.66823	0.0344961
1	220117909	220117937	-	URS0000590C39_9606	MIR215	1.06198	11.776	0.0354737
16	50869447	50869480	-	Close proximity	ENSG00000260042	-1.42554	4.24505	0.0358879
14	40256902	40256927	+	Close proximity	ENSG00000258526	7.28496	-0.508073	0.0358938
6	27158123	27158163	+	URS0000510D03_9606	piR-79437	1.59332	5.0324	0.0366891
1	219338679	219338704	-	Unannotated	Unannotated	2.42599	0.131014	0.0374549
5	149211782	149211825	+	Unannotated	Unannotated	-2.71874	-0.03785	0.0381593
1	204562407	204562489	-	URS00006BA75E_9606	RF00001-023	2.16723	1.72217	0.0395661
1	53771099	53771153	-	SNORA58	SNORA58	-6.61346	-0.622774	0.0397894
3	165314715	165314738	-	Unannotated	Unannotated	7.3487	-0.0453738	0.0402467
18	2616652	2616674	-	Unannotated	Unannotated	6.4624	-1.04344	0.0415769
17	63926160	63926185	+	Unannotated	Unannotated	2.61593	-0.674376	0.0422807
X	134546676	134546701	-	Close proximity	MIR503HG	-8.35159	1.23239	0.0427432
15	66635555	66635582	-	Unannotated	Unannotated	2.61169	0.392096	0.0431109
11	79402028	79402099	-	URS000075D08B_9606	MIR708	1.17805	0.827639	0.0433311
2	150362763	150362791	+	URS000074D393_9606	HG983767	1.48452	2.92715	0.043855
5	149062367	149062395	-	URS0000576F83_9606	MIR584	-1.292	1.30199	0.044573
15	25211795	25211878	+	SNORD115-23	SNORD115-23	-2.86227	1.32692	0.0445983
6	26311742	26311818	-	URS00002901EC_9606	TRQ-TTG3-1,TRQ-TTG3-2,TRQ-TTG3-3	-4.63602	-1.38006	0.0454324
13	50049148	50049188	-	Close proximity	DLEU2	-7.41645	-0.299414	0.0459475
14	100982007	100982043	+	Close proximity	MEG8	8.69235	2.01596	0.04608
Y	3367769	3367810	+	Unannotated	Unannotated	1.09016	5.88305	0.0463195
17	7017623	7017649	-	Close proximity	ENSG00000267047,MIR497HG	1.26063	2.27078	0.0463281
3	171696348	171696371	+	Unannotated	Unannotated	2.81313	-1.51261	0.0467466
3	140015294	140015317	+	Unannotated	Unannotated	2.13177	-1.03338	0.0468269
15	25208082	25208165	+	SNORD115-21	SNORD115-21	-1.92431	3.59498	0.0475561
2	11561658	11561696	-	Close proximity	RNA5SP85	-2.56954	1.87996	0.0479029
11	31836871	31836913	-	Unannotated	Unannotated	1.61677	1.71278	0.0481112
1	144567460	144567567	-	URS000027ADD4_9606	cgr_piR_003364	-6.05897	-0.976036	0.0481186
9	21512117	21512179	-	URS00002B9AD0_9606	MIR31	2.07299	1.6127	0.0495186

## Sheet: CRC-M.vs.CRC-N
Table S4C. Differentially expressed small noncoding RNAs in colorectal cancer (CRC-Metastatic vs CRC-Normal)
Chr	Start	End	Strand	Feature	External.name	LogFC	LogCPM	PValue
21	20745291	20745316	+	Unannotated	Unannotated	7.8429	0.0765343	2.04681e-10
1	243407242	243407268	+	Unannotated	Unannotated	2.5266	1.59151	3.454e-10
2	222523958	222523984	+	Unannotated	Unannotated	2.41878	1.60514	5.87357e-10
18	21829009	21829038	-	URS00001DC04F_9606	MIR1-1,MIR1-2	4.00824	7.97824	4.03006e-09
17	64259199	64259227	-	Unannotated	Unannotated	2.60137	7.48394	9.00691e-09
16	11722524	11722550	+	Unannotated	Unannotated	7.16927	-0.844678	9.07639e-09
8	70267095	70267122	+	Unannotated	Unannotated	2.40153	2.50332	1.82423e-08
11	43581407	43581433	+	URS00004E1410_9606	MIR129-1,MIR129-2	6.5675	0.295869	1.64476e-07
21	39570195	39570217	-	Unannotated	Unannotated	3.76193	0.1848	1.66532e-07
18	21825706	21825733	-	URS00004883E0_9606	MIR133A1,MIR133A2	3.52851	3.45452	3.32945e-07
20	62564969	62564996	+	URS00007E3A17_9606	MIR133A1,MIR133A2	3.52851	3.45452	3.32945e-07
8	119071004	119071030	-	Unannotated	Unannotated	2.30204	2.14292	4.8608e-07
15	89368030	89368057	+	URS00004208C5_9606	MIR9-1,MIR9-2,MIR9-3	2.86957	3.77927	2.9322e-06
1	181606991	181607017	-	Unannotated	Unannotated	-11.4385	6.47802	4.32315e-06
18	21825746	21825771	-	URS00004AF952_9606	MIR133A1,MIR133A2	6.31033	-1.1882	4.58343e-06
17	6702614	6702718	-	Unannotated	Unannotated	-8.49557	3.15688	8.30584e-06
11	120647011	120647038	-	Unannotated	Unannotated	3.68675	1.37693	8.66454e-06
18	58451085	58451115	+	URS00001B8558_9606	MIR122	-6.6811	12.8046	1.50502e-05
22	24535341	24535365	-	Unannotated	Unannotated	-7.54302	2.65718	1.70266e-05
22	41923266	41923291	-	URS0000480E22_9606	MIR378I	3.44449	0.0719044	1.99628e-05
1	91579505	91579530	+	Unannotated	Unannotated	2.85146	0.532731	2.04955e-05
20	2655032	2655200	+	URS00004F2BDE_9606	SNORA51	-2.03239	1.99264	2.19494e-05
4	74883604	74883630	-	Close proximity	HSALNG0035229-003	-8.91208	4.13698	2.46017e-05
8	142241974	142241996	-	Unannotated	Unannotated	4.08154	-0.607965	3.03784e-05
15	62999941	62999963	+	Unannotated	Unannotated	4.14703	-0.370702	3.31139e-05
X	10138493	10138516	-	Unannotated	Unannotated	8.65865	-0.00185119	4.44049e-05
12	29562617	29562644	+	Unannotated	Unannotated	2.73086	0.59946	5.34773e-05
17	61341562	61341589	-	Unannotated	Unannotated	4.66416	-0.625561	6.42227e-05
18	25301964	25301992	+	Unannotated	Unannotated	1.93808	3.04271	6.90338e-05
9	99628980	99629003	+	Unannotated	Unannotated	2.51968	0.53401	8.06609e-05
MT	1642	1840	+	URS0000520CFD_9606	DQ654994-001,DQ654994-002,MT-RNR2	15.6999	7.55579	0.000152838
21	8210961	8211147	+	URS0001B86D26_9606	RNA18SN1,RNA18SN2,RNA18SN3,RNA45SN1,RNA45SN2,RNA45SN3	13.5748	6.87575	0.000161091
21	8438206	8438392	+	URS0001B86D26_9606	RNA18SN1,RNA18SN2,RNA18SN3,RNA45SN1,RNA45SN2,RNA45SN3	13.5748	6.87575	0.000161091
7	129770433	129770470	-	URS000037A818_9606	piR-62011	12.5658	3.48484	0.000166304
12	7059609	7059632	-	Unannotated	Unannotated	4.3415	-0.315954	0.000186641
18	61865907	61865949	-	Unannotated	Unannotated	2.26217	1.52129	0.000213231
1	220117909	220117937	-	URS0000590C39_9606	MIR215	2.20913	11.776	0.000226189
14	101045965	101045992	+	URS00001FFA8C_9606	MIR381	1.9409	6.70875	0.000269075
4	170743842	170743867	+	Unannotated	Unannotated	6.51377	-0.750809	0.000270596
11	91693309	91693332	-	Unannotated	Unannotated	2.2481	3.55384	0.000302527
20	43395572	43395597	+	Unannotated	Unannotated	5.22369	-0.353057	0.000417231
3	89955281	89955307	-	Unannotated	Unannotated	5.93387	-1.35116	0.00043307
14	32896132	32896155	-	Unannotated	Unannotated	-7.59751	2.53169	0.000439275
8	141697836	141697859	+	Unannotated	Unannotated	6.69652	-1.39609	0.000450653
2	176601017	176601044	-	URS000028C188_9606	MIR1246	-11.3195	3.38254	0.000491696
3	47661550	47661683	-	URS0000ABD814_9606	SNORD146	-2.10302	2.92533	0.000520075
5	154870800	154870828	-	Unannotated	Unannotated	1.74007	3.58159	0.000580002
8	103308977	103309123	+	URS0000ABD8B0_9606	SNORD173	-6.90951	-0.597502	0.000639087
7	75943780	75943917	+	SNORA14A	SNORA14A	-2.02912	3.81903	0.000641653
7	128207875	128207901	+	URS00004E1410_9606	MIR129-1,MIR129-2	6.37196	-0.271571	0.000649663
9	92292450	92292596	-	SNORA84	SNORA84	-1.41922	1.43605	0.000728873
1	43695944	43695971	+	Unannotated	Unannotated	1.93375	4.35469	0.000731939
7	6016873	6017018	+	SNORA80D	SNORA80D	-7.70411	0.224063	0.000749161
20	2656619	2656696	+	SNORD56	SNORD56	-2.06707	9.03697	0.000878864
17	7017959	7017999	-	Close proximity	ALOX12-AS1,ENSG00000267047,MIR497HG	1.55851	2.67089	0.000912004
5	103354112	103354138	+	Unannotated	Unannotated	-7.72356	2.97639	0.000993179
11	121462405	121462429	-	Unannotated	Unannotated	1.65856	3.40686	0.00100286
6	1695831	1695855	+	Unannotated	Unannotated	1.89989	4.5855	0.00122387
X	20136054	20136136	-	snoU2-30	snoU2-30	-2.46647	4.989	0.00123539
12	6855661	6855683	+	Unannotated	Unannotated	6.82954	-0.841963	0.00124083
11	74716686	74716749	-	URS0000633AB6_9606	SNORD43L1	7.21708	0.533751	0.00128258
14	101033802	101033828	+	URS000005A8ED_9606	MIR495	1.2924	2.15183	0.00135188
21	16345244	16345270	+	Close proximity	MIR99AHG	2.06676	2.97454	0.00136593
11	73031692	73031718	-	Unannotated	Unannotated	2.68617	1.87627	0.00136721
11	116762292	116762317	-	Unannotated	Unannotated	10.4359	2.75071	0.00139732
2	88835878	88835902	+	Unannotated	Unannotated	6.5733	-1.43522	0.00142181
15	85614959	85614983	-	Unannotated	Unannotated	1.81334	2.0676	0.00144294
1	205448357	205448384	-	URS000001C659_9606	MIR135B	-3.17457	4.60445	0.00146243
17	32757477	32757503	+	Unannotated	Unannotated	1.8869	5.13437	0.00148511
10	114932004	114932028	-	Unannotated	Unannotated	-7.08385	2.35436	0.00148731
15	62823950	62823997	+	URS0000520927_9606	MIR190A	2.42465	1.06946	0.00149623
1	229664072	229664095	+	Unannotated	Unannotated	-7.19595	2.4745	0.00152018
2	64270879	64270903	-	Unannotated	Unannotated	1.59756	3.68591	0.00153898
1	220118166	220118192	-	URS00007599F9_9606	MIR194-1	5.28657	0.316629	0.00157805
4	26013815	26013837	+	Unannotated	Unannotated	-6.01936	1.06876	0.00161521
3	30619405	30619530	+	Unannotated	Unannotated	-7.04441	-0.458251	0.00163726
8	11035217	11035242	-	URS000028FD1A_9606	MIR598	1.23063	1.27426	0.00165807
7	112462088	112462110	-	Unannotated	Unannotated	6.90624	-0.651237	0.00169325
14	101023337	101023364	+	URS00000C5BAA_9606	MIR411	1.24348	3.41463	0.0017038
3	156850518	156850545	-	Unannotated	Unannotated	1.85978	5.23922	0.00175279
5	149428973	149429003	+	URS00005C2A6D_9606	MIR143	1.8605	13.8362	0.00188025
15	85823927	85823951	-	Unannotated	Unannotated	5.47662	-0.805666	0.00192043
12	39988996	39989019	-	Unannotated	Unannotated	-6.24989	1.8275	0.00229717
22	22886329	22886359	+	URS000023F8DA_9606	MIR5571	3.28813	0.230865	0.00234834
2	203138057	203138081	-	Unannotated	Unannotated	1.75421	2.25568	0.00241643
X	69672508	69672602	+	RNA5SP506	RNA5SP506	-2.93438	1.22907	0.00257959
9	86422939	86423055	-	URS00009086DB_9606	RF00017-4041,RF00017-4061,RF00017-4070,RF00017-4104,RF00017-4115,RF00017-4398,RF00017-4591,RF00017-4623,RF00017-4951,RF00017-5037,RF00017-5210,RF00017-5251,RF00017-5351,RF00017-5419,RF00017-5636,RF00017-5750,RF00017-5803,RF00017-5886,RF00017-5919,RF00017-5958,RF00017-6197,RF00017-6318,RF00017-6519,RF00017-6615,RF00017-6660,RF00017-6680,RF00017-6978,RF00017-7013,RF00017-7056,RF00017-7072,RF00017-7…	8.38171	-0.768826	0.00262647
20	34990406	34990433	+	URS00000C7662_9606	MIR499A	-4.62731	5.03802	0.00266707
9	137013735	137013776	-	URS0000564C39_9606	piR-31106	-2.47738	2.13853	0.00273584
1	203786615	203786639	-	Unannotated	Unannotated	1.81695	5.45283	0.00278887
5	138558941	138559082	-	URS00006E0396_9606	SNORD63B	-1.83888	6.46016	0.00285676
2	2464629	2464656	+	Unannotated	Unannotated	1.38825	4.34877	0.00286393
17	7017623	7017649	-	Close proximity	ENSG00000267047,MIR497HG	2.2078	2.27078	0.00287366
X	84179349	84179372	-	Unannotated	Unannotated	6.12851	-1.75082	0.00289173
6	43714833	43714857	-	Unannotated	Unannotated	1.17445	1.34431	0.0028991
13	55756935	55756961	-	Unannotated	Unannotated	1.68202	7.99317	0.00309565
8	118013608	118013634	+	Unannotated	Unannotated	4.30141	-1.0997	0.00315186
5	169263609	169263635	-	URS0000EFC269_9606	MIR585	4.37478	-1.20352	0.00316243
20	38433832	38434000	-	URS000075BE5B_9606	SNORA71D	-2.00506	7.38253	0.00334682
15	45433054	45433123	+	URS0000EFC747_9606	MIR147B	2.0914	2.71519	0.00358247
19	10817424	10817451	-	URS000075BFA6_9606	MIR199A1,MIR199A2,MIR199B	14.8149	7.59285	0.00373539
11	2134135	2134162	-	URS00007E3F24_9606	Hsa-Mir-483_3p,MIR483	-7.3358	2.39931	0.00373603
7	43198495	43198519	-	Unannotated	Unannotated	-7.74152	2.93193	0.00378058
6	165901030	165901055	+	Unannotated	Unannotated	1.52633	3.77405	0.00391692
21	31856020	31856044	-	Unannotated	Unannotated	1.68432	6.82124	0.00403549
11	93721512	93721622	+	URS000068ED8C_9606	ENSG00000275146	-1.47154	4.98964	0.00425926
21	8393996	8394182	+	Close proximity	ENSG00000280441	13.5748	6.18353	0.00460158
16	26249572	26249597	-	Unannotated	Unannotated	9.1942	0.0880664	0.00485012
15	66635555	66635582	-	Unannotated	Unannotated	4.07047	0.392096	0.00512743
4	5923274	5923299	-	URS00001234DF_9606	MIR378D1,MIR378D2	2.12131	0.338793	0.00512883
21	8251561	8251727	+	URS0000CA7CBD_9606	MI0033425-002,RNA45SN1,RNA45SN2,RNA45SN3	-4.82621	0.435879	0.00521136
21	8434585	8434751	+	URS0000C9C917_9606	KC876027-001,KC876027-002,MI0033425-004,RNA45SN3	-4.82621	0.435879	0.00521136
21	8390399	8390565	+	Close proximity	ENSG00000280441	-4.82621	0.435879	0.00521136
1	143699446	143699518	-	URS000029642A_9606	cgr_piR_000308	-6.36237	-0.435946	0.0052841
2	240456013	240456040	+	URS00001C770D_9606	MIR149	1.12272	1.19882	0.00540648
1	235090049	235090072	-	Unannotated	Unannotated	3.61707	1.14644	0.00560441
2	211035137	211035160	-	Unannotated	Unannotated	5.0785	0.257602	0.00580333
17	48037206	48037233	-	URS000000C73C_9606	MIR152	4.06517	-1.3427	0.00580828
11	39213151	39213181	+	Unannotated	Unannotated	1.25397	4.58435	0.00584897
13	60816690	60816739	-	URS0000CBDC77_9606	MF281428-001,MF281428-002,MF281428-003,MF281428-004,MF281428-005,MF281428-006,MF281428-007,MF281428-008,MF281428-009,MF281428-010,MF281428-011,MF281428-012,MF281428-013,MF281428-014,MF281428-015,MF281428-016,MF281428-017,MF281428-018,MF281428-019,MF281428-020,MF281428-021	-1.69577	2.90735	0.00589265
3	155661092	155661124	+	URS00005C8991_9606	piR-33123-008	14.6262	5.5546	0.00600609
1	13974098	13974123	+	Unannotated	Unannotated	-7.69623	3.42127	0.00625557
5	149430659	149430687	+	URS0000527F89_9606	MIR145	1.71449	9.11179	0.0062754
7	136903237	136903267	+	URS00001496AE_9606	MIR490	3.73846	0.83363	0.00632242
1	31020814	31020837	-	Unannotated	Unannotated	2.48152	0.881282	0.00655045
11	10508149	10508330	-	URS000097FEDE_9606	RF02541-004	-8.08319	0.0583577	0.00679247
20	8014065	8014089	+	Unannotated	Unannotated	1.32731	1.00721	0.00684229
2	28927064	28927148	+	SNORD53	SNORD53	-1.67301	6.91545	0.0068858
7	45104331	45104483	-	SNORA5A	SNORA5A	-1.42099	0.832079	0.00718967
21	19141727	19141750	-	URS0001BD8C95_9606	HSALNG0132164-001	2.2489	-0.28169	0.00745991
10	29044215	29044244	+	Unannotated	Unannotated	-7.58601	12.3776	0.00747236
4	132663166	132663193	-	Unannotated	Unannotated	1.55042	6.71618	0.00769011
10	30457545	30457569	+	Unannotated	Unannotated	1.33271	2.27991	0.00780624
16	68742475	68742557	+	URS0000672E5A_9606	RF00001-126	-2.28616	2.51501	0.00785782
4	55930720	55930746	+	Unannotated	Unannotated	3.74548	-0.00982294	0.00787057
9	101927749	101927772	-	Unannotated	Unannotated	-7.40416	2.5165	0.00811207
1	145465605	145465732	-	Close proximity	HSALNG0006639-001,HSALNG0006639-002,HSALNG0006639-003,HSALNG0006639-004,HSALNG0006639-006,HSALNG0006639-007,HSALNG0006639-008,HSALNG0006639-009,HSALNG0006689-001,HSALNG0006689-002,HSALNG0006689-003,HSALNG0006689-008,HSALNG0006689-009,HSALNG0006689-010,HSALNG0006689-012,HSALNG0006689-013,HSALNG0006689-014,HSALNG0006751-001,HSALNG0006751-002,HSALNG0006751-003	-3.83048	-0.0246762	0.00820639
1	91387222	91387357	-	Close proximity	RF02543-001	13.9443	5.92612	0.00837616
2	233288674	233288716	+	Close proximity	SCARNA6	-1.42367	1.59717	0.00838719
1	198720064	198720087	-	Unannotated	Unannotated	-5.98223	1.29738	0.00858197
3	188688830	188688860	+	URS00001799A3_9606	MIR28	1.23994	5.73538	0.00919321
1	184644041	184644064	+	Unannotated	Unannotated	1.99632	1.58641	0.00961882
4	42339905	42339929	+	Unannotated	Unannotated	1.80251	2.04502	0.010011
14	100884712	100884775	+	URS0000147F3E_9606	MIR136	1.13379	3.6475	0.0102152
5	40832572	40832733	-	SNORD72	SNORD72	-1.20108	3.68048	0.0102204
7	129774953	129774990	-	URS00005BBC98_9606	MIR183	-2.00259	6.25184	0.0103412
17	28861546	28861568	-	URS000037C5A8_9606	MIR144	1.65209	1.63886	0.010473
4	168164912	168164935	+	Unannotated	Unannotated	3.23519	0.444468	0.0105723
3	79560967	79560994	-	Unannotated	Unannotated	1.67639	2.4713	0.0106118
1	121327341	121327486	+	URS00005BC3CA_9606	HE855939-001,HE855939-002	-2.0431	0.925702	0.0108544
11	83736906	83736931	+	Unannotated	Unannotated	10.2667	1.73525	0.0108669
20	38429661	38429805	-	URS000075C26A_9606	SNORA71C	-2.50424	1.07475	0.0108959
X	134169378	134169403	-	URS000038B599_9606	MIR363	1.89911	3.99461	0.0108966
13	27255399	27255527	+	URS00005F1DD0_9606	SNORA27	-1.46109	1.97238	0.0110196
2	11551704	11551777	+	URS0000C8E9E9_9606	TRG-CCC7-1	-2.03811	3.7808	0.0111021
21	8397573	8397717	+	Close proximity	ENSG00000278996,ENSG00000280441	7.5935	-0.542694	0.0116662
X	134540223	134540252	-	URS0000D54CB9_9606	MIR450B	-1.53834	3.10063	0.0118682
20	29299840	29299877	-	URS00021ACBD0_9606	RF01960-005	1.16213	2.85252	0.0120361
8	58597312	58597343	-	Close proximity	RF00017-4114,RF00017-4128,RF00017-4155,RF00017-4172,RF00017-4209,RF00017-4276,RF00017-4315,RF00017-4317,RF00017-4342,RF00017-4485,RF00017-4486,RF00017-4501,RF00017-4573,RF00017-4577,RF00017-4612,RF00017-4691,RF00017-4733,RF00017-4801,RF00017-4870,RF00017-5018,RF00017-5104,RF00017-5171,RF00017-5178,RF00017-5269,RF00017-5308,RF00017-5311,RF00017-5384,RF00017-5453,RF00017-5455,RF00017-5484,RF00017-5…	-1.82108	3.93156	0.0124206
22	26458314	26458369	-	Unannotated	Unannotated	-1.37549	4.16589	0.0124847
X	91031096	91031120	+	Unannotated	Unannotated	9.07039	0.616456	0.0125533
14	101022069	101022096	+	URS000060A1F4_9606	MIR379	1.08096	4.23582	0.012576
X	134546640	134546664	-	URS0000D5492C_9606	MIR424	-1.94383	1.63014	0.0126672
21	38813373	38813460	+	Unannotated	Unannotated	-6.31415	-1.02902	0.0127548
X	125074003	125074025	+	Unannotated	Unannotated	4.64397	-0.19545	0.0127794
2	134428677	134428749	+	Unannotated	Unannotated	-6.73393	-0.857611	0.0129711
9	128244741	128244767	-	URS000075BFA6_9606	MIR199A1,MIR199A2,MIR199B	14.8149	7.48651	0.0131126
1	44670950	44671044	-	URS0000ABD825_9606	SNORD145	-1.50432	4.56817	0.0132187
6	29858691	29858714	+	Unannotated	Unannotated	6.16398	-1.56819	0.0135875
20	3214113	3214137	+	URS000055D8B0_9606	KF269991	-6.13008	-1.2189	0.0136195
11	72615094	72615125	-	URS00000772FD_9606	microRNA bta-miR-139	1.37084	4.80701	0.0136367
17	38851498	38851661	-	URS0000ABD867_9606	SNORA21B	-2.01768	2.16094	0.0138081
3	44114233	44114262	+	URS000040780F_9606	MIR138-1,MIR138-2	3.22834	-0.935782	0.0138856
5	72179858	72179881	-	Close proximity	RF00017-4045,RF00017-4132,RF00017-4164,RF00017-4173,RF00017-4250,RF00017-4260,RF00017-4325,RF00017-4356,RF00017-4553,RF00017-4676,RF00017-4790,RF00017-4821,RF00017-4844,RF00017-4919,RF00017-4948,RF00017-4971,RF00017-5002,RF00017-5012,RF00017-5344,RF00017-5359,RF00017-5425,RF00017-5741,RF00017-5743,RF00017-5834,RF00017-6120,RF00017-6230,RF00017-6234,RF00017-6351,RF00017-6353,RF00017-6384,RF00017-6…	5.52726	-1.08576	0.0139625
6	71376998	71377026	-	URS00000980C2_9606	MIR30C1,MIR30C2	-13.6969	7.48964	0.0140916
5	11129834	11129858	-	Unannotated	Unannotated	6.3394	-1.32257	0.0143073
21	32377181	32377325	-	URS000068824B_9606	SNORA80A	-1.44072	1.31062	0.0143351
8	134050567	134050590	-	Unannotated	Unannotated	3.52941	-0.555022	0.0143485
12	131911160	131911267	+	Unannotated	Unannotated	-3.28745	-0.168355	0.0146001
4	82898144	82898220	-	URS0000A76DCB_9606	SNORD144	8.61354	2.46363	0.0147991
17	28861392	28861425	-	URS000068196F_9606	MIR451A	1.6275	7.88378	0.0151326
20	38427304	38427444	-	URS00002B3FE4_9606	SNORA71A	10.651	3.07214	0.0158665
9	136670650	136670676	+	URS00007E4C77_9606	MIR126	1.09722	9.96462	0.0160326
3	47681318	47681342	-	Unannotated	Unannotated	-5.69258	-1.19397	0.0160348
20	416906	417035	+	URS000050AB12_9606	HE856004	-2.11236	0.48544	0.0164983
3	180161877	180161977	-	RNA5SP149	RNA5SP149	-2.5461	1.51199	0.0172509
6	12229458	12229486	-	URS000075C92B_9606	Hsa-Mir-574_5p-001,Hsa-Mir-574_5p-002,Hsa-Mir-574_5p-003,Hsa-Mir-574_5p-004,Hsa-Mir-574_5p-005,Hsa-Mir-574_5p-006,Hsa-Mir-574_5p-007,Hsa-Mir-574_5p-008,Hsa-Mir-574_5p-009,Hsa-Mir-574_5p-010,Hsa-Mir-574_5p-011,Hsa-Mir-574_5p-012,Hsa-Mir-574_5p-013,Hsa-Mir-574_5p-014,Hsa-Mir-574_5p-015,Hsa-Mir-574_5p-016,Hsa-Mir-574_5p-017,Hsa-Mir-574_5p-018,Hsa-Mir-574_5p-019,Hsa-Mir-574_5p-020,Hsa-Mir-574_5p-021,…	1.02856	0.61782	0.0172751
3	32910392	32910416	+	Unannotated	Unannotated	5.26246	-1.68185	0.0174134
11	811678	811815	+	URS00003E7565_9606	SNORA52	-1.30246	0.574403	0.0174447
20	38448080	38448222	+	URS0000661CCE_9606	SNORA71E	-2.775	0.460199	0.0175058
16	62027587	62027612	+	Unannotated	Unannotated	2.74663	-0.706305	0.0177926
16	50869447	50869480	-	Close proximity	ENSG00000260042	-2.4061	4.24505	0.0182815
14	100982007	100982043	+	Close proximity	MEG8	10.6628	2.01596	0.0186241
15	80842026	80842053	+	Close proximity	lnc-ABHD17C-2	-5.99378	-1.29529	0.0188613
9	86717790	86717812	+	Unannotated	Unannotated	2.11991	0.15868	0.0190451
7	105974744	105974769	+	Unannotated	Unannotated	1.80636	0.557571	0.0192138
14	69978136	69978192	+	URS0000ABD8CD_9606	SNORD169	-6.52134	0.168692	0.01942
2	28927979	28928066	+	SNORD53B	SNORD53B	-1.6433	11.4315	0.019581
8	143506169	143506249	-	URS0000ABD85D_9606	SNORD149	-2.51311	0.137026	0.0199797
8	48463391	48463445	-	Unannotated	Unannotated	1.34391	0.885785	0.0205955
17	7017658	7017688	-	Close proximity	ENSG00000267047,MIR497HG	1.53534	4.91535	0.0210937
8	26628032	26628077	+	Unannotated	Unannotated	-2.19966	0.99875	0.021494
8	123157219	123157264	-	URS000008DCBE_9606	piR-33535	11.2132	3.66823	0.021671
15	95745886	95745917	+	RNU2-3P	RNU2-3P	-8.33394	0.94383	0.0218044
8	66113350	66113464	+	URS00005A29A1_9606	TRY-GTA5-2,TRY-GTA5-3,TRY-GTA5-4,TRY-GTA5-5,piR-34021-004	-7.27058	0.532136	0.0218524
6	27280283	27280344	-	URS000009DDCA_9606	TRV-CAC2-1	-1.98425	7.48374	0.0222794
2	219001642	219001670	-	URS00000ED600_9606	MIR375	1.76153	8.68553	0.0227842
5	100048781	100048856	-	URS0000023621_9606	MT-TL2,RF00005-140,RF00005-144,RF00005-148	2.38687	0.707799	0.0227908
15	25199446	25199529	+	SNORD115-16	SNORD115-16	-5.83422	0.065763	0.02292
7	78760247	78760272	+	Unannotated	Unannotated	-9.11272	5.20724	0.0230806
16	47263552	47263576	-	Unannotated	Unannotated	1.64458	4.52373	0.0230933
7	100094033	100094083	-	URS00004449AE_9606	MIR106B	11.1224	1.90659	0.0234852
2	44753734	44753757	-	Unannotated	Unannotated	1.65474	7.89585	0.0238622
X	80699788	80699840	-	Unannotated	Unannotated	-1.6929	1.88366	0.024013
11	42080548	42080572	+	Close proximity	HSALNG0083787-001	2.73199	-1.26966	0.0240724
5	149062367	149062395	-	URS0000576F83_9606	MIR584	-2.15139	1.30199	0.0246952
11	59560369	59560412	-	URS00003A1B62_9606	piR-64202	9.0248	0.921904	0.0247266
17	81125883	81125946	-	URS00000254A6_9606	MIR338	2.24881	0.686929	0.0249548
7	140386766	140386816	-	URS0000513774_9606	piR-1330	-2.33487	7.69107	0.0249653
18	49814344	49814444	+	Close proximity	SCARNA18	-1.15799	3.76042	0.0249934
7	67377957	67377975	+	Unannotated	Unannotated	3.57397	-1.1509	0.02539
5	134926455	134926530	-	URS0000023621_9606	MT-TL2,RF00005-140,RF00005-144,RF00005-148	2.71712	0.642472	0.0257255
5	149732862	149732892	+	URS00000451A1_9606	MIR378A	3.05054	7.06235	0.0257261
20	51858875	51858897	+	Unannotated	Unannotated	4.58957	0.242092	0.0257731
15	25241746	25241827	+	URS000068E625_9606	SNORD115-39	-6.69328	0.968446	0.0262191
15	25250858	25250941	+	SNORD115-44	SNORD115-44	-5.81512	0.402951	0.0264348
14	100883032	100883060	+	URS00001E3DAA_9606	MIR127	1.0978	6.81134	0.0266974
2	231455790	231455937	-	URS00004640CB_9606	SNORA75	-1.67701	4.19935	0.0267041
4	153226700	153226733	+	Unannotated	Unannotated	-6.3153	-1.10476	0.0267944
2	10446704	10446852	-	URS0000647500_9606	SNORA80B	-1.52865	0.843796	0.0268174
17	2049925	2049987	-	URS00006054DA_9606	MIR132	1.07396	3.76098	0.0270316
22	39315137	39315305	-	SNORD83A	SNORD83A	-1.14	10.1415	0.0270441
3	132229131	132229176	-	URS00002CD0DD_9606	piR-36251	-2.26731	2.97405	0.0273272
4	18754834	18754860	+	Close proximity	ENSG00000286046	1.73319	0.229833	0.0276063
9	70229847	70229871	-	Close proximity	ENSG00000268364	3.24309	-0.723224	0.0276903
X	134541359	134541386	-	URS00004F859B_9606	MIR542	-1.44983	2.80922	0.0281486
2	11561658	11561704	-	RNA5SP85	RNA5SP85	5.56885	-0.315536	0.0283389
17	13636717	13636741	+	Unannotated	Unannotated	-3.16077	2.44105	0.0284045
17	49714268	49714291	+	Close proximity	ENSG00000250751	2.78026	1.21482	0.0286221
5	140018714	140018737	-	Unannotated	Unannotated	1.22774	2.35505	0.0290659
3	140015294	140015317	+	Unannotated	Unannotated	2.60239	-1.03338	0.0296452
17	63926160	63926185	+	Unannotated	Unannotated	3.08651	-0.674376	0.029657
17	35573654	35573761	+	SNORD7	SNORD7	-1.22765	5.58737	0.0298699
1	40754405	40754436	+	URS00004DC6A5_9606	MIR30E	1.10935	6.88023	0.0298842
3	52688867	52688953	+	URS0000AA2284_9606	ENSG00000280904	-1.80178	7.47756	0.0299631
18	2616652	2616674	-	Unannotated	Unannotated	6.85084	-1.04344	0.0307405
21	8398016	8398138	+	Close proximity	MK279921	6.67548	-1.45076	0.0309663
9	124051452	124051513	-	URS000098196C_9606	RF00017-1849,RF00017-2285,RF00017-3223,RF00017-4029,RF00017-4092,RF00017-4354,RF00017-4443,RF00017-4484,RF00017-4570,RF00017-4808,RF00017-5180,RF00017-5202,RF00017-5328,RF00017-5512,RF00017-5633,RF00017-5673,RF00017-5843,RF00017-5926,RF00017-6524,RF00017-6528,RF00017-6734,RF00017-6742,RF00017-7116,RF00017-7168,RF00017-7286,RF00017-7333,RF00017-7363,RF00017-7650,RF00017-7899,RF00017-8203,RF00017-8…	1.04131	6.21611	0.0311094
14	101023798	101023855	+	URS0000EFE818_9606	MIR299	2.40643	-0.677802	0.0312041
4	92471488	92471512	+	Unannotated	Unannotated	1.24533	3.76173	0.0320882
7	129774736	129774762	-	URS000016FF9C_9606	MIR96	-1.99559	5.27354	0.0328796
7	149310183	149310226	+	URS000026DCDD_9606	TRC-GCA1-1	-2.1347	0.538254	0.0329493
6	149631436	149631477	+	URS0001BE3B4D_9606	HSALNG0054266	8.24738	1.00795	0.033228
5	149211782	149211825	+	Unannotated	Unannotated	-5.81267	-0.03785	0.0332982
6	31536344	31536450	-	URS00002F13BD_9606	SNORD117	-1.19185	9.50996	0.0334273
4	154586710	154586921	-	URS0000217249_9606	lnc-FGG-2	-6.16178	0.190236	0.0335899
14	40256902	40256927	+	Close proximity	ENSG00000258526	7.13679	-0.508073	0.0337963
21	32319980	32320132	-	Unannotated	Unannotated	-5.68218	-1.43767	0.0338624
17	82089956	82090138	-	URS00008E3A70_9606	SNORD134	-2.6391	2.05658	0.0344183
7	139044096	139044128	-	URS0000CA664E_9606	miTC10	6.39506	-1.51434	0.0345532
8	66786264	66786288	-	Unannotated	Unannotated	-6.25871	2.4584	0.0348416
14	103337843	103337903	+	URS0000454FC3_9606	piR-61135	6.90021	0.726863	0.0348427
2	202293046	202293135	+	SNORD11	SNORD11	-1.13691	6.62882	0.035313
15	39083336	39083359	-	Close proximity	ENSG00000259345	7.23504	0.717771	0.0354283
14	36959864	36959891	+	Unannotated	Unannotated	1.37346	0.899102	0.0356715
20	62554348	62554376	+	URS00001DC04F_9606	MIR1-1,MIR1-2	5.68546	7.83064	0.0357904
5	8895808	8895831	+	URS0001BCB2A7_9606	HSALNG0040032	2.67379	-0.814996	0.0358513
8	138150714	138150736	+	Unannotated	Unannotated	2.43277	-0.17656	0.0361693
5	108276186	108276210	+	Unannotated	Unannotated	3.33127	-0.894081	0.0365847
X	115126304	115126445	-	URS0000ABD86E_9606	SNORA35B	1.27174	2.04634	0.0366698
11	76034400	76034486	+	Unannotated	Unannotated	-1.43807	0.481997	0.0368581
1	16545953	16546012	-	URS00004BF687_9606	TRG-CCC1-1,TRG-CCC1-2	8.79573	0.81391	0.0369916
19	7886965	7887002	-	Close proximity	RF00001-143	-6.77487	-0.663551	0.0370421
X	112742068	112742094	-	Unannotated	Unannotated	1.17641	1.25687	0.03722
17	2050284	2050351	-	URS00005D93A0_9606	MIR212	1.13947	0.612559	0.0376182
4	173751165	173751189	-	Unannotated	Unannotated	-6.12298	-1.36453	0.0383726
6	26571872	26571940	-	URS000052A1C9_9606	TRA-AGC11-1	-3.10077	-0.174925	0.0384432
1	204506516	204506567	+	URS00003A1B62_9606	piR-64202	3.32018	2.54885	0.0387525
15	80841987	80842014	-	Close proximity	HSALNG0107622	-5.89566	-1.33793	0.0390242
3	31986301	31986330	-	Unannotated	Unannotated	4.71906	6.76402	0.0390335
2	22338882	22338913	-	Close proximity	ENSG00000228999	-6.52429	-0.828524	0.0392844
11	32357597	32357620	-	Unannotated	Unannotated	3.35236	0.423363	0.0394798
14	76126255	76126279	+	Unannotated	Unannotated	2.0004	0.505744	0.0397297
19	17362633	17362657	-	Unannotated	Unannotated	3.22482	0.713312	0.0401713
6	27237566	27237611	-	URS00005CDE14_9606	cgr_piR_007877	-6.98458	0.00652275	0.0402188
19	43909764	43909788	+	Close proximity	HSALNG0126397-002	5.19552	-0.242797	0.0402916
X	151958623	151958652	-	URS0000D52200_9606	MIR224	-1.70727	5.83395	0.0407028
5	139276176	139276324	+	URS000002203E_9606	SNORA74D	-1.28388	6.1816	0.0418936
15	44761512	44761534	-	Unannotated	Unannotated	2.65614	0.227161	0.0426346
1	204507013	204507115	-	URS000022DD4A_9606	TRK-TTT3-1,TRK-TTT3-2,TRK-TTT3-3,TRK-TTT3-4,TRK-TTT3-5	-9.21074	1.56758	0.0433843
17	75321924	75321973	-	Unannotated	Unannotated	-2.3368	-0.60253	0.0434103
21	44324118	44324163	+	Unannotated	Unannotated	-1.14119	2.40288	0.0437916
12	13798676	13798700	-	Unannotated	Unannotated	6.28038	-0.83315	0.044036
7	45104885	45105043	-	URS000057D4C8_9606	SNORA5C	-1.0721	2.48818	0.0440518
7	127058142	127058170	-	URS00004F507C_9606	MIR592	-2.90349	2.94507	0.0441603
7	74056105	74056128	-	Close proximity	ELN-AS1	-6.06412	-0.997365	0.0443438
17	8119743	8119839	+	URS0000415026_9606	TRQ-CTG1-1,TRQ-CTG1-2,TRQ-CTG1-3,TRQ-CTG1-4,TRQ-CTG1-5	-6.96578	0.121378	0.045061
6	31623076	31623236	+	SNORA38	SNORA38	-1.65443	0.728581	0.0452806
2	177759022	177759046	-	Unannotated	Unannotated	2.0654	2.57226	0.0454648
5	136884760	136884783	-	Unannotated	Unannotated	5.06837	-0.94237	0.0458289
15	25239837	25239920	+	URS000065B7B7_9606	SNORD115-38	-6.15027	0.797186	0.0466485
5	86372841	86372890	-	URS00000D5F4F_9606	piR-30456,piR-31068-001,piR-31068-002,piR-31068-003,piR-31068-004,piR-31068-005,piR-31924-003,piR-31924-004,piR-31924-006	-4.96905	-1.00531	0.0472488
X	20136354	20136385	-	URS0000716A37_9606	ENSG00000201592	-12.2152	4.30381	0.0472894
5	54963685	54963708	+	Unannotated	Unannotated	2.84726	-0.958496	0.0476918
1	21879197	21879295	-	Unannotated	Unannotated	-5.5768	-1.23397	0.0478192
17	40391231	40391262	-	Close proximity	ENSG00000222881	1.36033	2.81233	0.0485999
2	38616980	38617001	+	Unannotated	Unannotated	3.19975	-0.255918	0.0491619
4	4664325	4664432	+	Close proximity	STX18-AS1	-5.24089	-1.50941	0.0491771
1	89187958	89187984	-	Unannotated	Unannotated	1.82716	1.73599	0.0495975
